# Supplementary material for: Neuron ID dataset facilitates neuronal annotation for whole-brain activity imaging of C. elegans
Source: BMC Biol. 2020 Mar 19;18:30. doi: 10.1186/s12915-020-0745-2 (PMC7081613; doi:10.1186/s12915-020-0745-2)
Supplement: Supplementary file 1 — Additional file 1: Table S1. Summary of neuron ID dataset including expression patterns of the promoters. [file 12915_2020_745_MOESM1_ESM.xlsx]

## Sheet: expression_neuron_animal
expression
file name	140214_flp12p_005_editedC_rotatedDye_namedFin_MODK_edited_a_rotmod	140214_flp12p_010_editedC_rotatedDye_namedFin_mod_MODK_edited_rotmod	140214_flp12p_024_editedC_rotatedDye_namedFin_MODK_edited_rotmod	140214_flp12p_029-1_editedC_rotated_namedFin_MODK_edited_rotmod	140214_flp12p_048-1_editedC_rotatedDye_namedFin_MODK_edited_rotmod	140218_tax4p_IsmC_1_1_2_mod1_hyp_MODK_edited	140218_tax4p_IsmC_1_2_1_mod1_hypL_MODK_edited	140218_tax4p_IsmC_1_3_3_mod1_hypL_MODK_edited	140218_tax4p_IsmC_1_4_2_mod1_hypL_MODK_edited	140218_tax4p_IsmC_2_5_1_mod1_hypL_MODK_edited	140218_tax4p_IsmC_2_6_3_mod1_hypL_MODK_edited	140218_tax4p_IsmC_2_8_1_mod1_hypL_MODK_edited	140219_tax4p_IsmC_3_10_2_mod1_hypL_MODK_edited	140219_tax4p_IsmC_3_11_1_mod1_hypL_MODK_edited	140219_tax4p_IsmC_3_12_3_mod1_hypL_MODK_edited	140219_tax4p_IsmC_3_13_2_mod1_hypL_MODK_edited	140219_tax4p_IsmC_3_9_3_mod1_hypL_MODK_edited	140219_tax4p_IsmC_4_14_1_mod1_hypL_MODK_edited	140219_tax4p_IsmC_4_15_3_mod1_hypL_MODK_edited	140219_tax4p_IsmC_4_16_2_mod1_hypL_MODK_edited	140219_tax4p_IsmC_4_17_1_mod1_hypL_MODK_edited	140326_gcy22p_003_editedC_namedFin_toyomod_MODK_edited	140326_gcy22p_005_editedC_namedFin_MODK_edited	140326_gcy22p_009_editedC_namedFin_MODK_edited	140326_gcy22p_018_editedC_rotatedY_namedFin_MODK_edited	140326_gcy22p_020_editedC_namedFin_MODK_edited	140326_gcy22p_024_editedC_rotatedZ_namedFin_MODK_edited_a	140326_gcy28dp_001_edited_rotatedDye_namedFin_MODK_edited	140326_gcy28dp_003_edited_rotatedDye_namedFin_MODK_edited	140326_gcy28dp_005_edited_rotatedDye_namedFin_MODK_edited	140326_gcy28dp_007_edited_rotatedDye_namedFin_MODK_edited	140326_gcy28dp_011_edited_rotatedDye_namedFin_MODK_edited	140326_gcy28dp_013_edited_rotatedDye_namedFin_MODK_edited	140326_gcy28dp_015_edited_rotatedDye_namedFin_MODK_edited_mod	140326_gcy28dp_033_edited_rotatedDye_namedFin_MODK_edited	140402_casy1pNLSYC_IsmC_DiR008_MODK_edited	140402_casy1pNLSYC_IsmC_DiR011_MODK_edited	140402_casy1pNLSYC_IsmC_DiR013_MODK_edited	140402_casy1pNLSYC_IsmC_DiR015_MODK_edited_x	140402_casy1pNLSYC_IsmC_DiR017_MODK_edited_x	140402_casy1pNLSYC_IsmC_DiR019_MODK_edited_x_a	140402_casy1pNLSYC_IsmC_DiR021_MODK_edited_x_a	140402_casy1pNLSYC_IsmC_DiR023_MODK_edited_x_a	140402_casy1pNLSYC_IsmC_DiR025_MODK_edited_a	140402_casy1pNLSYC_IsmC_DiR027_MODK_edited2	140402_flp6p007_MODK_edited_x	140402_flp6p011_MODK_edited_a	140402_flp6p013_MODK_edited	140402_flp6p015_MODK_edited
dummy	0	0	0	0	0	0	0	0	0	0	0	0	0	0	0	0	0	0	0	0	0	0	1	0	2	3	0	0	0	2	0	0	0	0	0	0	0	0	0	0	0	0	0	0	0	0	0	0	0
not named	143	157	158	148	152	155	145	152	141	144	149	140	153	146	153	166	154	154	150	160	165	169	168	167	177	168	181	177	154	163	169	158	152	158	171	181	161	163	167	159	154	154	157	168	167	166	169	160	177
_like	0	0	0	0	0	0	0	0	0	0	0	0	0	0	0	0	0	0	0	0	0	0	0	0	0	0	0	0	0	0	0	0	0	0	0	0	0	0	0	0	0	0	0	0	0	0	0	0	0
unknown	0	0	0	0	0	0	0	0	0	0	0	0	0	0	0	0	0	0	0	0	0	0	0	0	0	0	0	0	0	0	0	0	0	0	0	0	0	0	0	0	0	0	0	0	0	0	0	0	0
named	50	49	46	47	40	63	70	65	76	69	61	72	64	73	60	66	69	70	62	53	53	34	38	38	35	34	35	40	39	39	37	36	35	39	40	29	43	49	43	47	51	47	42	45	45	37	36	37	35
total	193	206	204	195	192	218	215	217	217	213	210	212	217	219	213	232	223	224	212	213	218	203	207	205	214	205	216	217	193	204	206	194	187	197	211	210	204	212	210	206	205	201	199	213	212	203	205	197	212
ADAL	0	0	0	0	0	0	0	0	0	0	0	0	0	0	0	0	0	0	0	0	0	0	0	0	0	0	0	0	0	0	0	0	0	0	0	0	0	0	0	0	0	0	0	0	0	0	0	0	0
ADAR	0	0	0	0	0	0	0	0	0	0	0	0	0	0	0	0	0	0	0	0	0	0	0	0	0	0	0	0	0	0	0	0	0	0	0	0	0	0	0	0	0	0	0	0	0	0	0	0	0
ADEL	0	0	0	0	0	0	0	0	0	0	0	0	0	0	0	0	0	0	0	0	0	0	0	0	0	0	0	0	0	0	0	0	0	0	0	0	0	0	0	0	0	0	0	0	0	0	0	0	0
ADER	0	0	0	0	0	0	0	0	0	0	0	0	0	0	0	0	0	0	0	0	0	0	0	0	0	0	0	0	0	0	0	0	0	0	0	0	0	0	0	0	0	0	0	0	0	0	0	0	0
ADFL	0	0	0	0	0	0	1	0	1	0	0	0	0	1	0	0	0	0	1	0	0	0	0	0	0	0	0	0	0	0	0	0	0	0	0	1	0	0	0	0	0	1	0	0	0	0	0	0	0
ADFR	0	0	0	0	0	0	0	0	0	0	0	0	0	1	0	0	0	1	1	0	1	0	0	0	0	0	0	0	0	0	0	0	0	0	0	0	0	0	0	0	0	0	0	0	0	0	0	0	0
ADLL	0	0	0	0	0	0	0	0	0	0	0	0	0	0	0	0	0	0	0	0	0	0	0	0	0	0	0	0	0	0	0	0	0	0	0	1	1	1	1	1	1	1	1	1	1	0	0	0	0
ADLR	0	0	0	0	0	0	0	0	0	0	0	0	0	0	0	0	1	0	0	0	0	0	0	0	0	0	0	0	0	0	0	0	0	0	0	0	1	1	1	1	1	1	1	1	1	0	0	0	0
AFDL	0	0	0	0	0	1	1	1	1	1	1	1	0	1	1	1	1	1	1	0	0	0	0	0	0	0	0	0	0	0	0	0	0	0	0	0	1	1	1	1	1	1	1	0	0	0	0	0	0
AFDR	0	0	0	0	0	1	1	1	1	1	1	1	1	1	1	1	1	1	1	0	1	0	0	0	0	0	0	0	0	0	0	0	0	0	0	0	0	1	0	1	1	1	1	0	0	0	0	0	0
AIAL	0	0	0	0	0	0	0	0	0	0	0	0	0	0	0	0	0	0	0	0	0	0	0	0	0	0	0	1	1	1	1	0	0	1	1	0	0	0	0	0	0	0	0	0	0	0	0	0	0
AIAR	0	0	0	0	0	0	0	0	0	0	0	0	0	0	0	0	0	0	0	0	0	0	0	0	0	0	0	1	1	1	1	0	0	1	1	0	0	0	0	0	0	0	0	0	0	0	0	0	0
AIBL	0	0	0	0	0	0	0	0	0	0	0	0	0	0	0	0	0	0	0	0	0	0	0	0	0	0	0	0	0	0	0	0	0	0	0	0	0	0	0	0	0	0	0	0	0	0	0	0	0
AIBR	0	0	0	0	0	0	0	0	0	0	0	0	0	0	0	0	0	0	0	0	0	0	0	0	0	0	0	0	0	0	0	0	0	0	0	0	0	0	0	0	0	0	0	0	0	0	0	0	0
AIML	0	0	0	0	0	0	0	0	0	0	0	0	0	0	0	0	0	0	0	0	0	0	0	0	0	0	0	0	0	0	0	0	0	0	0	0	0	0	0	0	0	0	0	0	0	0	0	0	0
AIMR	0	0	0	0	0	0	0	0	0	0	0	0	0	0	0	0	0	0	0	0	0	0	0	0	0	0	0	0	0	0	0	0	0	0	0	0	0	0	0	0	0	0	0	0	0	0	0	0	0
AINL	0	0	0	0	0	0	0	0	0	0	0	0	0	0	0	0	0	0	0	0	0	0	0	0	0	0	0	0	0	0	0	0	0	0	0	0	0	0	0	0	0	0	0	0	0	0	0	0	0
AINR	0	0	0	0	0	0	0	0	0	0	0	0	0	0	0	0	0	0	0	0	0	0	0	0	0	0	0	0	0	0	0	0	0	0	0	0	0	0	0	0	0	0	0	0	0	0	0	0	0
AIYL	0	0	0	0	0	0	0	0	0	0	0	0	0	0	0	0	0	0	0	0	0	0	0	0	0	0	0	0	0	0	0	0	0	0	0	0	0	0	0	0	0	0	0	0	0	0	0	0	0
AIYR	0	0	0	0	0	0	0	0	0	0	0	0	0	0	0	0	0	0	0	0	0	0	0	0	0	0	0	0	0	0	0	0	0	0	0	0	0	0	0	0	0	0	0	0	0	0	0	0	0
AIZL	0	0	0	0	0	0	0	0	0	0	0	0	0	0	0	0	0	0	0	0	0	0	0	0	0	0	0	0	0	0	0	0	0	0	0	0	0	0	0	0	0	0	0	0	0	0	0	0	0
AIZR	0	0	0	0	0	0	0	0	0	0	0	0	0	0	0	0	0	0	0	0	0	0	0	0	0	0	0	0	0	0	0	0	0	0	0	0	0	0	0	0	0	0	0	0	0	0	0	0	0
ALA	0	0	0	0	0	0	0	0	0	0	0	0	0	0	0	0	0	0	0	0	0	0	0	0	0	0	0	0	0	0	0	0	0	0	0	0	0	0	0	0	0	0	0	0	0	0	0	0	0
ALML	0	0	0	0	0	0	0	0	0	0	0	0	0	0	0	0	0	0	0	0	0	0	0	0	0	0	0	0	0	0	0	0	0	0	0	0	0	0	0	0	0	0	0	0	0	0	0	0	0
ALMR	0	0	0	0	0	0	0	0	0	0	0	0	0	0	0	0	0	0	0	0	0	0	0	0	0	0	0	0	0	0	0	0	0	0	0	0	0	0	0	0	0	0	0	0	0	0	0	0	0
ALNL	0	0	0	0	0	0	0	0	0	0	0	0	0	0	0	0	0	0	0	0	0	0	0	0	0	0	0	0	0	0	0	0	0	0	0	0	0	0	0	0	0	0	0	0	0	0	0	0	0
ALNR	0	0	0	0	0	0	0	0	0	0	0	0	0	0	0	0	0	0	0	0	0	0	0	0	0	0	0	0	0	0	0	0	0	0	0	0	0	0	0	0	0	0	0	0	0	0	0	0	0
AQR	0	0	0	0	0	1	1	1	1	1	1	1	1	1	0	1	1	1	1	0	1	0	0	0	0	0	0	0	0	0	0	0	0	0	0	0	0	0	0	0	0	0	0	0	0	0	0	0	0
AS1	0	0	0	0	0	0	0	0	0	0	0	0	0	0	0	0	0	0	0	0	0	0	0	0	0	0	0	0	0	0	0	0	0	0	0	0	0	0	0	0	0	0	0	0	0	0	0	0	0
AS10	0	0	0	0	0	0	0	0	0	0	0	0	0	0	0	0	0	0	0	0	0	0	0	0	0	0	0	0	0	0	0	0	0	0	0	0	0	0	0	0	0	0	0	0	0	0	0	0	0
AS11	0	0	0	0	0	0	0	0	0	0	0	0	0	0	0	0	0	0	0	0	0	0	0	0	0	0	0	0	0	0	0	0	0	0	0	0	0	0	0	0	0	0	0	0	0	0	0	0	0
AS2	0	0	0	0	0	0	0	0	0	0	0	0	0	0	0	0	0	0	0	0	0	0	0	0	0	0	0	0	0	0	0	0	0	0	0	0	0	0	0	0	0	0	0	0	0	0	0	0	0
AS3	0	0	0	0	0	0	0	0	0	0	0	0	0	0	0	0	0	0	0	0	0	0	0	0	0	0	0	0	0	0	0	0	0	0	0	0	0	0	0	0	0	0	0	0	0	0	0	0	0
AS4	0	0	0	0	0	0	0	0	0	0	0	0	0	0	0	0	0	0	0	0	0	0	0	0	0	0	0	0	0	0	0	0	0	0	0	0	0	0	0	0	0	0	0	0	0	0	0	0	0
AS5	0	0	0	0	0	0	0	0	0	0	0	0	0	0	0	0	0	0	0	0	0	0	0	0	0	0	0	0	0	0	0	0	0	0	0	0	0	0	0	0	0	0	0	0	0	0	0	0	0
AS6	0	0	0	0	0	0	0	0	0	0	0	0	0	0	0	0	0	0	0	0	0	0	0	0	0	0	0	0	0	0	0	0	0	0	0	0	0	0	0	0	0	0	0	0	0	0	0	0	0
AS7	0	0	0	0	0	0	0	0	0	0	0	0	0	0	0	0	0	0	0	0	0	0	0	0	0	0	0	0	0	0	0	0	0	0	0	0	0	0	0	0	0	0	0	0	0	0	0	0	0
AS8	0	0	0	0	0	0	0	0	0	0	0	0	0	0	0	0	0	0	0	0	0	0	0	0	0	0	0	0	0	0	0	0	0	0	0	0	0	0	0	0	0	0	0	0	0	0	0	0	0
AS9	0	0	0	0	0	0	0	0	0	0	0	0	0	0	0	0	0	0	0	0	0	0	0	0	0	0	0	0	0	0	0	0	0	0	0	0	0	0	0	0	0	0	0	0	0	0	0	0	0
ASEL	0	0	0	0	0	1	1	1	1	0	1	1	1	1	1	1	1	0	1	0	1	0	0	0	0	0	0	0	0	0	0	0	0	0	0	1	1	0	1	1	1	1	1	0	0	1	1	1	1
ASER	0	0	0	0	0	1	1	1	1	1	1	1	1	1	1	1	1	1	1	1	1	0	1	1	1	1	1	0	0	0	0	0	0	0	0	1	1	0	0	1	1	1	1	0	1	1	1	1	1
ASGL	0	0	0	0	0	1	1	1	1	1	0	1	1	1	1	1	1	1	1	1	1	0	0	0	0	0	0	0	0	0	0	0	0	0	0	1	0	1	1	0	1	1	1	1	1	0	0	0	0
ASGR	0	0	0	0	0	1	1	1	1	1	1	1	1	1	1	0	1	1	1	1	1	0	0	0	0	0	0	0	0	0	0	0	0	0	0	1	0	1	0	1	1	1	1	1	1	1	0	0	0
ASHL	0	0	0	0	0	0	0	0	0	0	0	0	0	0	0	0	0	0	0	0	0	0	0	0	0	0	0	0	0	0	0	0	0	0	0	1	1	1	0	1	1	0	1	1	0	0	0	0	0
ASHR	0	0	0	0	0	0	0	0	0	0	0	0	1	0	0	0	0	0	0	0	1	0	0	0	0	0	0	0	0	0	0	0	0	0	0	1	1	0	1	1	1	1	1	1	1	0	0	0	0
ASIL	0	0	0	0	0	1	1	1	1	1	1	1	1	1	1	0	1	1	1	1	1	0	0	0	0	0	0	1	1	0	1	0	1	0	0	1	0	1	0	0	1	0	1	0	1	0	0	0	0
ASIR	0	0	0	0	0	1	1	1	1	1	1	1	1	1	1	1	0	1	1	1	0	0	0	0	0	0	0	0	1	0	0	1	1	1	1	1	1	0	1	1	1	1	1	1	0	0	0	0	0
ASJL	0	0	0	0	0	1	0	1	1	0	1	1	0	1	0	1	1	0	1	0	0	0	0	0	0	0	0	0	0	0	0	0	0	0	0	1	0	1	0	1	1	1	1	1	1	0	0	0	0
ASJR	0	0	0	0	0	1	1	1	1	1	1	1	1	1	1	1	1	1	1	0	0	0	0	0	0	0	0	0	0	0	0	0	0	0	0	1	1	1	1	1	1	1	1	1	1	0	0	0	0
ASKL	0	0	0	0	0	1	1	1	1	1	1	1	0	1	1	1	1	0	1	1	0	0	0	0	0	0	0	0	0	0	0	0	0	0	0	1	1	1	1	0	1	1	1	1	1	0	0	0	0
ASKR	0	0	0	0	0	1	1	1	1	1	1	1	1	1	0	1	0	1	1	1	0	0	0	0	0	0	0	0	0	0	0	0	0	0	0	1	1	0	1	1	1	1	1	1	1	0	0	0	0
AUAL	0	0	0	0	0	0	0	0	0	0	0	0	0	0	0	0	0	0	0	0	0	0	0	0	0	0	0	0	0	0	0	0	0	0	0	0	0	0	0	0	0	0	0	0	0	0	0	0	0
AUAR	0	0	0	0	0	0	0	0	0	0	0	0	0	0	0	0	0	0	0	0	0	0	0	0	0	0	0	0	0	0	0	0	0	0	0	0	0	0	0	0	0	0	0	0	0	0	0	0	0
AVAL	0	0	0	0	0	0	0	0	0	0	0	0	0	0	0	0	0	0	0	0	0	0	0	0	0	0	0	0	0	0	0	0	0	0	0	0	0	0	0	0	0	0	0	0	0	0	0	0	0
AVAR	0	0	0	0	0	0	0	0	0	0	0	0	0	0	0	0	0	0	0	0	0	0	0	0	0	0	0	0	0	0	0	0	0	0	0	0	0	0	0	0	0	0	0	0	0	0	0	0	0
AVBL	0	0	0	0	0	0	0	0	0	0	0	0	0	0	0	0	0	0	0	0	0	0	0	0	0	0	0	0	0	0	0	0	0	0	0	0	0	0	0	0	0	0	0	0	0	0	0	0	0
AVBR	0	0	0	0	0	0	0	0	0	0	0	0	0	0	0	0	0	0	0	0	0	0	0	0	0	0	0	0	0	0	0	0	0	0	0	0	0	0	0	0	0	0	0	0	0	0	0	0	0
AVDL	0	0	0	0	0	0	0	0	0	0	0	0	0	0	0	0	0	0	0	0	0	0	0	0	0	0	0	0	0	0	0	0	0	0	0	0	0	0	0	0	0	0	0	0	0	0	0	0	0
AVDR	0	0	0	0	0	0	0	0	0	0	0	0	0	0	0	0	0	0	0	0	0	0	0	0	0	0	0	0	0	0	0	0	0	0	0	0	0	0	0	0	0	0	0	0	0	0	0	0	0
AVEL	0	0	0	0	0	0	0	0	0	0	0	0	0	0	0	0	0	0	0	0	0	0	0	0	0	0	0	0	0	0	0	0	0	0	0	0	0	0	0	0	0	0	0	0	0	0	0	0	0
AVER	0	0	0	0	0	0	0	0	0	0	0	0	0	0	0	0	0	0	0	0	0	0	0	0	0	0	0	0	0	0	0	0	0	0	0	0	0	0	0	0	0	0	0	0	0	0	0	0	0
AVFL	0	0	0	0	0	0	0	0	0	0	0	0	0	0	0	0	0	0	0	0	0	0	0	0	0	0	0	0	0	0	0	0	0	0	0	0	0	0	0	0	0	0	0	0	0	0	0	0	0
AVFR	0	0	0	0	0	0	0	0	0	0	0	0	0	0	0	0	0	0	0	0	0	0	0	0	0	0	0	0	0	0	0	0	0	0	0	0	0	0	0	0	0	0	0	0	0	0	0	0	0
AVG	0	0	0	0	0	0	0	0	0	0	0	0	0	0	0	0	0	0	0	0	0	0	0	0	0	0	0	0	0	0	0	0	0	0	0	0	0	0	0	0	0	0	0	0	0	0	0	0	0
AVHL	1	1	1	0	1	0	0	0	0	0	0	0	0	0	0	0	0	0	0	0	0	0	0	0	0	0	0	0	0	0	0	0	0	0	0	0	0	0	0	0	0	0	0	0	0	0	0	0	0
AVHR	1	1	0	0	0	0	0	0	0	0	0	0	0	0	0	0	0	0	0	0	0	0	0	0	0	0	0	0	0	0	0	0	0	0	0	0	0	0	0	0	0	0	0	0	0	0	0	0	0
AVJL	1	1	1	0	1	0	0	0	0	0	0	0	0	0	0	0	0	0	0	0	0	0	0	0	0	0	0	0	0	0	0	0	0	0	0	0	0	0	0	0	0	0	0	0	0	0	0	0	0
AVJR	1	1	0	0	0	0	0	0	0	0	0	0	0	0	0	0	0	0	0	0	0	0	0	0	0	0	0	0	0	0	0	0	0	0	0	0	0	0	0	0	0	0	0	0	0	0	0	0	0
AVKL	0	0	0	0	0	0	0	0	0	0	0	0	0	0	0	0	0	0	0	0	0	0	0	0	0	0	0	0	0	0	0	0	0	0	0	0	0	0	0	0	0	0	0	0	0	0	0	0	0
AVKR	0	0	0	0	0	0	0	0	0	0	0	0	0	0	0	0	0	0	0	0	0	0	0	0	0	0	0	0	0	0	0	0	0	0	0	0	0	0	0	0	0	0	0	0	0	0	0	0	0
AVL	0	0	0	0	0	0	0	0	0	0	0	0	0	0	0	0	0	0	0	0	0	0	0	0	0	0	0	0	0	0	0	0	0	0	0	0	0	0	0	0	0	0	0	0	0	0	0	0	0
AVM	0	0	0	0	0	0	0	0	0	0	0	0	0	0	0	0	0	0	0	0	0	0	0	0	0	0	0	0	0	0	0	0	0	0	0	0	0	0	0	0	0	0	0	0	0	0	0	0	0
AWAL	0	0	0	0	0	0	1	1	1	1	0	1	0	1	1	0	1	0	1	1	1	0	0	0	0	0	0	0	0	0	0	0	0	0	0	0	0	0	0	0	0	0	0	0	0	0	0	0	0
AWAR	0	0	0	0	0	1	1	1	1	1	1	1	1	1	0	1	1	1	1	1	1	0	0	0	0	0	0	0	0	0	0	0	0	0	0	0	0	0	0	0	0	0	0	0	0	0	0	0	0
AWBL	0	0	0	0	0	1	1	1	1	0	1	1	0	1	0	1	1	0	1	0	0	0	0	0	0	0	0	0	0	0	0	0	0	0	0	1	1	1	1	1	1	1	1	1	1	0	0	0	0
AWBR	0	0	0	0	0	1	1	1	1	1	1	1	1	1	1	1	1	1	1	1	1	0	0	0	0	0	0	0	0	0	0	0	0	0	0	1	1	1	1	1	1	1	1	1	1	0	0	0	0
AWCL	0	0	0	0	0	1	1	1	1	1	1	1	1	1	1	1	1	1	1	1	1	0	0	0	0	0	0	0	0	0	0	0	0	0	0	1	0	1	1	0	1	1	0	0	0	0	0	0	0
AWCR	0	0	0	0	0	1	1	1	1	1	1	1	1	1	1	1	1	1	1	1	1	0	0	0	0	0	0	0	0	0	0	0	0	0	0	1	1	0	1	1	1	1	0	0	1	0	0	0	0
BAGL	1	0	0	1	0	1	1	1	1	0	1	1	1	1	1	1	1	0	1	1	1	0	0	0	0	0	0	0	0	0	0	0	0	0	0	0	0	0	0	0	0	0	0	0	0	0	0	0	0
BAGR	1	1	1	1	1	1	1	1	1	1	1	1	1	1	1	0	1	1	0	1	1	0	0	0	0	0	0	0	0	0	0	0	0	0	0	0	0	0	0	0	0	0	0	0	0	0	0	0	0
BDUL	0	0	0	0	0	0	0	0	0	0	0	0	0	0	0	0	0	0	0	0	0	0	0	0	0	0	0	0	0	0	0	0	0	0	0	0	0	0	0	0	0	0	0	0	0	0	0	0	0
BDUR	0	0	0	0	0	0	0	0	0	0	0	0	0	0	0	0	0	0	0	0	0	0	0	0	0	0	0	0	0	0	0	0	0	0	0	0	0	0	0	0	0	0	0	0	0	0	0	0	0
CANL	0	0	0	0	0	0	0	0	0	0	0	0	0	0	0	0	0	0	0	0	0	0	0	0	0	0	0	0	0	0	0	0	0	0	0	0	0	0	0	0	0	0	0	0	0	0	0	0	0
CANR	0	0	0	0	0	0	0	0	0	0	0	0	0	0	0	0	0	0	0	0	0	0	0	0	0	0	0	0	0	0	0	0	0	0	0	0	0	0	0	0	0	0	0	0	0	0	0	0	0
CEPDL	0	0	0	0	0	0	0	0	0	0	0	0	0	0	0	0	0	0	0	0	0	0	0	0	0	0	0	0	0	0	0	0	0	0	0	0	0	0	0	0	0	0	0	0	0	0	0	0	0
CEPDR	0	0	0	0	0	0	0	0	0	0	0	0	0	0	0	0	0	0	0	0	0	0	0	0	0	0	0	0	0	0	0	0	0	0	0	0	0	0	0	0	0	0	0	0	0	0	0	0	0
CEPVL	0	0	0	0	0	0	0	0	0	0	0	0	0	0	0	0	0	0	0	0	0	0	0	0	0	0	0	0	0	0	0	0	0	0	0	0	0	0	0	0	0	0	0	0	0	0	0	0	0
CEPVR	0	0	0	0	0	0	0	0	0	0	0	0	0	0	0	0	0	0	0	0	0	0	0	0	0	0	0	0	0	0	0	0	0	0	0	0	0	0	0	0	0	0	0	0	0	0	0	0	0
DA1	0	0	0	0	0	0	0	0	0	0	0	0	0	0	0	0	0	0	0	0	0	0	0	0	0	0	0	0	0	0	0	0	0	0	0	0	0	0	0	0	0	0	0	0	0	0	0	0	0
DA2	0	0	0	0	0	0	0	0	0	0	0	0	0	0	0	0	0	0	0	0	0	0	0	0	0	0	0	0	0	0	0	0	0	0	0	0	0	0	0	0	0	0	0	0	0	0	0	0	0
DA3	0	0	0	0	0	0	0	0	0	0	0	0	0	0	0	0	0	0	0	0	0	0	0	0	0	0	0	0	0	0	0	0	0	0	0	0	0	0	0	0	0	0	0	0	0	0	0	0	0
DA4	0	0	0	0	0	0	0	0	0	0	0	0	0	0	0	0	0	0	0	0	0	0	0	0	0	0	0	0	0	0	0	0	0	0	0	0	0	0	0	0	0	0	0	0	0	0	0	0	0
DA5	0	0	0	0	0	0	0	0	0	0	0	0	0	0	0	0	0	0	0	0	0	0	0	0	0	0	0	0	0	0	0	0	0	0	0	0	0	0	0	0	0	0	0	0	0	0	0	0	0
DA6	0	0	0	0	0	0	0	0	0	0	0	0	0	0	0	0	0	0	0	0	0	0	0	0	0	0	0	0	0	0	0	0	0	0	0	0	0	0	0	0	0	0	0	0	0	0	0	0	0
DA7	0	0	0	0	0	0	0	0	0	0	0	0	0	0	0	0	0	0	0	0	0	0	0	0	0	0	0	0	0	0	0	0	0	0	0	0	0	0	0	0	0	0	0	0	0	0	0	0	0
DA8	0	0	0	0	0	0	0	0	0	0	0	0	0	0	0	0	0	0	0	0	0	0	0	0	0	0	0	0	0	0	0	0	0	0	0	0	0	0	0	0	0	0	0	0	0	0	0	0	0
DA9	0	0	0	0	0	0	0	0	0	0	0	0	0	0	0	0	0	0	0	0	0	0	0	0	0	0	0	0	0	0	0	0	0	0	0	0	0	0	0	0	0	0	0	0	0	0	0	0	0
DB1	0	0	0	0	0	0	0	0	0	0	0	0	0	0	0	0	0	0	0	0	0	0	0	0	0	0	0	0	0	0	0	0	0	0	0	0	0	0	0	0	0	0	0	0	0	0	0	0	0
DB2	0	0	0	0	0	0	0	0	0	0	0	0	0	0	0	0	0	0	0	0	0	0	0	0	0	0	0	0	0	0	0	0	0	0	0	0	0	0	0	0	0	0	0	0	0	0	0	0	0
DB3	0	0	0	0	0	0	0	0	0	0	0	0	0	0	0	0	0	0	0	0	0	0	0	0	0	0	0	0	0	0	0	0	0	0	0	0	0	0	0	0	0	0	0	0	0	0	0	0	0
DB4	0	0	0	0	0	0	0	0	0	0	0	0	0	0	0	0	0	0	0	0	0	0	0	0	0	0	0	0	0	0	0	0	0	0	0	0	0	0	0	0	0	0	0	0	0	0	0	0	0
DB5	0	0	0	0	0	0	0	0	0	0	0	0	0	0	0	0	0	0	0	0	0	0	0	0	0	0	0	0	0	0	0	0	0	0	0	0	0	0	0	0	0	0	0	0	0	0	0	0	0
DB6	0	0	0	0	0	0	0	0	0	0	0	0	0	0	0	0	0	0	0	0	0	0	0	0	0	0	0	0	0	0	0	0	0	0	0	0	0	0	0	0	0	0	0	0	0	0	0	0	0
DB7	0	0	0	0	0	0	0	0	0	0	0	0	0	0	0	0	0	0	0	0	0	0	0	0	0	0	0	0	0	0	0	0	0	0	0	0	0	0	0	0	0	0	0	0	0	0	0	0	0
DD1	0	0	0	0	0	0	0	0	0	0	0	0	0	0	0	0	0	0	0	0	0	0	0	0	0	0	0	0	0	0	0	0	0	0	0	0	0	0	0	0	0	0	0	0	0	0	0	0	0
DD2	0	0	0	0	0	0	0	0	0	0	0	0	0	0	0	0	0	0	0	0	0	0	0	0	0	0	0	0	0	0	0	0	0	0	0	0	0	0	0	0	0	0	0	0	0	0	0	0	0
DD3	0	0	0	0	0	0	0	0	0	0	0	0	0	0	0	0	0	0	0	0	0	0	0	0	0	0	0	0	0	0	0	0	0	0	0	0	0	0	0	0	0	0	0	0	0	0	0	0	0
DD4	0	0	0	0	0	0	0	0	0	0	0	0	0	0	0	0	0	0	0	0	0	0	0	0	0	0	0	0	0	0	0	0	0	0	0	0	0	0	0	0	0	0	0	0	0	0	0	0	0
DD5	0	0	0	0	0	0	0	0	0	0	0	0	0	0	0	0	0	0	0	0	0	0	0	0	0	0	0	0	0	0	0	0	0	0	0	0	0	0	0	0	0	0	0	0	0	0	0	0	0
DD6	0	0	0	0	0	0	0	0	0	0	0	0	0	0	0	0	0	0	0	0	0	0	0	0	0	0	0	0	0	0	0	0	0	0	0	0	0	0	0	0	0	0	0	0	0	0	0	0	0
DVA	0	0	0	0	0	0	0	0	0	0	0	0	0	0	0	0	0	0	0	0	0	0	0	0	0	0	0	0	0	0	0	0	0	0	0	0	0	0	0	0	0	0	0	0	0	0	0	0	0
DVB	0	0	0	0	0	0	0	0	0	0	0	0	0	0	0	0	0	0	0	0	0	0	0	0	0	0	0	0	0	0	0	0	0	0	0	0	0	0	0	0	0	0	0	0	0	0	0	0	0
DVC	0	0	0	0	0	0	0	0	0	0	0	0	0	0	0	0	0	0	0	0	0	0	0	0	0	0	0	0	0	0	0	0	0	0	0	0	0	0	0	0	0	0	0	0	0	0	0	0	0
FLPL	0	0	0	0	0	0	0	0	0	0	0	0	0	0	0	0	0	0	0	0	0	0	0	0	0	0	0	0	0	0	0	0	0	0	0	0	0	0	0	0	0	0	0	0	0	0	0	0	0
FLPR	0	0	0	0	0	0	0	0	0	0	0	0	0	0	0	0	0	0	0	0	0	0	0	0	0	0	0	0	0	0	0	0	0	0	0	0	0	0	0	0	0	0	0	0	0	0	0	0	0
G1AL	0	0	0	0	0	0	0	0	0	0	0	0	0	0	0	0	0	0	0	0	0	0	0	0	0	0	0	0	0	0	0	0	0	0	0	0	0	0	0	0	0	0	0	0	0	0	0	0	0
G1AR	0	0	0	0	0	0	0	0	0	0	0	0	0	0	0	0	0	0	0	0	0	0	0	0	0	0	0	0	0	0	0	0	0	0	0	0	0	0	0	0	0	0	0	0	0	0	0	0	0
G1P	0	0	0	0	0	0	0	0	0	0	0	0	0	0	0	0	0	0	0	0	0	0	0	0	0	0	0	0	0	0	0	0	0	0	0	0	0	0	0	0	0	0	0	0	0	0	0	0	0
G2L	0	0	0	0	0	0	0	0	0	0	0	0	0	0	0	0	0	0	0	0	0	0	0	0	0	0	0	0	0	0	0	0	0	0	0	0	0	0	0	0	0	0	0	0	0	0	0	0	0
G2R	0	0	0	0	0	0	0	0	0	0	0	0	0	0	0	0	0	0	0	0	0	0	0	0	0	0	0	0	0	0	0	0	0	0	0	0	0	0	0	0	0	0	0	0	0	0	0	0	0
GLRDL	0	0	0	0	0	0	0	0	0	0	0	0	0	0	0	0	0	0	0	0	0	0	0	0	0	0	0	0	0	0	0	0	0	0	0	0	0	0	0	0	0	0	0	0	0	0	0	0	0
GLRDR	0	0	0	0	0	0	0	0	0	0	0	0	0	0	0	0	0	0	0	0	0	0	0	0	0	0	0	0	0	0	0	0	0	0	0	0	0	0	0	0	0	0	0	0	0	0	0	0	0
GLRL	0	0	0	0	0	0	0	0	0	0	0	0	0	0	0	0	0	0	0	0	0	0	0	0	0	0	0	0	0	0	0	0	0	0	0	0	0	0	0	0	0	0	0	0	0	0	0	0	0
GLRR	0	0	0	0	0	0	0	0	0	0	0	0	0	0	0	0	0	0	0	0	0	0	0	0	0	0	0	0	0	0	0	0	0	0	0	0	0	0	0	0	0	0	0	0	0	0	0	0	0
GLRVL	0	0	0	0	0	0	0	0	0	0	0	0	0	0	0	0	0	0	0	0	0	0	0	0	0	0	0	0	0	0	0	0	0	0	0	0	0	0	0	0	0	0	0	0	0	0	0	0	0
GLRVR	0	0	0	0	0	0	0	0	0	0	0	0	0	0	0	0	0	0	0	0	0	0	0	0	0	0	0	0	0	0	0	0	0	0	0	0	0	0	0	0	0	0	0	0	0	0	0	0	0
HSNL	0	0	0	0	0	0	0	0	0	0	0	0	0	0	0	0	0	0	0	0	0	0	0	0	0	0	0	0	0	0	0	0	0	0	0	0	0	0	0	0	0	0	0	0	0	0	0	0	0
HSNR	0	0	0	0	0	0	0	0	0	0	0	0	0	0	0	0	0	0	0	0	0	0	0	0	0	0	0	0	0	0	0	0	0	0	0	0	0	0	0	0	0	0	0	0	0	0	0	0	0
HYPL10DL	0	0	0	0	0	0	0	0	0	0	0	0	0	0	0	0	0	0	0	0	0	0	0	0	0	0	0	0	0	0	0	0	0	0	0	0	0	0	0	0	0	0	0	0	0	0	0	0	0
HYPL10DR	0	0	0	0	0	0	0	0	0	0	0	0	0	0	0	0	0	0	0	0	0	0	0	0	0	0	0	0	0	0	0	0	0	0	0	0	0	0	0	0	0	0	0	0	0	0	0	0	0
HYPL10VL	0	0	0	0	0	0	0	0	0	0	0	0	0	0	0	0	0	0	0	0	0	0	0	0	0	0	0	0	0	0	0	0	0	0	0	0	0	0	0	0	0	0	0	0	0	0	0	0	0
HYPL10VR	0	0	0	0	0	0	0	0	0	0	0	0	0	0	0	0	0	0	0	0	0	0	0	0	0	0	0	0	0	0	0	0	0	0	0	0	0	0	0	0	0	0	0	0	0	0	0	0	0
HYPL11DL	0	0	0	0	0	0	0	0	0	0	0	0	0	0	0	0	0	0	0	0	0	0	0	0	0	0	0	0	0	0	0	0	0	0	0	0	0	0	0	0	0	0	0	0	0	0	0	0	0
HYPL11DR	0	0	0	0	0	0	0	0	0	0	0	0	0	0	0	0	0	0	0	0	0	0	0	0	0	0	0	0	0	0	0	0	0	0	0	0	0	0	0	0	0	0	0	0	0	0	0	0	0
HYPL11VL	0	0	0	0	0	0	0	0	0	0	0	0	0	0	0	0	0	0	0	0	0	0	0	0	0	0	0	0	0	0	0	0	0	0	0	0	0	0	0	0	0	0	0	0	0	0	0	0	0
HYPL11VR	0	0	0	0	0	0	0	0	0	0	0	0	0	0	0	0	0	0	0	0	0	0	0	0	0	0	0	0	0	0	0	0	0	0	0	0	0	0	0	0	0	0	0	0	0	0	0	0	0
HYPL12DL	0	0	0	0	0	0	0	0	0	0	0	0	0	0	0	0	0	0	0	0	0	0	0	0	0	0	0	0	0	0	0	0	0	0	0	0	0	0	0	0	0	0	0	0	0	0	0	0	0
HYPL12DR	0	0	0	0	0	0	0	0	0	0	0	0	0	0	0	0	0	0	0	0	0	0	0	0	0	0	0	0	0	0	0	0	0	0	0	0	0	0	0	0	0	0	0	0	0	0	0	0	0
HYPL12VR	0	0	0	0	0	0	0	0	0	0	0	0	0	0	0	0	0	0	0	0	0	0	0	0	0	0	0	0	0	0	0	0	0	0	0	0	0	0	0	0	0	0	0	0	0	0	0	0	0
HYPL13DL	0	0	0	0	0	0	0	0	0	0	0	0	0	0	0	0	0	0	0	0	0	0	0	0	0	0	0	0	0	0	0	0	0	0	0	0	0	0	0	0	0	0	0	0	0	0	0	0	0
HYPL13DR	0	0	0	0	0	0	0	0	0	0	0	0	0	0	0	0	0	0	0	0	0	0	0	0	0	0	0	0	0	0	0	0	0	0	0	0	0	0	0	0	0	0	0	0	0	0	0	0	0
HYPL13VL	0	0	0	0	0	0	0	0	0	0	0	0	0	0	0	0	0	0	0	0	0	0	0	0	0	0	0	0	0	0	0	0	0	0	0	0	0	0	0	0	0	0	0	0	0	0	0	0	0
HYPL13VR	0	0	0	0	0	0	0	0	0	0	0	0	0	0	0	0	0	0	0	0	0	0	0	0	0	0	0	0	0	0	0	0	0	0	0	0	0	0	0	0	0	0	0	0	0	0	0	0	0
HYPL14DL	0	0	0	0	0	0	0	0	0	0	0	0	0	0	0	0	0	0	0	0	0	0	0	0	0	0	0	0	0	0	0	0	0	0	0	0	0	0	0	0	0	0	0	0	0	0	0	0	0
HYPL14DR	0	0	0	0	0	0	0	0	0	0	0	0	0	0	0	0	0	0	0	0	0	0	0	0	0	0	0	0	0	0	0	0	0	0	0	0	0	0	0	0	0	0	0	0	0	0	0	0	0
HYPL14VR	0	0	0	0	0	0	0	0	0	0	0	0	0	0	0	0	0	0	0	0	0	0	0	0	0	0	0	0	0	0	0	0	0	0	0	0	0	0	0	0	0	0	0	0	0	0	0	0	0
HYPL15DL	0	0	0	0	0	0	0	0	0	0	0	0	0	0	0	0	0	0	0	0	0	0	0	0	0	0	0	0	0	0	0	0	0	0	0	0	0	0	0	0	0	0	0	0	0	0	0	0	0
HYPL15DR	0	0	0	0	0	0	0	0	0	0	0	0	0	0	0	0	0	0	0	0	0	0	0	0	0	0	0	0	0	0	0	0	0	0	0	0	0	0	0	0	0	0	0	0	0	0	0	0	0
HYPL8DL	0	0	0	0	0	0	0	0	0	0	0	0	0	0	0	0	0	0	0	0	0	0	0	0	0	0	0	0	0	0	0	0	0	0	0	0	0	0	0	0	0	0	0	0	0	0	0	0	0
HYPL8DR	0	0	0	0	0	0	0	0	0	0	0	0	1	0	0	0	0	0	0	1	0	0	0	0	0	0	0	0	0	0	0	0	0	0	0	0	0	0	0	0	0	0	0	0	0	0	0	0	0
HYPL8VL	0	0	0	0	0	0	0	0	0	0	0	0	0	0	0	0	0	0	0	0	0	0	0	0	0	0	0	0	0	0	0	0	0	0	0	0	0	0	0	0	0	0	0	0	0	0	0	0	0
HYPL8VR	0	0	0	0	0	0	0	0	0	0	0	0	1	0	0	0	0	0	1	0	0	0	0	0	0	0	0	0	0	0	0	0	0	0	0	0	0	0	0	0	0	0	0	0	0	0	0	0	0
HYPL9DL	0	0	0	0	0	0	0	0	0	0	0	0	0	0	0	0	0	0	0	0	0	0	0	0	0	0	0	0	0	0	0	0	0	0	0	0	0	0	0	0	0	0	0	0	0	0	0	0	0
HYPL9DR	0	0	0	0	0	0	0	0	0	0	0	0	0	0	0	0	0	0	0	0	0	0	0	0	0	0	0	0	0	0	0	0	0	0	0	0	0	0	0	0	0	0	0	0	0	0	0	0	0
HYPL9VL	0	0	0	0	0	0	0	0	0	0	0	0	0	1	1	0	0	0	0	1	0	0	0	0	0	0	0	0	0	0	0	0	0	0	0	0	0	0	0	0	0	0	0	0	0	0	0	0	0
HYPL9VR	0	0	0	0	0	0	0	0	0	0	0	0	0	0	0	0	0	0	0	0	0	0	0	0	0	0	0	0	0	0	0	0	0	0	0	0	0	0	0	0	0	0	0	0	0	0	0	0	0
I1L	0	0	0	0	0	0	0	0	0	0	0	0	0	0	0	0	0	0	0	0	0	0	0	0	0	0	0	1	1	0	1	1	1	1	1	0	0	0	0	0	0	0	0	0	0	0	1	0	0
I1R	0	0	0	0	0	0	0	0	0	0	0	0	0	0	0	0	0	0	0	0	0	0	0	0	0	0	0	1	1	1	0	1	1	1	1	0	0	0	0	0	0	0	0	0	0	0	1	0	0
I2L	0	0	0	0	0	0	0	0	0	0	0	0	0	0	0	0	0	0	0	0	0	0	0	0	0	0	0	0	0	0	0	0	0	0	0	0	0	0	0	0	0	0	0	0	0	0	0	0	0
I2R	0	0	0	0	0	0	0	0	0	0	0	0	0	0	0	0	0	0	0	0	0	0	0	0	0	0	0	0	0	0	0	0	0	0	0	0	0	0	0	0	0	0	0	0	0	0	0	0	0
I3	0	0	0	0	0	0	0	0	0	0	0	0	0	0	0	0	0	0	0	0	0	0	0	0	0	0	0	0	0	0	0	0	0	0	0	0	0	0	0	0	0	0	0	0	0	0	0	0	0
I4	0	0	0	0	0	0	0	0	0	0	0	0	0	0	0	0	0	0	0	0	0	0	0	0	0	0	0	0	0	0	0	0	0	0	0	0	0	0	0	0	0	0	0	0	0	0	0	0	0
I5	0	0	0	0	0	0	0	0	0	0	0	0	0	0	0	0	0	0	0	0	0	0	0	0	0	0	0	0	0	0	0	0	0	0	0	0	0	0	0	0	0	0	0	0	0	0	0	0	0
I6	0	0	0	0	0	0	0	0	0	0	0	0	0	0	0	0	0	0	0	0	0	0	0	0	0	0	0	0	0	0	0	0	0	0	0	0	0	0	0	0	0	0	0	0	0	0	0	0	0
IL1DL	0	0	0	0	0	0	0	0	0	0	0	0	0	0	0	0	0	0	0	0	0	0	0	0	0	0	0	0	0	0	0	0	0	0	0	0	0	0	0	0	0	0	0	0	0	0	0	0	0
IL1DR	0	0	0	0	0	0	0	0	0	0	0	0	0	0	0	0	0	0	0	0	0	0	0	0	0	0	0	0	0	0	0	0	0	0	0	0	0	0	0	0	0	0	0	0	0	0	0	0	0
IL1L	0	0	0	0	0	0	0	0	0	0	0	0	0	0	0	0	0	0	0	0	0	0	0	0	0	0	0	0	0	0	0	0	0	0	0	0	0	0	0	0	0	0	0	0	0	0	0	0	0
IL1R	0	0	0	0	0	0	0	0	0	0	0	0	0	0	0	0	0	0	0	0	0	0	0	0	0	0	0	0	0	0	0	0	0	0	0	0	0	0	0	0	0	0	0	0	0	0	0	0	0
IL1VL	0	0	0	0	0	0	0	0	0	0	0	0	0	0	0	0	0	0	0	0	0	0	0	0	0	0	0	0	0	0	0	0	0	0	0	0	0	0	0	0	0	0	0	0	0	0	0	0	0
IL1VR	0	0	0	0	0	0	0	0	0	0	0	0	0	0	0	0	0	0	0	0	0	0	0	0	0	0	0	0	0	0	0	0	0	0	0	0	0	0	0	0	0	0	0	0	0	0	0	0	0
IL2DL	0	0	0	0	0	0	0	0	0	0	0	0	0	0	0	0	0	0	0	0	0	0	0	0	0	0	0	0	0	0	0	0	0	0	0	0	0	0	0	0	0	0	0	0	0	0	0	0	0
IL2DR	0	0	0	0	0	0	0	0	0	0	0	0	0	0	0	0	0	0	0	0	0	0	0	0	0	0	0	0	0	0	0	0	0	0	0	0	0	0	0	0	0	0	0	0	0	0	0	0	0
IL2L	0	0	0	0	0	0	0	0	0	0	0	0	0	0	0	0	0	0	0	0	0	0	0	0	0	0	0	0	0	0	0	0	0	0	0	0	0	0	0	0	0	0	0	0	0	0	0	0	0
IL2R	0	0	0	0	0	0	0	0	0	0	0	0	0	0	0	0	0	0	0	0	0	0	0	0	0	0	0	0	0	0	0	0	0	0	0	0	0	0	0	0	0	0	0	0	0	0	0	0	0
IL2VL	0	0	0	0	0	0	0	0	0	0	0	0	0	0	0	0	0	0	0	0	0	0	0	0	0	0	0	0	0	0	0	0	0	0	0	0	0	0	0	0	0	0	0	0	0	0	0	0	0
IL2VR	0	0	0	0	0	0	0	0	0	0	0	0	0	0	0	0	0	0	0	0	0	0	0	0	0	0	0	0	0	0	0	0	0	0	0	0	0	0	0	0	0	0	0	0	0	0	0	0	0
LUAL	0	0	0	0	0	0	0	0	0	0	0	0	0	0	0	0	0	0	0	0	0	0	0	0	0	0	0	0	0	0	0	0	0	0	0	0	0	0	0	0	0	0	0	0	0	0	0	0	0
LUAR	0	0	0	0	0	0	0	0	0	0	0	0	0	0	0	0	0	0	0	0	0	0	0	0	0	0	0	0	0	0	0	0	0	0	0	0	0	0	0	0	0	0	0	0	0	0	0	0	0
M1	0	0	0	0	0	0	0	0	0	0	0	0	0	0	0	0	0	0	0	0	0	0	0	0	0	0	0	0	0	0	0	0	0	0	0	0	0	0	0	0	0	0	0	0	0	0	0	0	0
M2L	0	0	0	0	0	0	0	0	0	0	0	0	0	0	0	0	0	0	0	0	0	0	0	0	0	0	0	0	0	0	0	0	0	0	0	0	0	0	0	0	0	0	0	0	0	0	0	0	0
M2R	0	0	0	0	0	0	0	0	0	0	0	0	0	0	0	0	0	0	0	0	0	0	0	0	0	0	0	0	0	0	0	0	0	0	0	0	0	0	0	0	0	0	0	0	0	0	0	0	0
M3L	0	0	0	0	0	0	0	0	0	0	0	0	0	0	0	0	0	0	0	0	0	0	0	0	0	0	0	0	0	0	0	0	0	0	0	0	1	0	0	1	1	1	1	1	1	0	0	0	0
M3R	0	0	0	0	0	0	0	0	0	0	0	0	0	0	0	0	0	0	0	0	0	0	0	0	0	0	0	0	0	0	0	0	0	0	0	0	1	0	1	1	1	1	1	1	1	0	0	0	0
M4	0	0	0	0	0	0	0	0	0	0	0	0	0	0	0	0	0	0	0	0	0	0	0	0	0	0	0	0	0	0	0	0	0	0	0	0	0	0	0	0	0	0	0	0	0	0	0	0	0
M5	0	0	0	0	0	0	0	0	0	0	0	0	0	0	0	0	0	0	0	0	0	0	0	0	0	0	0	0	0	0	0	0	0	0	0	0	0	0	0	0	0	0	0	0	0	0	0	0	0
MCL	0	0	0	0	0	0	0	0	0	0	0	0	0	0	0	0	0	0	0	0	0	0	0	0	0	0	0	0	0	0	0	0	0	0	0	0	0	0	0	0	0	0	0	0	0	0	0	0	0
MCR	0	0	0	0	0	0	0	0	0	0	0	0	0	0	0	0	0	0	0	0	0	0	0	0	0	0	0	0	0	0	0	0	0	0	0	0	0	0	0	0	0	0	0	0	0	0	0	0	0
MI	0	0	0	0	0	0	0	0	0	0	0	0	0	0	0	0	0	0	0	0	0	0	0	0	0	0	0	0	0	0	0	0	0	0	0	0	0	0	0	0	0	0	0	0	0	0	0	0	0
NSML	0	0	0	0	0	0	0	0	0	0	0	0	0	0	0	0	0	0	0	0	0	0	0	0	0	0	0	0	0	0	0	0	0	0	0	0	1	1	1	1	1	1	1	1	1	0	0	0	0
NSMR	0	0	0	0	0	0	0	0	0	0	0	0	0	0	0	0	0	0	0	0	0	0	0	0	0	0	0	0	0	0	0	0	0	0	0	0	1	1	1	1	1	1	1	1	1	0	0	0	0
OLLL	0	0	0	0	0	0	0	0	0	0	0	0	0	0	0	0	0	0	0	0	0	0	0	0	0	0	0	0	0	0	0	0	0	0	0	0	0	0	0	0	0	0	0	0	0	0	0	0	0
OLLR	0	0	0	0	0	0	0	0	0	0	0	0	0	0	0	0	0	0	0	0	0	0	0	0	0	0	0	0	0	0	0	0	0	0	0	0	0	0	0	0	0	0	0	0	0	0	0	0	0
OLQDL	0	0	0	0	0	0	0	0	0	0	0	0	0	0	0	0	0	0	0	0	0	0	0	0	0	0	0	0	0	0	0	0	0	0	0	0	0	0	0	0	0	0	0	0	0	0	0	0	0
OLQDR	0	0	0	0	0	0	0	0	0	0	0	0	0	0	0	0	0	0	0	0	0	0	0	0	0	0	0	0	0	0	0	0	0	0	0	0	0	0	0	0	0	0	0	0	0	0	0	0	0
OLQVL	0	0	0	0	0	0	0	0	0	0	0	0	0	0	0	0	0	0	0	0	0	0	0	0	0	0	0	0	0	0	0	0	0	0	0	0	0	0	0	0	0	0	0	0	0	0	0	0	0
OLQVR	0	0	0	0	0	0	0	0	0	0	0	0	0	0	0	0	0	0	0	0	0	0	0	0	0	0	0	0	0	0	0	0	0	0	0	0	0	0	0	0	0	0	0	0	0	0	0	0	0
PDA	0	0	0	0	0	0	0	0	0	0	0	0	0	0	0	0	0	0	0	0	0	0	0	0	0	0	0	0	0	0	0	0	0	0	0	0	0	0	0	0	0	0	0	0	0	0	0	0	0
PDB	0	0	0	0	0	0	0	0	0	0	0	0	0	0	0	0	0	0	0	0	0	0	0	0	0	0	0	0	0	0	0	0	0	0	0	0	0	0	0	0	0	0	0	0	0	0	0	0	0
PDEL	0	0	0	0	0	0	0	0	0	0	0	0	0	0	0	0	0	0	0	0	0	0	0	0	0	0	0	0	0	0	0	0	0	0	0	0	0	0	0	0	0	0	0	0	0	0	0	0	0
PDER	0	0	0	0	0	0	0	0	0	0	0	0	0	0	0	0	0	0	0	0	0	0	0	0	0	0	0	0	0	0	0	0	0	0	0	0	0	0	0	0	0	0	0	0	0	0	0	0	0
PHAL	0	0	0	0	0	0	0	0	0	0	0	0	0	0	0	0	0	0	0	0	0	0	0	0	0	0	0	0	0	0	0	0	0	0	0	0	0	0	0	0	0	0	0	0	0	0	0	0	0
PHAR	0	0	0	0	0	0	0	0	0	0	0	0	0	0	0	0	0	0	0	0	0	0	0	0	0	0	0	0	0	0	0	0	0	0	0	0	0	0	0	0	0	0	0	0	0	0	0	0	0
PHBL	0	0	0	0	0	0	0	0	0	0	0	0	0	0	0	0	0	0	0	0	0	0	0	0	0	0	0	0	0	0	0	0	0	0	0	0	0	0	0	0	0	0	0	0	0	0	0	0	0
PHBR	0	0	0	0	0	0	0	0	0	0	0	0	0	0	0	0	0	0	0	0	0	0	0	0	0	0	0	0	0	0	0	0	0	0	0	0	0	0	0	0	0	0	0	0	0	0	0	0	0
PHCL	0	0	0	0	0	0	0	0	0	0	0	0	0	0	0	0	0	0	0	0	0	0	0	0	0	0	0	0	0	0	0	0	0	0	0	0	0	0	0	0	0	0	0	0	0	0	0	0	0
PHCR	0	0	0	0	0	0	0	0	0	0	0	0	0	0	0	0	0	0	0	0	0	0	0	0	0	0	0	0	0	0	0	0	0	0	0	0	0	0	0	0	0	0	0	0	0	0	0	0	0
PLML	0	0	0	0	0	0	0	0	0	0	0	0	0	0	0	0	0	0	0	0	0	0	0	0	0	0	0	0	0	0	0	0	0	0	0	0	0	0	0	0	0	0	0	0	0	0	0	0	0
PLMR	0	0	0	0	0	0	0	0	0	0	0	0	0	0	0	0	0	0	0	0	0	0	0	0	0	0	0	0	0	0	0	0	0	0	0	0	0	0	0	0	0	0	0	0	0	0	0	0	0
PLNL	0	0	0	0	0	0	0	0	0	0	0	0	0	0	0	0	0	0	0	0	0	0	0	0	0	0	0	0	0	0	0	0	0	0	0	0	0	0	0	0	0	0	0	0	0	0	0	0	0
PLNR	0	0	0	0	0	0	0	0	0	0	0	0	0	0	0	0	0	0	0	0	0	0	0	0	0	0	0	0	0	0	0	0	0	0	0	0	0	0	0	0	0	0	0	0	0	0	0	0	0
PQR	0	0	0	0	0	0	0	0	0	0	0	0	0	0	0	0	0	0	0	0	0	0	0	0	0	0	0	0	0	0	0	0	0	0	0	0	0	0	0	0	0	0	0	0	0	0	0	0	0
PVCL	0	0	0	0	0	0	0	0	0	0	0	0	0	0	0	0	0	0	0	0	0	0	0	0	0	0	0	0	0	0	0	0	0	0	0	0	0	0	0	0	0	0	0	0	0	0	0	0	0
PVCR	0	0	0	0	0	0	0	0	0	0	0	0	0	0	0	0	0	0	0	0	0	0	0	0	0	0	0	0	0	0	0	0	0	0	0	0	0	0	0	0	0	0	0	0	0	0	0	0	0
PVDL	0	0	0	0	0	0	0	0	0	0	0	0	0	0	0	0	0	0	0	0	0	0	0	0	0	0	0	0	0	0	0	0	0	0	0	0	0	0	0	0	0	0	0	0	0	0	0	0	0
PVDR	0	0	0	0	0	0	0	0	0	0	0	0	0	0	0	0	0	0	0	0	0	0	0	0	0	0	0	0	0	0	0	0	0	0	0	0	0	0	0	0	0	0	0	0	0	0	0	0	0
PVM	0	0	0	0	0	0	0	0	0	0	0	0	0	0	0	0	0	0	0	0	0	0	0	0	0	0	0	0	0	0	0	0	0	0	0	0	0	0	0	0	0	0	0	0	0	0	0	0	0
PVNL	0	0	0	0	0	0	0	0	0	0	0	0	0	0	0	0	0	0	0	0	0	0	0	0	0	0	0	0	0	0	0	0	0	0	0	0	0	0	0	0	0	0	0	0	0	0	0	0	0
PVNR	0	0	0	0	0	0	0	0	0	0	0	0	0	0	0	0	0	0	0	0	0	0	0	0	0	0	0	0	0	0	0	0	0	0	0	0	0	0	0	0	0	0	0	0	0	0	0	0	0
PVPL	0	0	0	0	0	0	0	0	0	0	0	0	0	0	0	0	0	0	0	0	0	0	0	0	0	0	0	0	0	0	0	0	0	0	0	0	0	0	0	0	0	0	0	0	0	0	0	0	0
PVPR	0	0	0	0	0	0	0	0	0	0	0	0	0	0	0	0	0	0	0	0	0	0	0	0	0	0	0	0	0	0	0	0	0	0	0	0	0	0	0	0	0	0	0	0	0	0	0	0	0
PVQL	0	0	0	0	0	0	0	0	0	0	0	0	0	0	0	0	0	0	0	0	0	0	0	0	0	0	0	0	0	0	0	0	0	0	0	0	0	0	0	0	0	0	0	0	0	0	0	0	0
PVQR	0	0	0	0	0	0	0	0	0	0	0	0	0	0	0	0	0	0	0	0	0	0	0	0	0	0	0	0	0	0	0	0	0	0	0	0	0	0	0	0	0	0	0	0	0	0	0	0	0
PVR	0	0	0	0	0	0	0	0	0	0	0	0	0	0	0	0	0	0	0	0	0	0	0	0	0	0	0	0	0	0	0	0	0	0	0	0	0	0	0	0	0	0	0	0	0	0	0	0	0
PVT	0	0	0	0	0	0	0	0	0	0	0	0	0	0	0	0	0	0	0	0	0	0	0	0	0	0	0	0	0	0	0	0	0	0	0	0	0	0	0	0	0	0	0	0	0	0	0	0	0
PVWL	0	0	0	0	0	0	0	0	0	0	0	0	0	0	0	0	0	0	0	0	0	0	0	0	0	0	0	0	0	0	0	0	0	0	0	0	0	0	0	0	0	0	0	0	0	0	0	0	0
PVWR	0	0	0	0	0	0	0	0	0	0	0	0	0	0	0	0	0	0	0	0	0	0	0	0	0	0	0	0	0	0	0	0	0	0	0	0	0	0	0	0	0	0	0	0	0	0	0	0	0
RIAL	0	0	0	0	0	0	0	0	0	0	0	0	0	0	0	0	0	0	0	0	0	0	0	0	0	0	0	0	0	0	0	0	0	0	0	0	0	0	0	0	0	0	0	0	0	0	0	0	0
RIAR	0	0	0	0	0	0	0	0	0	0	0	0	0	0	0	0	0	0	0	0	0	0	0	0	0	0	0	0	0	0	0	0	0	0	0	0	0	0	0	0	0	0	0	0	0	0	0	0	0
RIBL	0	0	0	0	0	0	0	0	0	0	0	0	0	0	0	0	0	0	0	0	0	0	0	0	0	0	0	0	0	0	0	0	0	0	0	0	0	0	0	0	0	0	0	0	0	0	0	0	0
RIBR	0	0	0	0	0	0	0	0	0	0	0	0	0	0	0	0	1	0	0	0	0	0	0	0	0	0	0	0	0	0	0	0	0	0	0	0	0	0	0	0	0	0	0	0	0	0	0	0	0
RICL	0	0	0	0	0	0	0	0	0	0	0	0	0	0	0	0	0	0	0	0	0	0	0	0	0	0	0	0	0	0	0	0	0	0	0	1	0	1	1	0	1	1	1	1	1	0	0	0	0
RICR	0	0	0	0	0	0	0	0	0	0	0	0	0	0	0	0	0	0	0	0	0	0	0	0	0	0	0	0	0	0	0	0	0	0	0	1	0	1	0	1	1	1	1	1	1	0	0	0	0
RID	0	0	0	0	0	0	0	0	0	0	0	0	0	0	0	0	0	0	0	0	0	0	0	0	0	0	0	0	0	0	0	0	0	0	0	0	0	0	0	0	0	0	0	0	0	0	0	0	0
RIFL	0	0	0	0	0	0	0	0	0	0	0	0	0	0	0	0	0	0	0	0	0	0	0	0	0	0	0	0	0	0	0	0	0	0	0	0	0	0	0	0	0	0	0	0	0	0	0	0	0
RIFR	0	0	0	0	0	0	0	0	0	0	0	0	0	0	0	0	0	0	0	0	0	0	0	0	0	0	0	0	0	0	0	0	0	0	0	0	0	0	0	0	0	0	0	0	0	0	0	0	0
RIGL	0	0	0	0	0	0	0	0	0	0	0	0	0	0	0	0	0	0	0	0	0	0	0	0	0	0	0	0	0	0	0	0	0	0	0	0	0	0	0	0	0	0	0	0	0	0	0	0	0
RIGR	0	0	0	0	0	0	0	0	0	0	0	0	0	0	0	0	0	0	0	0	0	0	0	0	0	0	0	0	0	0	0	0	0	0	0	0	0	0	0	0	0	0	0	0	0	0	0	0	0
RIH	0	0	0	0	0	0	0	0	0	0	0	0	0	0	0	0	0	0	0	0	0	0	0	0	0	0	0	0	0	0	0	0	0	0	0	0	0	0	0	0	0	0	0	0	0	0	0	0	0
RIML	0	0	0	0	0	0	0	0	0	0	0	0	0	0	0	0	0	0	0	0	0	0	0	0	0	0	0	0	0	0	0	0	0	0	0	0	0	0	0	0	0	0	0	0	0	0	0	0	0
RIMR	0	0	0	0	0	0	0	0	0	0	0	0	0	0	0	0	0	0	0	0	0	0	0	0	0	0	0	0	0	0	0	0	0	0	0	0	0	0	0	0	0	0	0	0	0	0	0	0	0
RIPL	0	0	0	0	0	0	0	0	0	0	0	0	0	0	0	0	0	0	0	0	0	0	0	0	0	0	0	0	0	0	0	0	0	0	0	0	0	0	0	0	0	0	0	0	0	0	0	0	0
RIPR	0	0	0	0	0	0	0	0	0	0	0	0	0	0	0	0	0	0	0	0	0	0	0	0	0	0	0	0	0	0	0	0	0	0	0	0	0	0	0	0	0	0	0	0	0	0	0	0	0
RIR	0	0	0	0	0	0	0	0	0	0	0	0	0	0	0	0	0	0	0	0	0	0	0	0	0	0	0	0	0	0	0	0	0	0	0	0	0	0	0	0	0	0	0	0	0	0	0	0	0
RIS	0	0	0	0	0	0	0	0	0	0	0	0	0	0	0	0	0	0	0	0	0	0	0	0	0	0	0	0	0	0	0	0	0	0	0	0	0	0	0	0	0	0	0	0	0	0	0	0	0
RIVL	0	0	0	0	0	0	0	0	0	0	0	0	0	0	0	0	0	0	0	0	0	0	0	0	0	0	0	0	0	0	0	0	0	0	0	0	0	0	0	0	0	0	0	0	0	0	0	0	0
RIVR	0	0	0	0	0	0	0	0	0	0	0	0	0	0	0	0	0	0	0	0	0	0	0	0	0	0	0	0	0	0	0	0	0	0	0	0	0	0	0	0	0	0	0	0	0	0	0	0	0
RMDDL	0	0	0	0	0	0	0	0	0	0	0	0	0	0	0	0	0	0	0	0	0	0	0	0	0	0	0	0	0	0	0	0	0	0	0	1	1	1	1	0	1	0	0	1	1	0	0	0	0
RMDDR	0	0	0	0	0	0	0	0	0	0	0	0	0	0	0	0	0	0	0	0	0	0	0	0	0	0	0	0	0	0	0	0	0	0	0	1	1	1	1	1	1	0	1	1	1	0	0	0	0
RMDL	0	0	0	0	0	0	0	0	0	0	0	0	0	0	0	0	0	0	0	0	0	0	0	0	0	0	0	0	0	0	0	0	0	0	0	0	0	0	0	0	0	0	0	0	0	0	0	0	0
RMDR	0	0	0	0	0	0	0	0	0	0	0	0	0	0	0	0	0	0	0	0	0	0	0	0	0	0	0	0	0	0	0	0	0	0	0	0	0	0	0	0	0	0	0	0	0	0	0	0	0
RMDVL	0	0	0	0	0	0	0	0	0	0	0	0	0	0	0	0	0	0	0	0	0	0	0	0	0	0	0	0	0	0	0	0	0	0	0	0	0	0	0	0	0	0	0	0	0	0	0	0	0
RMDVR	0	0	0	0	0	0	0	0	0	0	0	0	0	0	0	0	0	0	0	0	0	0	0	0	0	0	0	0	0	0	0	0	0	0	0	0	0	0	0	0	0	0	0	0	0	0	0	0	0
RMED	0	0	0	0	0	0	0	0	0	0	0	0	0	0	0	0	0	0	0	0	0	0	0	0	0	0	0	0	0	0	0	0	0	0	0	0	0	0	0	0	0	0	0	0	0	0	0	0	0
RMEL	0	0	0	0	0	0	0	0	0	0	0	0	0	0	0	0	0	0	0	0	0	0	0	0	0	0	0	0	0	0	0	0	0	0	0	0	0	0	0	0	0	0	0	0	0	0	0	0	0
RMER	0	0	0	0	0	0	0	0	0	0	0	0	0	0	0	0	0	0	0	0	0	0	0	0	0	0	0	0	0	0	0	0	0	0	0	0	0	0	0	0	0	0	0	0	0	0	0	0	0
RMEV	0	0	0	0	0	0	0	0	0	0	0	0	0	0	0	0	0	0	0	0	0	0	0	0	0	0	0	0	0	0	0	0	0	0	0	0	0	0	0	0	0	0	0	0	0	0	0	0	0
RMFL	0	0	0	0	0	0	0	0	0	0	0	0	0	0	0	0	0	0	0	0	0	0	0	0	0	0	0	0	0	0	0	0	0	0	0	0	0	0	0	0	0	0	0	0	0	0	0	0	0
RMFR	0	0	0	0	0	0	0	0	0	0	0	0	0	0	0	0	0	0	0	0	0	0	0	0	0	0	0	0	0	0	0	0	0	0	0	0	0	0	0	0	0	0	0	0	0	0	0	0	0
RMGL	0	0	0	0	0	0	0	0	0	0	0	0	0	0	0	0	0	0	0	0	0	0	0	0	0	0	0	0	0	0	0	0	0	0	0	0	0	0	0	0	0	0	0	0	0	0	0	0	0
RMGR	0	0	0	0	0	0	0	0	0	0	0	0	0	0	0	0	0	0	0	0	0	0	0	0	0	0	0	0	0	0	0	0	0	0	0	0	0	0	0	0	0	0	0	0	0	0	0	0	0
RMHL	0	0	0	0	0	0	0	0	0	0	0	0	0	0	0	0	0	0	0	0	0	0	0	0	0	0	0	0	0	0	0	0	0	0	0	0	0	0	0	0	0	0	0	0	0	0	0	0	0
RMHR	0	0	0	0	0	0	0	0	0	0	0	0	0	0	0	0	0	0	0	0	0	0	0	0	0	0	0	0	0	0	0	0	0	0	0	0	0	0	0	0	0	0	0	0	0	0	0	0	0
SAADL	1	1	1	1	1	0	0	0	0	0	0	0	0	0	0	0	0	0	0	0	0	0	0	0	0	0	0	0	0	0	0	0	0	0	0	0	0	0	0	0	0	0	0	0	0	0	0	0	0
SAADR	1	1	1	1	0	0	0	0	0	0	0	0	0	0	0	0	0	0	0	0	0	0	0	0	0	0	0	0	0	0	0	0	0	0	0	0	0	0	0	0	0	0	0	0	0	0	0	0	0
SAAVL	1	1	1	0	1	0	0	0	0	0	0	0	0	0	0	0	0	0	0	0	0	0	0	0	0	0	0	0	0	0	0	0	0	0	0	0	0	0	0	0	0	0	0	0	0	0	0	0	0
SAAVR	1	1	1	1	0	0	0	0	0	0	0	0	0	0	0	0	0	0	0	0	0	0	0	0	0	0	0	0	0	0	0	0	0	0	0	0	0	0	0	0	0	0	0	0	0	0	0	0	0
SABD	0	0	0	0	0	0	0	0	0	0	0	0	0	0	0	0	0	0	0	0	0	0	0	0	0	0	0	0	0	0	0	0	0	0	0	0	0	0	0	0	0	0	0	0	0	0	0	0	0
SABVL	0	0	0	0	0	0	0	0	0	0	0	0	0	0	0	0	0	0	0	0	0	0	0	0	0	0	0	0	0	0	0	0	0	0	0	0	0	0	0	0	0	0	0	0	0	0	0	0	0
SABVR	0	0	0	0	0	0	0	0	0	0	0	0	0	0	0	0	0	0	0	0	0	0	0	0	0	0	0	0	0	0	0	0	0	0	0	0	0	0	0	0	0	0	0	0	0	0	0	0	0
SDQL	0	0	0	0	0	0	0	0	0	0	0	0	0	0	0	0	0	0	0	0	0	0	0	0	0	0	0	0	0	0	0	0	0	0	0	0	0	0	0	0	0	0	0	0	0	0	0	0	0
SDQR	0	0	0	0	0	0	0	0	0	0	0	0	0	0	0	0	0	0	0	0	0	0	0	0	0	0	0	0	0	0	0	0	0	0	0	0	0	0	0	0	0	0	0	0	0	0	0	0	0
SIADL	0	0	0	0	0	0	0	0	0	0	0	0	0	0	0	0	0	0	0	0	0	0	0	0	0	0	0	0	0	0	0	0	0	0	0	0	0	0	0	0	0	0	0	0	0	0	0	0	0
SIADR	0	0	0	0	0	0	0	0	0	0	0	0	0	0	0	0	0	0	0	0	0	0	0	0	0	0	0	0	0	0	0	0	0	0	0	0	0	0	0	0	0	0	0	0	0	0	0	0	0
SIAVL	0	0	0	0	0	0	0	0	0	0	0	0	0	0	0	0	0	0	0	0	0	0	0	0	0	0	0	0	0	0	0	0	0	0	0	0	0	0	0	0	0	0	0	0	0	0	0	0	0
SIAVR	0	0	0	0	0	0	0	0	0	0	0	0	0	0	0	0	0	0	0	0	0	0	0	0	0	0	0	0	0	0	0	0	0	0	0	0	0	0	0	0	0	0	0	0	0	0	0	0	0
SIBDL	0	0	0	0	0	0	0	0	0	0	0	0	0	0	0	0	0	0	0	0	0	0	0	0	0	0	0	0	0	0	0	0	0	0	0	0	0	0	0	0	0	0	0	0	0	0	0	0	0
SIBDR	0	0	0	0	0	0	0	0	0	0	0	0	0	0	0	0	0	0	0	0	0	0	0	0	0	0	0	0	0	0	0	0	0	0	0	0	0	0	0	0	0	0	0	0	0	0	0	0	0
SIBVL	0	0	0	0	0	0	0	0	0	0	0	0	0	0	0	0	0	0	0	0	0	0	0	0	0	0	0	0	0	0	0	0	0	0	0	0	0	0	0	0	0	0	0	0	0	0	0	0	0
SIBVR	0	0	0	0	0	0	0	0	0	0	0	0	0	0	0	0	0	0	0	0	0	0	0	0	0	0	0	0	0	0	0	0	0	0	0	0	0	0	0	0	0	0	0	0	0	0	0	0	0
SMBDL	1	1	1	1	1	0	0	0	0	0	0	0	0	0	0	0	0	0	0	0	0	0	0	0	0	0	0	0	0	0	0	0	0	0	0	0	0	0	0	0	0	0	0	0	0	0	0	0	0
SMBDR	1	1	1	1	1	0	0	0	0	0	0	0	0	0	0	0	0	0	0	0	0	0	0	0	0	0	0	0	0	0	0	0	0	0	0	0	0	0	0	0	0	0	0	0	0	0	0	0	0
SMBVL	1	1	1	1	1	0	0	0	0	0	0	0	0	0	0	0	0	0	0	0	0	0	0	0	0	0	0	0	0	0	0	0	0	0	0	0	0	0	0	0	0	0	0	0	0	0	0	0	0
SMBVR	1	1	1	1	1	0	0	0	0	0	0	0	0	0	0	0	0	0	0	0	0	0	0	0	0	0	0	0	0	0	0	0	0	0	0	0	0	0	0	0	0	0	0	0	0	0	0	0	0
SMDDL	0	0	0	0	0	0	0	0	0	0	0	0	0	0	0	0	0	0	0	0	0	0	0	0	0	0	0	0	0	0	0	0	0	0	0	1	1	1	1	0	1	0	0	1	1	0	0	0	0
SMDDR	0	0	0	0	0	0	0	0	0	0	0	0	0	0	0	0	0	0	0	0	0	0	0	0	0	0	0	0	0	0	0	0	0	0	0	1	1	1	1	1	1	0	1	1	1	0	0	0	0
SMDVL	0	0	0	0	0	0	0	0	0	0	0	0	0	0	0	0	0	0	0	0	0	0	0	0	0	0	0	0	0	0	0	0	0	0	0	1	1	1	1	1	1	0	0	0	0	0	0	0	0
SMDVR	0	0	0	0	0	0	0	0	0	0	0	0	0	0	0	0	0	0	0	0	0	0	0	0	0	0	0	0	0	0	0	0	0	0	0	0	0	1	0	1	1	1	0	0	0	0	0	0	0
URADL	0	0	0	0	0	0	0	0	0	0	0	0	0	0	0	0	0	0	0	0	0	0	0	0	0	0	0	0	0	0	0	0	0	0	0	0	0	0	0	0	0	0	0	0	0	0	0	0	0
URADR	0	0	0	0	0	0	0	0	0	0	0	0	0	0	0	0	0	0	0	0	0	0	0	0	0	0	0	0	0	0	0	0	0	0	0	0	0	0	0	0	0	0	0	0	0	0	0	0	0
URAVL	0	0	0	0	0	0	0	0	0	0	0	0	0	0	0	0	0	0	0	0	0	0	0	0	0	0	0	0	0	0	0	0	0	0	0	0	0	0	0	0	0	0	0	0	0	0	0	0	0
URAVR	0	0	0	0	0	0	0	0	0	0	0	0	0	0	0	0	0	0	0	0	0	0	0	0	0	0	0	0	0	0	0	0	0	0	0	0	0	0	0	0	0	0	0	0	0	0	0	0	0
URBL	0	0	0	0	0	0	0	0	0	0	0	0	0	0	0	0	0	0	0	0	0	0	0	0	0	0	0	0	0	0	0	0	0	0	0	0	0	0	0	0	0	0	0	0	0	0	0	0	0
URBR	0	0	0	0	0	0	0	0	0	0	0	0	0	0	0	0	0	0	0	0	0	0	0	0	0	0	0	0	0	0	0	0	0	0	0	0	0	0	0	0	0	0	0	0	0	0	0	0	0
URXL	0	0	0	0	0	0	1	0	1	1	1	1	1	1	1	0	1	1	0	1	1	0	0	0	0	0	0	0	0	0	0	0	0	0	0	0	0	0	0	0	0	0	0	0	0	0	0	0	0
URXR	0	0	0	0	0	1	1	1	1	1	1	1	1	1	1	1	1	1	1	1	1	0	0	0	0	0	0	0	0	0	0	0	0	0	0	0	0	0	0	0	0	0	0	0	0	0	0	0	0
URYDL	0	0	0	0	0	0	0	0	0	0	0	0	0	0	0	0	0	0	0	0	0	0	0	0	0	0	0	0	0	0	0	0	0	0	0	0	0	0	0	0	0	0	0	0	0	0	0	0	0
URYDR	0	0	0	0	0	0	0	0	0	0	0	0	0	0	0	0	0	0	0	0	0	0	0	0	0	0	0	0	0	0	0	0	0	0	0	0	0	0	0	0	0	0	0	0	0	0	0	0	0
URYVL	0	0	0	0	0	0	0	0	0	0	0	0	0	0	0	0	0	0	0	0	0	0	0	0	0	0	0	0	0	0	0	0	0	0	0	0	0	0	0	0	0	0	0	0	0	0	0	0	0
URYVR	0	0	0	0	0	0	0	0	0	0	0	0	0	0	0	0	0	0	0	0	0	0	0	0	0	0	0	0	0	0	0	0	0	0	0	0	0	0	0	0	0	0	0	0	0	0	0	0	0
VA1	0	0	0	0	0	0	0	0	0	0	0	0	0	0	0	0	0	0	0	0	0	0	0	0	0	0	0	0	0	0	0	0	0	0	0	0	0	0	0	0	0	0	0	0	0	0	0	0	0
VA10	0	0	0	0	0	0	0	0	0	0	0	0	0	0	0	0	0	0	0	0	0	0	0	0	0	0	0	0	0	0	0	0	0	0	0	0	0	0	0	0	0	0	0	0	0	0	0	0	0
VA11	0	0	0	0	0	0	0	0	0	0	0	0	0	0	0	0	0	0	0	0	0	0	0	0	0	0	0	0	0	0	0	0	0	0	0	0	0	0	0	0	0	0	0	0	0	0	0	0	0
VA12	0	0	0	0	0	0	0	0	0	0	0	0	0	0	0	0	0	0	0	0	0	0	0	0	0	0	0	0	0	0	0	0	0	0	0	0	0	0	0	0	0	0	0	0	0	0	0	0	0
VA2	0	0	0	0	0	0	0	0	0	0	0	0	0	0	0	0	0	0	0	0	0	0	0	0	0	0	0	0	0	0	0	0	0	0	0	0	0	0	0	0	0	0	0	0	0	0	0	0	0
VA3	0	0	0	0	0	0	0	0	0	0	0	0	0	0	0	0	0	0	0	0	0	0	0	0	0	0	0	0	0	0	0	0	0	0	0	0	0	0	0	0	0	0	0	0	0	0	0	0	0
VA4	0	0	0	0	0	0	0	0	0	0	0	0	0	0	0	0	0	0	0	0	0	0	0	0	0	0	0	0	0	0	0	0	0	0	0	0	0	0	0	0	0	0	0	0	0	0	0	0	0
VA5	0	0	0	0	0	0	0	0	0	0	0	0	0	0	0	0	0	0	0	0	0	0	0	0	0	0	0	0	0	0	0	0	0	0	0	0	0	0	0	0	0	0	0	0	0	0	0	0	0
VA6	0	0	0	0	0	0	0	0	0	0	0	0	0	0	0	0	0	0	0	0	0	0	0	0	0	0	0	0	0	0	0	0	0	0	0	0	0	0	0	0	0	0	0	0	0	0	0	0	0
VA7	0	0	0	0	0	0	0	0	0	0	0	0	0	0	0	0	0	0	0	0	0	0	0	0	0	0	0	0	0	0	0	0	0	0	0	0	0	0	0	0	0	0	0	0	0	0	0	0	0
VA8	0	0	0	0	0	0	0	0	0	0	0	0	0	0	0	0	0	0	0	0	0	0	0	0	0	0	0	0	0	0	0	0	0	0	0	0	0	0	0	0	0	0	0	0	0	0	0	0	0
VA9	0	0	0	0	0	0	0	0	0	0	0	0	0	0	0	0	0	0	0	0	0	0	0	0	0	0	0	0	0	0	0	0	0	0	0	0	0	0	0	0	0	0	0	0	0	0	0	0	0
VB1	0	0	0	0	0	0	0	0	0	0	0	0	0	0	0	0	0	0	0	0	0	0	0	0	0	0	0	0	0	0	0	0	0	0	0	0	0	0	0	0	0	0	0	0	0	0	0	0	0
VB10	0	0	0	0	0	0	0	0	0	0	0	0	0	0	0	0	0	0	0	0	0	0	0	0	0	0	0	0	0	0	0	0	0	0	0	0	0	0	0	0	0	0	0	0	0	0	0	0	0
VB11	0	0	0	0	0	0	0	0	0	0	0	0	0	0	0	0	0	0	0	0	0	0	0	0	0	0	0	0	0	0	0	0	0	0	0	0	0	0	0	0	0	0	0	0	0	0	0	0	0
VB2	0	0	0	0	0	0	0	0	0	0	0	0	0	0	0	0	0	0	0	0	0	0	0	0	0	0	0	0	0	0	0	0	0	0	0	0	0	0	0	0	0	0	0	0	0	0	0	0	0
VB3	0	0	0	0	0	0	0	0	0	0	0	0	0	0	0	0	0	0	0	0	0	0	0	0	0	0	0	0	0	0	0	0	0	0	0	0	0	0	0	0	0	0	0	0	0	0	0	0	0
VB4	0	0	0	0	0	0	0	0	0	0	0	0	0	0	0	0	0	0	0	0	0	0	0	0	0	0	0	0	0	0	0	0	0	0	0	0	0	0	0	0	0	0	0	0	0	0	0	0	0
VB5	0	0	0	0	0	0	0	0	0	0	0	0	0	0	0	0	0	0	0	0	0	0	0	0	0	0	0	0	0	0	0	0	0	0	0	0	0	0	0	0	0	0	0	0	0	0	0	0	0
VB6	0	0	0	0	0	0	0	0	0	0	0	0	0	0	0	0	0	0	0	0	0	0	0	0	0	0	0	0	0	0	0	0	0	0	0	0	0	0	0	0	0	0	0	0	0	0	0	0	0
VB7	0	0	0	0	0	0	0	0	0	0	0	0	0	0	0	0	0	0	0	0	0	0	0	0	0	0	0	0	0	0	0	0	0	0	0	0	0	0	0	0	0	0	0	0	0	0	0	0	0
VB8	0	0	0	0	0	0	0	0	0	0	0	0	0	0	0	0	0	0	0	0	0	0	0	0	0	0	0	0	0	0	0	0	0	0	0	0	0	0	0	0	0	0	0	0	0	0	0	0	0
VB9	0	0	0	0	0	0	0	0	0	0	0	0	0	0	0	0	0	0	0	0	0	0	0	0	0	0	0	0	0	0	0	0	0	0	0	0	0	0	0	0	0	0	0	0	0	0	0	0	0
VC1	0	0	0	0	0	0	0	0	0	0	0	0	0	0	0	0	0	0	0	0	0	0	0	0	0	0	0	0	0	0	0	0	0	0	0	0	0	0	0	0	0	0	0	0	0	0	0	0	0
VC2	0	0	0	0	0	0	0	0	0	0	0	0	0	0	0	0	0	0	0	0	0	0	0	0	0	0	0	0	0	0	0	0	0	0	0	0	0	0	0	0	0	0	0	0	0	0	0	0	0
VC3	0	0	0	0	0	0	0	0	0	0	0	0	0	0	0	0	0	0	0	0	0	0	0	0	0	0	0	0	0	0	0	0	0	0	0	0	0	0	0	0	0	0	0	0	0	0	0	0	0
VC4	0	0	0	0	0	0	0	0	0	0	0	0	0	0	0	0	0	0	0	0	0	0	0	0	0	0	0	0	0	0	0	0	0	0	0	0	0	0	0	0	0	0	0	0	0	0	0	0	0
VC5	0	0	0	0	0	0	0	0	0	0	0	0	0	0	0	0	0	0	0	0	0	0	0	0	0	0	0	0	0	0	0	0	0	0	0	0	0	0	0	0	0	0	0	0	0	0	0	0	0
VC6	0	0	0	0	0	0	0	0	0	0	0	0	0	0	0	0	0	0	0	0	0	0	0	0	0	0	0	0	0	0	0	0	0	0	0	0	0	0	0	0	0	0	0	0	0	0	0	0	0
VD1	0	0	0	0	0	0	0	0	0	0	0	0	0	0	0	0	0	0	0	0	0	0	0	0	0	0	0	0	0	0	0	0	0	0	0	0	0	0	0	0	0	0	0	0	0	0	0	0	0
VD10	0	0	0	0	0	0	0	0	0	0	0	0	0	0	0	0	0	0	0	0	0	0	0	0	0	0	0	0	0	0	0	0	0	0	0	0	0	0	0	0	0	0	0	0	0	0	0	0	0
VD11	0	0	0	0	0	0	0	0	0	0	0	0	0	0	0	0	0	0	0	0	0	0	0	0	0	0	0	0	0	0	0	0	0	0	0	0	0	0	0	0	0	0	0	0	0	0	0	0	0
VD12	0	0	0	0	0	0	0	0	0	0	0	0	0	0	0	0	0	0	0	0	0	0	0	0	0	0	0	0	0	0	0	0	0	0	0	0	0	0	0	0	0	0	0	0	0	0	0	0	0
VD13	0	0	0	0	0	0	0	0	0	0	0	0	0	0	0	0	0	0	0	0	0	0	0	0	0	0	0	0	0	0	0	0	0	0	0	0	0	0	0	0	0	0	0	0	0	0	0	0	0
VD2	0	0	0	0	0	0	0	0	0	0	0	0	0	0	0	0	0	0	0	0	0	0	0	0	0	0	0	0	0	0	0	0	0	0	0	0	0	0	0	0	0	0	0	0	0	0	0	0	0
VD3	0	0	0	0	0	0	0	0	0	0	0	0	0	0	0	0	0	0	0	0	0	0	0	0	0	0	0	0	0	0	0	0	0	0	0	0	0	0	0	0	0	0	0	0	0	0	0	0	0
VD4	0	0	0	0	0	0	0	0	0	0	0	0	0	0	0	0	0	0	0	0	0	0	0	0	0	0	0	0	0	0	0	0	0	0	0	0	0	0	0	0	0	0	0	0	0	0	0	0	0
VD5	0	0	0	0	0	0	0	0	0	0	0	0	0	0	0	0	0	0	0	0	0	0	0	0	0	0	0	0	0	0	0	0	0	0	0	0	0	0	0	0	0	0	0	0	0	0	0	0	0
VD6	0	0	0	0	0	0	0	0	0	0	0	0	0	0	0	0	0	0	0	0	0	0	0	0	0	0	0	0	0	0	0	0	0	0	0	0	0	0	0	0	0	0	0	0	0	0	0	0	0
VD7	0	0	0	0	0	0	0	0	0	0	0	0	0	0	0	0	0	0	0	0	0	0	0	0	0	0	0	0	0	0	0	0	0	0	0	0	0	0	0	0	0	0	0	0	0	0	0	0	0
VD8	0	0	0	0	0	0	0	0	0	0	0	0	0	0	0	0	0	0	0	0	0	0	0	0	0	0	0	0	0	0	0	0	0	0	0	0	0	0	0	0	0	0	0	0	0	0	0	0	0
VD9	0	0	0	0	0	0	0	0	0	0	0	0	0	0	0	0	0	0	0	0	0	0	0	0	0	0	0	0	0	0	0	0	0	0	0	0	0	0	0	0	0	0	0	0	0	0	0	0	0
XXXL	0	0	0	0	0	0	0	0	0	0	0	0	0	0	0	0	0	0	0	0	0	0	0	0	0	0	0	0	0	0	0	0	0	0	0	0	0	0	0	0	0	0	0	0	0	0	0	0	0
XXXR	0	0	0	0	0	0	0	0	0	0	0	0	0	0	0	0	0	0	0	0	0	0	0	0	0	0	0	0	0	0	0	0	0	0	0	0	0	0	0	0	0	0	0	0	0	0	0	0	0
[truncated: 264 more columns]

## Sheet: expression_class_animal
expression
file name	140214_flp12p_005_editedC_rotatedDye_namedFin_MODK_edited_a_rotmod	140214_flp12p_010_editedC_rotatedDye_namedFin_mod_MODK_edited_rotmod	140214_flp12p_024_editedC_rotatedDye_namedFin_MODK_edited_rotmod	140214_flp12p_029-1_editedC_rotated_namedFin_MODK_edited_rotmod	140214_flp12p_048-1_editedC_rotatedDye_namedFin_MODK_edited_rotmod	140218_tax4p_IsmC_1_1_2_mod1_hyp_MODK_edited	140218_tax4p_IsmC_1_2_1_mod1_hypL_MODK_edited	140218_tax4p_IsmC_1_3_3_mod1_hypL_MODK_edited	140218_tax4p_IsmC_1_4_2_mod1_hypL_MODK_edited	140218_tax4p_IsmC_2_5_1_mod1_hypL_MODK_edited	140218_tax4p_IsmC_2_6_3_mod1_hypL_MODK_edited	140218_tax4p_IsmC_2_8_1_mod1_hypL_MODK_edited	140219_tax4p_IsmC_3_10_2_mod1_hypL_MODK_edited	140219_tax4p_IsmC_3_11_1_mod1_hypL_MODK_edited	140219_tax4p_IsmC_3_12_3_mod1_hypL_MODK_edited	140219_tax4p_IsmC_3_13_2_mod1_hypL_MODK_edited	140219_tax4p_IsmC_3_9_3_mod1_hypL_MODK_edited	140219_tax4p_IsmC_4_14_1_mod1_hypL_MODK_edited	140219_tax4p_IsmC_4_15_3_mod1_hypL_MODK_edited	140219_tax4p_IsmC_4_16_2_mod1_hypL_MODK_edited	140219_tax4p_IsmC_4_17_1_mod1_hypL_MODK_edited	140326_gcy22p_003_editedC_namedFin_toyomod_MODK_edited	140326_gcy22p_005_editedC_namedFin_MODK_edited	140326_gcy22p_009_editedC_namedFin_MODK_edited	140326_gcy22p_018_editedC_rotatedY_namedFin_MODK_edited	140326_gcy22p_020_editedC_namedFin_MODK_edited	140326_gcy22p_024_editedC_rotatedZ_namedFin_MODK_edited_a	140326_gcy28dp_001_edited_rotatedDye_namedFin_MODK_edited	140326_gcy28dp_003_edited_rotatedDye_namedFin_MODK_edited	140326_gcy28dp_005_edited_rotatedDye_namedFin_MODK_edited	140326_gcy28dp_007_edited_rotatedDye_namedFin_MODK_edited	140326_gcy28dp_011_edited_rotatedDye_namedFin_MODK_edited	140326_gcy28dp_013_edited_rotatedDye_namedFin_MODK_edited	140326_gcy28dp_015_edited_rotatedDye_namedFin_MODK_edited_mod	140326_gcy28dp_033_edited_rotatedDye_namedFin_MODK_edited	140402_casy1pNLSYC_IsmC_DiR008_MODK_edited	140402_casy1pNLSYC_IsmC_DiR011_MODK_edited	140402_casy1pNLSYC_IsmC_DiR013_MODK_edited	140402_casy1pNLSYC_IsmC_DiR015_MODK_edited_x	140402_casy1pNLSYC_IsmC_DiR017_MODK_edited_x	140402_casy1pNLSYC_IsmC_DiR019_MODK_edited_x_a	140402_casy1pNLSYC_IsmC_DiR021_MODK_edited_x_a	140402_casy1pNLSYC_IsmC_DiR023_MODK_edited_x_a	140402_casy1pNLSYC_IsmC_DiR025_MODK_edited_a	140402_casy1pNLSYC_IsmC_DiR027_MODK_edited2	140402_flp6p007_MODK_edited_x	140402_flp6p011_MODK_edited_a	140402_flp6p013_MODK_edited	140402_flp6p015_MODK_edited
dummy	0	0	0	0	0	0	0	0	0	0	0	0	0	0	0	0	0	0	0	0	0	0	1	0	2	3	0	0	0	2	0	0	0	0	0	0	0	0	0	0	0	0	0	0	0	0	0	0	0
not named	143	157	158	148	152	155	145	152	141	144	149	140	153	146	153	166	154	154	150	160	165	169	168	167	177	168	181	177	154	163	169	158	152	158	171	181	161	163	167	159	154	154	157	168	167	166	169	160	177
_like	0	0	0	0	0	0	0	0	0	0	0	0	0	0	0	0	0	0	0	0	0	0	0	0	0	0	0	0	0	0	0	0	0	0	0	0	0	0	0	0	0	0	0	0	0	0	0	0	0
unknown	0	0	0	0	0	0	0	0	0	0	0	0	0	0	0	0	0	0	0	0	0	0	0	0	0	0	0	0	0	0	0	0	0	0	0	0	0	0	0	0	0	0	0	0	0	0	0	0	0
named	50	49	46	47	40	63	70	65	76	69	61	72	64	73	60	66	69	70	62	53	53	34	38	38	35	34	35	40	39	39	37	36	35	39	40	29	43	49	43	47	51	47	42	45	45	37	36	37	35
total	193	206	204	195	192	218	215	217	217	213	210	212	217	219	213	232	223	224	212	213	218	203	207	205	214	205	216	217	193	204	206	194	187	197	211	210	204	212	210	206	205	201	199	213	212	203	205	197	212
ADA	0	0	0	0	0	0	0	0	0	0	0	0	0	0	0	0	0	0	0	0	0	0	0	0	0	0	0	0	0	0	0	0	0	0	0	0	0	0	0	0	0	0	0	0	0	0	0	0	0
ADE	0	0	0	0	0	0	0	0	0	0	0	0	0	0	0	0	0	0	0	0	0	0	0	0	0	0	0	0	0	0	0	0	0	0	0	0	0	0	0	0	0	0	0	0	0	0	0	0	0
ADF	0	0	0	0	0	0	1	0	1	0	0	0	0	2	0	0	0	1	2	0	1	0	0	0	0	0	0	0	0	0	0	0	0	0	0	1	0	0	0	0	0	1	0	0	0	0	0	0	0
ADL	0	0	0	0	0	0	0	0	0	0	0	0	0	0	0	0	1	0	0	0	0	0	0	0	0	0	0	0	0	0	0	0	0	0	0	1	2	2	2	2	2	2	2	2	2	0	0	0	0
AFD	0	0	0	0	0	2	2	2	2	2	2	2	1	2	2	2	2	2	2	0	1	0	0	0	0	0	0	0	0	0	0	0	0	0	0	0	1	2	1	2	2	2	2	0	0	0	0	0	0
AIA	0	0	0	0	0	0	0	0	0	0	0	0	0	0	0	0	0	0	0	0	0	0	0	0	0	0	0	2	2	2	2	0	0	2	2	0	0	0	0	0	0	0	0	0	0	0	0	0	0
AIB	0	0	0	0	0	0	0	0	0	0	0	0	0	0	0	0	0	0	0	0	0	0	0	0	0	0	0	0	0	0	0	0	0	0	0	0	0	0	0	0	0	0	0	0	0	0	0	0	0
AIM	0	0	0	0	0	0	0	0	0	0	0	0	0	0	0	0	0	0	0	0	0	0	0	0	0	0	0	0	0	0	0	0	0	0	0	0	0	0	0	0	0	0	0	0	0	0	0	0	0
AIN	0	0	0	0	0	0	0	0	0	0	0	0	0	0	0	0	0	0	0	0	0	0	0	0	0	0	0	0	0	0	0	0	0	0	0	0	0	0	0	0	0	0	0	0	0	0	0	0	0
AIY	0	0	0	0	0	0	0	0	0	0	0	0	0	0	0	0	0	0	0	0	0	0	0	0	0	0	0	0	0	0	0	0	0	0	0	0	0	0	0	0	0	0	0	0	0	0	0	0	0
AIZ	0	0	0	0	0	0	0	0	0	0	0	0	0	0	0	0	0	0	0	0	0	0	0	0	0	0	0	0	0	0	0	0	0	0	0	0	0	0	0	0	0	0	0	0	0	0	0	0	0
ALA	0	0	0	0	0	0	0	0	0	0	0	0	0	0	0	0	0	0	0	0	0	0	0	0	0	0	0	0	0	0	0	0	0	0	0	0	0	0	0	0	0	0	0	0	0	0	0	0	0
ALM	0	0	0	0	0	0	0	0	0	0	0	0	0	0	0	0	0	0	0	0	0	0	0	0	0	0	0	0	0	0	0	0	0	0	0	0	0	0	0	0	0	0	0	0	0	0	0	0	0
ALN	0	0	0	0	0	0	0	0	0	0	0	0	0	0	0	0	0	0	0	0	0	0	0	0	0	0	0	0	0	0	0	0	0	0	0	0	0	0	0	0	0	0	0	0	0	0	0	0	0
AQR	0	0	0	0	0	1	1	1	1	1	1	1	1	1	0	1	1	1	1	0	1	0	0	0	0	0	0	0	0	0	0	0	0	0	0	0	0	0	0	0	0	0	0	0	0	0	0	0	0
AS	0	0	0	0	0	0	0	0	0	0	0	0	0	0	0	0	0	0	0	0	0	0	0	0	0	0	0	0	0	0	0	0	0	0	0	0	0	0	0	0	0	0	0	0	0	0	0	0	0
ASE	0	0	0	0	0	2	2	2	2	1	2	2	2	2	2	2	2	1	2	1	2	0	1	1	1	1	1	0	0	0	0	0	0	0	0	2	2	0	1	2	2	2	2	0	1	2	2	2	2
ASG	0	0	0	0	0	2	2	2	2	2	1	2	2	2	2	1	2	2	2	2	2	0	0	0	0	0	0	0	0	0	0	0	0	0	0	2	0	2	1	1	2	2	2	2	2	1	0	0	0
ASH	0	0	0	0	0	0	0	0	0	0	0	0	1	0	0	0	0	0	0	0	1	0	0	0	0	0	0	0	0	0	0	0	0	0	0	2	2	1	1	2	2	1	2	2	1	0	0	0	0
ASI	0	0	0	0	0	2	2	2	2	2	2	2	2	2	2	1	1	2	2	2	1	0	0	0	0	0	0	1	2	0	1	1	2	1	1	2	1	1	1	1	2	1	2	1	1	0	0	0	0
ASJ	0	0	0	0	0	2	1	2	2	1	2	2	1	2	1	2	2	1	2	0	0	0	0	0	0	0	0	0	0	0	0	0	0	0	0	2	1	2	1	2	2	2	2	2	2	0	0	0	0
ASK	0	0	0	0	0	2	2	2	2	2	2	2	1	2	1	2	1	1	2	2	0	0	0	0	0	0	0	0	0	0	0	0	0	0	0	2	2	1	2	1	2	2	2	2	2	0	0	0	0
AUA	0	0	0	0	0	0	0	0	0	0	0	0	0	0	0	0	0	0	0	0	0	0	0	0	0	0	0	0	0	0	0	0	0	0	0	0	0	0	0	0	0	0	0	0	0	0	0	0	0
AVA	0	0	0	0	0	0	0	0	0	0	0	0	0	0	0	0	0	0	0	0	0	0	0	0	0	0	0	0	0	0	0	0	0	0	0	0	0	0	0	0	0	0	0	0	0	0	0	0	0
AVB	0	0	0	0	0	0	0	0	0	0	0	0	0	0	0	0	0	0	0	0	0	0	0	0	0	0	0	0	0	0	0	0	0	0	0	0	0	0	0	0	0	0	0	0	0	0	0	0	0
AVD	0	0	0	0	0	0	0	0	0	0	0	0	0	0	0	0	0	0	0	0	0	0	0	0	0	0	0	0	0	0	0	0	0	0	0	0	0	0	0	0	0	0	0	0	0	0	0	0	0
AVE	0	0	0	0	0	0	0	0	0	0	0	0	0	0	0	0	0	0	0	0	0	0	0	0	0	0	0	0	0	0	0	0	0	0	0	0	0	0	0	0	0	0	0	0	0	0	0	0	0
AVF	0	0	0	0	0	0	0	0	0	0	0	0	0	0	0	0	0	0	0	0	0	0	0	0	0	0	0	0	0	0	0	0	0	0	0	0	0	0	0	0	0	0	0	0	0	0	0	0	0
AVG	0	0	0	0	0	0	0	0	0	0	0	0	0	0	0	0	0	0	0	0	0	0	0	0	0	0	0	0	0	0	0	0	0	0	0	0	0	0	0	0	0	0	0	0	0	0	0	0	0
AVH	2	2	1	0	1	0	0	0	0	0	0	0	0	0	0	0	0	0	0	0	0	0	0	0	0	0	0	0	0	0	0	0	0	0	0	0	0	0	0	0	0	0	0	0	0	0	0	0	0
AVJ	2	2	1	0	1	0	0	0	0	0	0	0	0	0	0	0	0	0	0	0	0	0	0	0	0	0	0	0	0	0	0	0	0	0	0	0	0	0	0	0	0	0	0	0	0	0	0	0	0
AVK	0	0	0	0	0	0	0	0	0	0	0	0	0	0	0	0	0	0	0	0	0	0	0	0	0	0	0	0	0	0	0	0	0	0	0	0	0	0	0	0	0	0	0	0	0	0	0	0	0
AVL	0	0	0	0	0	0	0	0	0	0	0	0	0	0	0	0	0	0	0	0	0	0	0	0	0	0	0	0	0	0	0	0	0	0	0	0	0	0	0	0	0	0	0	0	0	0	0	0	0
AVM	0	0	0	0	0	0	0	0	0	0	0	0	0	0	0	0	0	0	0	0	0	0	0	0	0	0	0	0	0	0	0	0	0	0	0	0	0	0	0	0	0	0	0	0	0	0	0	0	0
AWA	0	0	0	0	0	1	2	2	2	2	1	2	1	2	1	1	2	1	2	2	2	0	0	0	0	0	0	0	0	0	0	0	0	0	0	0	0	0	0	0	0	0	0	0	0	0	0	0	0
AWB	0	0	0	0	0	2	2	2	2	1	2	2	1	2	1	2	2	1	2	1	1	0	0	0	0	0	0	0	0	0	0	0	0	0	0	2	2	2	2	2	2	2	2	2	2	0	0	0	0
AWC	0	0	0	0	0	2	2	2	2	2	2	2	2	2	2	2	2	2	2	2	2	0	0	0	0	0	0	0	0	0	0	0	0	0	0	2	1	1	2	1	2	2	0	0	1	0	0	0	0
BAG	2	1	1	2	1	2	2	2	2	1	2	2	2	2	2	1	2	1	1	2	2	0	0	0	0	0	0	0	0	0	0	0	0	0	0	0	0	0	0	0	0	0	0	0	0	0	0	0	0
BDU	0	0	0	0	0	0	0	0	0	0	0	0	0	0	0	0	0	0	0	0	0	0	0	0	0	0	0	0	0	0	0	0	0	0	0	0	0	0	0	0	0	0	0	0	0	0	0	0	0
CAN	0	0	0	0	0	0	0	0	0	0	0	0	0	0	0	0	0	0	0	0	0	0	0	0	0	0	0	0	0	0	0	0	0	0	0	0	0	0	0	0	0	0	0	0	0	0	0	0	0
CEP	0	0	0	0	0	0	0	0	0	0	0	0	0	0	0	0	0	0	0	0	0	0	0	0	0	0	0	0	0	0	0	0	0	0	0	0	0	0	0	0	0	0	0	0	0	0	0	0	0
DA	0	0	0	0	0	0	0	0	0	0	0	0	0	0	0	0	0	0	0	0	0	0	0	0	0	0	0	0	0	0	0	0	0	0	0	0	0	0	0	0	0	0	0	0	0	0	0	0	0
DB	0	0	0	0	0	0	0	0	0	0	0	0	0	0	0	0	0	0	0	0	0	0	0	0	0	0	0	0	0	0	0	0	0	0	0	0	0	0	0	0	0	0	0	0	0	0	0	0	0
DD	0	0	0	0	0	0	0	0	0	0	0	0	0	0	0	0	0	0	0	0	0	0	0	0	0	0	0	0	0	0	0	0	0	0	0	0	0	0	0	0	0	0	0	0	0	0	0	0	0
DVA	0	0	0	0	0	0	0	0	0	0	0	0	0	0	0	0	0	0	0	0	0	0	0	0	0	0	0	0	0	0	0	0	0	0	0	0	0	0	0	0	0	0	0	0	0	0	0	0	0
DVB	0	0	0	0	0	0	0	0	0	0	0	0	0	0	0	0	0	0	0	0	0	0	0	0	0	0	0	0	0	0	0	0	0	0	0	0	0	0	0	0	0	0	0	0	0	0	0	0	0
DVC	0	0	0	0	0	0	0	0	0	0	0	0	0	0	0	0	0	0	0	0	0	0	0	0	0	0	0	0	0	0	0	0	0	0	0	0	0	0	0	0	0	0	0	0	0	0	0	0	0
FLP	0	0	0	0	0	0	0	0	0	0	0	0	0	0	0	0	0	0	0	0	0	0	0	0	0	0	0	0	0	0	0	0	0	0	0	0	0	0	0	0	0	0	0	0	0	0	0	0	0
GLR	0	0	0	0	0	0	0	0	0	0	0	0	0	0	0	0	0	0	0	0	0	0	0	0	0	0	0	0	0	0	0	0	0	0	0	0	0	0	0	0	0	0	0	0	0	0	0	0	0
HSN	0	0	0	0	0	0	0	0	0	0	0	0	0	0	0	0	0	0	0	0	0	0	0	0	0	0	0	0	0	0	0	0	0	0	0	0	0	0	0	0	0	0	0	0	0	0	0	0	0
HYP	0	0	0	0	0	0	0	0	0	0	0	0	2	1	1	0	0	0	1	2	0	0	0	0	0	0	0	0	0	0	0	0	0	0	0	0	0	0	0	0	0	0	0	0	0	0	0	0	0
I1	0	0	0	0	0	0	0	0	0	0	0	0	0	0	0	0	0	0	0	0	0	0	0	0	0	0	0	2	2	1	1	2	2	2	2	0	0	0	0	0	0	0	0	0	0	0	2	0	0
I2	0	0	0	0	0	0	0	0	0	0	0	0	0	0	0	0	0	0	0	0	0	0	0	0	0	0	0	0	0	0	0	0	0	0	0	0	0	0	0	0	0	0	0	0	0	0	0	0	0
I3	0	0	0	0	0	0	0	0	0	0	0	0	0	0	0	0	0	0	0	0	0	0	0	0	0	0	0	0	0	0	0	0	0	0	0	0	0	0	0	0	0	0	0	0	0	0	0	0	0
I4	0	0	0	0	0	0	0	0	0	0	0	0	0	0	0	0	0	0	0	0	0	0	0	0	0	0	0	0	0	0	0	0	0	0	0	0	0	0	0	0	0	0	0	0	0	0	0	0	0
I5	0	0	0	0	0	0	0	0	0	0	0	0	0	0	0	0	0	0	0	0	0	0	0	0	0	0	0	0	0	0	0	0	0	0	0	0	0	0	0	0	0	0	0	0	0	0	0	0	0
I6	0	0	0	0	0	0	0	0	0	0	0	0	0	0	0	0	0	0	0	0	0	0	0	0	0	0	0	0	0	0	0	0	0	0	0	0	0	0	0	0	0	0	0	0	0	0	0	0	0
IL1	0	0	0	0	0	0	0	0	0	0	0	0	0	0	0	0	0	0	0	0	0	0	0	0	0	0	0	0	0	0	0	0	0	0	0	0	0	0	0	0	0	0	0	0	0	0	0	0	0
IL2	0	0	0	0	0	0	0	0	0	0	0	0	0	0	0	0	0	0	0	0	0	0	0	0	0	0	0	0	0	0	0	0	0	0	0	0	0	0	0	0	0	0	0	0	0	0	0	0	0
LUA	0	0	0	0	0	0	0	0	0	0	0	0	0	0	0	0	0	0	0	0	0	0	0	0	0	0	0	0	0	0	0	0	0	0	0	0	0	0	0	0	0	0	0	0	0	0	0	0	0
M1	0	0	0	0	0	0	0	0	0	0	0	0	0	0	0	0	0	0	0	0	0	0	0	0	0	0	0	0	0	0	0	0	0	0	0	0	0	0	0	0	0	0	0	0	0	0	0	0	0
M2	0	0	0	0	0	0	0	0	0	0	0	0	0	0	0	0	0	0	0	0	0	0	0	0	0	0	0	0	0	0	0	0	0	0	0	0	0	0	0	0	0	0	0	0	0	0	0	0	0
M3	0	0	0	0	0	0	0	0	0	0	0	0	0	0	0	0	0	0	0	0	0	0	0	0	0	0	0	0	0	0	0	0	0	0	0	0	2	0	1	2	2	2	2	2	2	0	0	0	0
M4	0	0	0	0	0	0	0	0	0	0	0	0	0	0	0	0	0	0	0	0	0	0	0	0	0	0	0	0	0	0	0	0	0	0	0	0	0	0	0	0	0	0	0	0	0	0	0	0	0
M5	0	0	0	0	0	0	0	0	0	0	0	0	0	0	0	0	0	0	0	0	0	0	0	0	0	0	0	0	0	0	0	0	0	0	0	0	0	0	0	0	0	0	0	0	0	0	0	0	0
MC	0	0	0	0	0	0	0	0	0	0	0	0	0	0	0	0	0	0	0	0	0	0	0	0	0	0	0	0	0	0	0	0	0	0	0	0	0	0	0	0	0	0	0	0	0	0	0	0	0
MI	0	0	0	0	0	0	0	0	0	0	0	0	0	0	0	0	0	0	0	0	0	0	0	0	0	0	0	0	0	0	0	0	0	0	0	0	0	0	0	0	0	0	0	0	0	0	0	0	0
NSM	0	0	0	0	0	0	0	0	0	0	0	0	0	0	0	0	0	0	0	0	0	0	0	0	0	0	0	0	0	0	0	0	0	0	0	0	2	2	2	2	2	2	2	2	2	0	0	0	0
OLL	0	0	0	0	0	0	0	0	0	0	0	0	0	0	0	0	0	0	0	0	0	0	0	0	0	0	0	0	0	0	0	0	0	0	0	0	0	0	0	0	0	0	0	0	0	0	0	0	0
OLQ	0	0	0	0	0	0	0	0	0	0	0	0	0	0	0	0	0	0	0	0	0	0	0	0	0	0	0	0	0	0	0	0	0	0	0	0	0	0	0	0	0	0	0	0	0	0	0	0	0
PDA	0	0	0	0	0	0	0	0	0	0	0	0	0	0	0	0	0	0	0	0	0	0	0	0	0	0	0	0	0	0	0	0	0	0	0	0	0	0	0	0	0	0	0	0	0	0	0	0	0
PDB	0	0	0	0	0	0	0	0	0	0	0	0	0	0	0	0	0	0	0	0	0	0	0	0	0	0	0	0	0	0	0	0	0	0	0	0	0	0	0	0	0	0	0	0	0	0	0	0	0
PDE	0	0	0	0	0	0	0	0	0	0	0	0	0	0	0	0	0	0	0	0	0	0	0	0	0	0	0	0	0	0	0	0	0	0	0	0	0	0	0	0	0	0	0	0	0	0	0	0	0
PHA	0	0	0	0	0	0	0	0	0	0	0	0	0	0	0	0	0	0	0	0	0	0	0	0	0	0	0	0	0	0	0	0	0	0	0	0	0	0	0	0	0	0	0	0	0	0	0	0	0
PHB	0	0	0	0	0	0	0	0	0	0	0	0	0	0	0	0	0	0	0	0	0	0	0	0	0	0	0	0	0	0	0	0	0	0	0	0	0	0	0	0	0	0	0	0	0	0	0	0	0
PHC	0	0	0	0	0	0	0	0	0	0	0	0	0	0	0	0	0	0	0	0	0	0	0	0	0	0	0	0	0	0	0	0	0	0	0	0	0	0	0	0	0	0	0	0	0	0	0	0	0
PLM	0	0	0	0	0	0	0	0	0	0	0	0	0	0	0	0	0	0	0	0	0	0	0	0	0	0	0	0	0	0	0	0	0	0	0	0	0	0	0	0	0	0	0	0	0	0	0	0	0
PLN	0	0	0	0	0	0	0	0	0	0	0	0	0	0	0	0	0	0	0	0	0	0	0	0	0	0	0	0	0	0	0	0	0	0	0	0	0	0	0	0	0	0	0	0	0	0	0	0	0
PQR	0	0	0	0	0	0	0	0	0	0	0	0	0	0	0	0	0	0	0	0	0	0	0	0	0	0	0	0	0	0	0	0	0	0	0	0	0	0	0	0	0	0	0	0	0	0	0	0	0
PVC	0	0	0	0	0	0	0	0	0	0	0	0	0	0	0	0	0	0	0	0	0	0	0	0	0	0	0	0	0	0	0	0	0	0	0	0	0	0	0	0	0	0	0	0	0	0	0	0	0
PVD	0	0	0	0	0	0	0	0	0	0	0	0	0	0	0	0	0	0	0	0	0	0	0	0	0	0	0	0	0	0	0	0	0	0	0	0	0	0	0	0	0	0	0	0	0	0	0	0	0
PVM	0	0	0	0	0	0	0	0	0	0	0	0	0	0	0	0	0	0	0	0	0	0	0	0	0	0	0	0	0	0	0	0	0	0	0	0	0	0	0	0	0	0	0	0	0	0	0	0	0
PVN	0	0	0	0	0	0	0	0	0	0	0	0	0	0	0	0	0	0	0	0	0	0	0	0	0	0	0	0	0	0	0	0	0	0	0	0	0	0	0	0	0	0	0	0	0	0	0	0	0
PVP	0	0	0	0	0	0	0	0	0	0	0	0	0	0	0	0	0	0	0	0	0	0	0	0	0	0	0	0	0	0	0	0	0	0	0	0	0	0	0	0	0	0	0	0	0	0	0	0	0
PVQ	0	0	0	0	0	0	0	0	0	0	0	0	0	0	0	0	0	0	0	0	0	0	0	0	0	0	0	0	0	0	0	0	0	0	0	0	0	0	0	0	0	0	0	0	0	0	0	0	0
PVR	0	0	0	0	0	0	0	0	0	0	0	0	0	0	0	0	0	0	0	0	0	0	0	0	0	0	0	0	0	0	0	0	0	0	0	0	0	0	0	0	0	0	0	0	0	0	0	0	0
PVT	0	0	0	0	0	0	0	0	0	0	0	0	0	0	0	0	0	0	0	0	0	0	0	0	0	0	0	0	0	0	0	0	0	0	0	0	0	0	0	0	0	0	0	0	0	0	0	0	0
PVW	0	0	0	0	0	0	0	0	0	0	0	0	0	0	0	0	0	0	0	0	0	0	0	0	0	0	0	0	0	0	0	0	0	0	0	0	0	0	0	0	0	0	0	0	0	0	0	0	0
RIA	0	0	0	0	0	0	0	0	0	0	0	0	0	0	0	0	0	0	0	0	0	0	0	0	0	0	0	0	0	0	0	0	0	0	0	0	0	0	0	0	0	0	0	0	0	0	0	0	0
RIB	0	0	0	0	0	0	0	0	0	0	0	0	0	0	0	0	1	0	0	0	0	0	0	0	0	0	0	0	0	0	0	0	0	0	0	0	0	0	0	0	0	0	0	0	0	0	0	0	0
RIC	0	0	0	0	0	0	0	0	0	0	0	0	0	0	0	0	0	0	0	0	0	0	0	0	0	0	0	0	0	0	0	0	0	0	0	2	0	2	1	1	2	2	2	2	2	0	0	0	0
RID	0	0	0	0	0	0	0	0	0	0	0	0	0	0	0	0	0	0	0	0	0	0	0	0	0	0	0	0	0	0	0	0	0	0	0	0	0	0	0	0	0	0	0	0	0	0	0	0	0
RIF	0	0	0	0	0	0	0	0	0	0	0	0	0	0	0	0	0	0	0	0	0	0	0	0	0	0	0	0	0	0	0	0	0	0	0	0	0	0	0	0	0	0	0	0	0	0	0	0	0
RIG	0	0	0	0	0	0	0	0	0	0	0	0	0	0	0	0	0	0	0	0	0	0	0	0	0	0	0	0	0	0	0	0	0	0	0	0	0	0	0	0	0	0	0	0	0	0	0	0	0
RIH	0	0	0	0	0	0	0	0	0	0	0	0	0	0	0	0	0	0	0	0	0	0	0	0	0	0	0	0	0	0	0	0	0	0	0	0	0	0	0	0	0	0	0	0	0	0	0	0	0
RIM	0	0	0	0	0	0	0	0	0	0	0	0	0	0	0	0	0	0	0	0	0	0	0	0	0	0	0	0	0	0	0	0	0	0	0	0	0	0	0	0	0	0	0	0	0	0	0	0	0
RIP	0	0	0	0	0	0	0	0	0	0	0	0	0	0	0	0	0	0	0	0	0	0	0	0	0	0	0	0	0	0	0	0	0	0	0	0	0	0	0	0	0	0	0	0	0	0	0	0	0
RIR	0	0	0	0	0	0	0	0	0	0	0	0	0	0	0	0	0	0	0	0	0	0	0	0	0	0	0	0	0	0	0	0	0	0	0	0	0	0	0	0	0	0	0	0	0	0	0	0	0
RIS	0	0	0	0	0	0	0	0	0	0	0	0	0	0	0	0	0	0	0	0	0	0	0	0	0	0	0	0	0	0	0	0	0	0	0	0	0	0	0	0	0	0	0	0	0	0	0	0	0
RIV	0	0	0	0	0	0	0	0	0	0	0	0	0	0	0	0	0	0	0	0	0	0	0	0	0	0	0	0	0	0	0	0	0	0	0	0	0	0	0	0	0	0	0	0	0	0	0	0	0
RMD	0	0	0	0	0	0	0	0	0	0	0	0	0	0	0	0	0	0	0	0	0	0	0	0	0	0	0	0	0	0	0	0	0	0	0	2	2	2	2	1	2	0	1	2	2	0	0	0	0
RME	0	0	0	0	0	0	0	0	0	0	0	0	0	0	0	0	0	0	0	0	0	0	0	0	0	0	0	0	0	0	0	0	0	0	0	0	0	0	0	0	0	0	0	0	0	0	0	0	0
RMF	0	0	0	0	0	0	0	0	0	0	0	0	0	0	0	0	0	0	0	0	0	0	0	0	0	0	0	0	0	0	0	0	0	0	0	0	0	0	0	0	0	0	0	0	0	0	0	0	0
RMG	0	0	0	0	0	0	0	0	0	0	0	0	0	0	0	0	0	0	0	0	0	0	0	0	0	0	0	0	0	0	0	0	0	0	0	0	0	0	0	0	0	0	0	0	0	0	0	0	0
RMH	0	0	0	0	0	0	0	0	0	0	0	0	0	0	0	0	0	0	0	0	0	0	0	0	0	0	0	0	0	0	0	0	0	0	0	0	0	0	0	0	0	0	0	0	0	0	0	0	0
SAA	4	4	4	3	2	0	0	0	0	0	0	0	0	0	0	0	0	0	0	0	0	0	0	0	0	0	0	0	0	0	0	0	0	0	0	0	0	0	0	0	0	0	0	0	0	0	0	0	0
SAB	0	0	0	0	0	0	0	0	0	0	0	0	0	0	0	0	0	0	0	0	0	0	0	0	0	0	0	0	0	0	0	0	0	0	0	0	0	0	0	0	0	0	0	0	0	0	0	0	0
SDQ	0	0	0	0	0	0	0	0	0	0	0	0	0	0	0	0	0	0	0	0	0	0	0	0	0	0	0	0	0	0	0	0	0	0	0	0	0	0	0	0	0	0	0	0	0	0	0	0	0
SIA	0	0	0	0	0	0	0	0	0	0	0	0	0	0	0	0	0	0	0	0	0	0	0	0	0	0	0	0	0	0	0	0	0	0	0	0	0	0	0	0	0	0	0	0	0	0	0	0	0
SIB	0	0	0	0	0	0	0	0	0	0	0	0	0	0	0	0	0	0	0	0	0	0	0	0	0	0	0	0	0	0	0	0	0	0	0	0	0	0	0	0	0	0	0	0	0	0	0	0	0
SMB	4	4	4	4	4	0	0	0	0	0	0	0	0	0	0	0	0	0	0	0	0	0	0	0	0	0	0	0	0	0	0	0	0	0	0	0	0	0	0	0	0	0	0	0	0	0	0	0	0
SMD	0	0	0	0	0	0	0	0	0	0	0	0	0	0	0	0	0	0	0	0	0	0	0	0	0	0	0	0	0	0	0	0	0	0	0	3	3	4	3	3	4	1	1	2	2	0	0	0	0
URA	0	0	0	0	0	0	0	0	0	0	0	0	0	0	0	0	0	0	0	0	0	0	0	0	0	0	0	0	0	0	0	0	0	0	0	0	0	0	0	0	0	0	0	0	0	0	0	0	0
URB	0	0	0	0	0	0	0	0	0	0	0	0	0	0	0	0	0	0	0	0	0	0	0	0	0	0	0	0	0	0	0	0	0	0	0	0	0	0	0	0	0	0	0	0	0	0	0	0	0
URX	0	0	0	0	0	1	2	1	2	2	2	2	2	2	2	1	2	2	1	2	2	0	0	0	0	0	0	0	0	0	0	0	0	0	0	0	0	0	0	0	0	0	0	0	0	0	0	0	0
URY	0	0	0	0	0	0	0	0	0	0	0	0	0	0	0	0	0	0	0	0	0	0	0	0	0	0	0	0	0	0	0	0	0	0	0	0	0	0	0	0	0	0	0	0	0	0	0	0	0
VA	0	0	0	0	0	0	0	0	0	0	0	0	0	0	0	0	0	0	0	0	0	0	0	0	0	0	0	0	0	0	0	0	0	0	0	0	0	0	0	0	0	0	0	0	0	0	0	0	0
VB	0	0	0	0	0	0	0	0	0	0	0	0	0	0	0	0	0	0	0	0	0	0	0	0	0	0	0	0	0	0	0	0	0	0	0	0	0	0	0	0	0	0	0	0	0	0	0	0	0
VC	0	0	0	0	0	0	0	0	0	0	0	0	0	0	0	0	0	0	0	0	0	0	0	0	0	0	0	0	0	0	0	0	0	0	0	0	0	0	0	0	0	0	0	0	0	0	0	0	0
VD	0	0	0	0	0	0	0	0	0	0	0	0	0	0	0	0	0	0	0	0	0	0	0	0	0	0	0	0	0	0	0	0	0	0	0	0	0	0	0	0	0	0	0	0	0	0	0	0	0
XXX	0	0	0	0	0	0	0	0	0	0	0	0	0	0	0	0	0	0	0	0	0	0	0	0	0	0	0	0	0	0	0	0	0	0	0	0	0	0	0	0	0	0	0	0	0	0	0	0	0
g1	0	0	0	0	0	0	0	0	0	0	0	0	0	0	0	0	0	0	0	0	0	0	0	0	0	0	0	0	0	0	0	0	0	0	0	0	0	0	0	0	0	0	0	0	0	0	0	0	0
g2	0	0	0	0	0	0	0	0	0	0	0	0	0	0	0	0	0	0	0	0	0	0	0	0	0	0	0	0	0	0	0	0	0	0	0	0	0	0	0	0	0	0	0	0	0	0	0	0	0
[truncated: 264 more columns]

## Sheet: expression_neuron_line
expression
line name	casy1p	ceh10p	daf28p	daf7p	dat1p	dyf11p	eat4p	flp12p	flp6p	flp7p	gcy22p	gcy28dp	gcy7p	glr1p	glr2p	glr3p	gpa10p	gpa13p	gpa2p	gpc1p	ins1p	ins1shortp	lim4p	mbr1p	nep2sp	npr9p	odr2p	sdf9p	ser1p	ser2p	sra6p	tax4p	tdc1p	ttx3p	vem1p		total
num animals	10	10	9	10	10	11	11	5	4	10	6	8	10	10	9	9	11	5	10	18	14	10	2	10	10	10	8	5	2	10	10	16	6	10	2		311
dummy	0	0.4	0	0	0	0	0.0909091	0	0	0.4	1	0.25	0.2	0.1	0	0	0	0	0	0	0.0714286	0	0	0	0	0	0	0	0	0	0	0	0	0.1	0		0.0746382
not named	163.1	186.5	163.111	164.3	158	119.364	130.091	151.6	168	159.9	171.667	162.75	170.5	127.3	172.333	161.333	167.818	157.2	166.7	158.611	163.571	164.7	167	153	159.2	172	152.75	162	162	165.9	162.6	151.688	161.833	169.1	162		160.272
_like	0	0	0	0	0	0	0	0	0	0	0	0	0	0	0	0	0	0	0	0	0	0	0	0	0	0	0	0	0	0	0	0	0	0	0		0
unknown	0	0	0	0	0	0	0	0	0	0	0	0	0	0	0	0	0	0	0	0	0	0	0	0	0	0	0	0	0	0	0	0	0	0	0		0
named	44.1	22.6	34.7778	36.1	39.5	85.6364	69.8182	46.4	36.25	43.2	35.6667	38.125	35.5	77.6	49	35.8889	36.7273	38.8	41	38.2222	41.5	37.7	41.5	43.6	41.4	37.5	39.875	34.4	42	50.4	32.3	65.375	37.3333	35.7	41.5		43.057
total	207.2	209.5	197.889	200.4	197.5	205	200	198	204.25	203.5	208.333	201.125	206.2	205	221.333	197.222	204.545	196	207.7	196.833	205.143	202.4	208.5	196.6	200.6	209.5	192.625	196.4	204	216.3	194.9	217.062	199.167	204.9	203.5		203.404
ADAL	0	0	0	0	0	0	4	0	0	0	0	0	0	0	0	0	0	0	0	0	0	0	0	0	0	0	0	0	0	0	0	0	0	0	0		4
ADAR	0	0	0	0	0	0	4	0	0	0	0	0	0	0	0	0	0	0	0	0	0	0	0	0	0	0	0	0	0	0	0	0	0	0	0		4
ADEL	0	0	0	0	6	2	0	0	0	0	0	0	0	0	0	0	0	0	0	0	0	0	0	0	0	0	0	0	0	0	0	0	0	0	0		8
ADER	0	0	0	0	7	1	0	0	0	0	0	0	0	0	0	0	0	0	0	0	0	0	0	0	0	0	0	0	0	0	0	0	0	0	0		8
ADFL	2	0	0	0	0	11	0	0	0	0	0	0	0	0	0	0	8	5	1	0	0	0	0	0	0	0	0	0	0	0	0	4	0	0	0		31
ADFR	0	0	1	0	0	9	0	0	0	0	0	0	0	0	0	0	8	5	2	0	0	0	0	0	0	0	0	0	0	0	1	4	0	0	0		30
ADLL	10	0	0	0	0	10	7	0	0	0	0	0	0	0	0	0	2	0	0	15	0	0	1	0	0	0	0	0	0	0	0	0	0	0	0		45
ADLR	9	0	0	0	0	7	7	0	0	0	0	0	0	0	0	0	3	0	0	13	0	0	0	0	0	0	0	0	0	0	0	1	0	0	0		40
AFDL	7	0	0	0	0	11	11	0	0	0	0	0	0	0	0	0	0	0	0	7	0	0	0	0	0	0	0	0	0	0	0	13	0	0	0		49
AFDR	5	0	0	0	0	8	10	0	0	0	0	0	0	0	0	0	0	0	0	8	0	0	0	0	0	0	0	0	0	0	0	15	0	0	0		46
AIAL	0	0	0	0	0	0	0	0	0	0	0	6	0	1	0	0	0	0	10	0	13	9	0	0	0	0	0	0	0	0	0	0	0	0	0		39
AIAR	0	0	0	0	0	0	0	0	0	0	0	6	0	1	0	0	0	0	10	0	14	9	0	0	0	0	0	0	0	0	0	0	0	0	0		40
AIBL	0	0	0	0	0	0	10	0	0	0	0	0	0	3	5	0	0	0	0	0	0	0	0	0	0	10	6	0	0	0	0	0	0	0	0		34
AIBR	0	0	0	0	0	0	10	0	0	0	0	0	0	5	5	0	0	0	0	0	0	0	0	0	0	10	4	0	0	0	0	0	0	0	0		34
AIML	0	0	0	0	0	0	11	0	0	0	0	0	0	0	0	0	0	0	0	0	4	0	0	10	0	0	0	0	0	0	0	0	0	0	0		25
AIMR	0	0	0	0	0	0	9	0	0	0	0	0	0	0	0	0	0	0	0	0	3	0	0	8	0	0	0	0	0	0	0	0	0	0	0		20
AINL	0	0	0	0	0	0	0	0	0	0	0	0	0	0	0	0	0	0	0	0	3	0	0	10	0	0	0	0	0	0	0	0	0	0	0		13
AINR	0	0	0	0	0	0	1	0	0	0	0	0	0	1	0	0	0	0	0	0	1	0	0	8	0	0	0	0	0	0	0	0	0	0	0		11
AIYL	0	9	0	0	0	0	0	0	0	0	0	0	0	0	0	0	0	0	0	0	0	0	0	0	0	0	0	0	0	10	0	0	0	10	0		29
AIYR	0	10	0	0	0	0	0	0	0	0	0	0	0	0	0	0	0	0	0	0	0	0	0	0	0	0	0	0	0	10	0	0	0	10	0		30
AIZL	0	0	0	0	0	0	10	0	0	0	0	0	0	0	0	0	0	0	0	0	0	0	0	0	0	0	7	0	0	10	0	0	0	0	0		27
AIZR	0	0	0	0	0	0	10	0	0	0	0	0	0	0	0	0	0	0	0	0	0	0	0	0	0	0	6	0	0	10	0	0	0	0	0		26
ALA	0	0	0	0	0	0	0	0	0	10	0	0	0	0	0	0	0	0	0	0	0	0	0	0	0	0	0	0	0	0	0	0	0	0	0		10
ALML	0	0	0	0	0	0	0	0	0	0	0	0	0	0	0	0	0	0	0	0	0	0	0	0	0	0	0	0	0	0	0	0	0	0	0		0
ALMR	0	0	0	0	0	0	0	0	0	0	0	0	0	0	0	0	0	0	0	0	0	0	0	0	0	0	0	0	0	0	0	0	0	0	0		0
ALNL	0	0	0	0	0	0	0	0	0	0	0	0	0	0	0	0	0	0	0	0	0	0	0	0	0	0	0	0	0	0	0	0	0	0	0		0
ALNR	0	0	0	0	0	0	0	0	0	0	0	0	0	0	0	0	0	0	0	0	0	0	0	0	0	0	0	0	0	0	0	0	0	0	0		0
AQR	0	0	0	0	0	3	4	0	0	0	0	0	0	0	0	0	0	0	0	0	0	0	0	0	0	0	0	0	0	0	0	14	0	0	0		21
AS1	0	0	0	0	0	0	0	0	0	0	0	0	0	0	0	0	0	0	0	0	0	0	0	0	0	0	0	0	0	0	0	0	0	0	0		0
AS10	0	0	0	0	0	0	0	0	0	0	0	0	0	0	0	0	0	0	0	0	0	0	0	0	0	0	0	0	0	0	0	0	0	0	0		0
AS11	0	0	0	0	0	0	0	0	0	0	0	0	0	0	0	0	0	0	0	0	0	0	0	0	0	0	0	0	0	0	0	0	0	0	0		0
AS2	0	0	0	0	0	0	0	0	0	0	0	0	0	0	0	0	0	0	0	0	0	0	0	0	0	0	0	0	0	0	0	0	0	0	0		0
AS3	0	0	0	0	0	0	0	0	0	0	0	0	0	0	0	0	0	0	0	0	0	0	0	0	0	0	0	0	0	0	0	0	0	0	0		0
AS4	0	0	0	0	0	0	0	0	0	0	0	0	0	0	0	0	0	0	0	0	0	0	0	0	0	0	0	0	0	0	0	0	0	0	0		0
AS5	0	0	0	0	0	0	0	0	0	0	0	0	0	0	0	0	0	0	0	0	0	0	0	0	0	0	0	0	0	0	0	0	0	0	0		0
AS6	0	0	0	0	0	0	0	0	0	0	0	0	0	0	0	0	0	0	0	0	0	0	0	0	0	0	0	0	0	0	0	0	0	0	0		0
AS7	0	0	0	0	0	0	0	0	0	0	0	0	0	0	0	0	0	0	0	0	0	0	0	0	0	0	0	0	0	0	0	0	0	0	0		0
AS8	0	0	0	0	0	0	0	0	0	0	0	0	0	0	0	0	0	0	0	0	0	0	0	0	0	0	0	0	0	0	0	0	0	0	0		0
AS9	0	0	0	0	0	0	0	0	0	0	0	0	0	0	0	0	0	0	0	0	0	0	0	0	0	0	0	0	0	0	0	0	0	0	0		0
ASEL	7	0	0	0	0	11	11	0	4	0	0	0	10	0	0	0	0	0	0	8	3	0	0	0	0	0	0	0	0	0	0	13	0	0	0		67
ASER	7	0	0	0	0	10	9	0	4	0	5	0	0	0	0	0	0	0	0	11	13	0	0	0	0	0	0	0	0	0	0	16	0	0	0		75
ASGL	8	0	8	0	0	8	10	0	0	0	0	0	0	0	0	0	3	0	2	0	1	0	0	0	0	0	4	0	1	0	0	15	0	0	0		60
ASGR	8	0	7	1	0	8	10	0	1	0	0	0	0	0	0	0	5	0	0	0	1	0	0	0	0	0	2	0	1	0	0	15	0	0	0		59
ASHL	7	0	0	1	0	11	11	0	0	0	0	0	0	0	0	0	10	4	0	16	13	0	0	0	0	0	0	0	0	0	8	0	0	0	0		81
ASHR	9	0	0	0	0	11	9	0	0	0	0	0	0	0	0	0	7	4	0	16	13	0	0	0	0	0	0	0	0	0	9	2	0	0	0		80
ASIL	5	0	9	8	0	8	1	0	0	8	0	4	0	0	0	0	9	0	7	12	13	6	0	0	8	0	0	0	0	0	8	15	0	0	0		121
ASIR	8	0	8	9	0	8	1	0	0	9	0	5	0	0	0	0	11	0	10	16	13	3	0	0	5	0	0	0	0	0	8	14	0	0	0		128
ASJL	8	0	9	0	0	11	0	0	0	0	0	0	0	0	0	0	10	0	0	15	11	0	0	0	0	0	0	0	0	0	0	9	0	0	0		73
ASJR	10	0	9	0	0	10	0	0	0	0	0	0	0	0	0	0	11	0	0	14	12	0	0	0	0	0	0	0	0	0	0	14	0	0	0		80
ASKL	9	0	0	0	0	10	10	0	0	0	0	0	0	0	0	0	0	1	6	1	1	0	0	0	0	0	0	0	0	0	0	13	0	0	0		51
ASKR	9	0	0	0	0	11	11	0	0	0	0	0	0	0	0	0	0	0	5	0	0	0	0	0	0	0	0	0	0	0	0	13	0	0	0		49
AUAL	0	0	0	0	0	0	10	0	0	0	0	0	0	0	0	0	0	0	0	0	0	0	0	1	0	0	0	0	0	0	0	0	0	0	0		11
AUAR	0	0	0	0	0	0	9	0	0	0	0	0	0	0	0	0	0	0	0	0	0	0	0	1	0	0	0	0	0	0	0	0	0	0	0		10
AVAL	0	0	0	0	0	0	0	0	0	0	0	0	0	9	9	0	0	0	0	0	0	0	0	0	0	0	0	0	0	0	0	0	0	0	2		20
AVAR	0	0	0	0	0	0	0	0	0	0	0	0	0	8	8	0	0	0	0	0	0	0	0	0	0	0	0	0	0	0	0	0	0	0	1		17
AVBL	0	0	0	0	0	0	0	0	0	0	0	0	0	0	0	0	0	0	0	0	0	0	0	0	0	0	0	0	0	0	0	0	0	0	0		0
AVBR	0	0	0	0	0	0	0	0	0	0	0	0	0	3	0	0	0	0	0	0	0	0	0	0	0	0	0	0	0	0	0	0	0	0	0		3
AVDL	0	0	0	0	0	0	0	0	0	0	0	0	0	5	9	0	0	0	0	0	0	0	0	0	0	0	0	0	0	0	0	0	0	0	0		14
AVDR	0	0	0	0	0	0	0	0	0	0	0	0	0	5	7	0	0	0	0	0	0	0	0	0	0	0	0	0	0	0	0	0	0	0	0		12
AVEL	0	0	0	0	0	0	0	0	0	0	0	0	0	8	9	0	0	0	0	0	0	0	0	0	0	0	0	0	0	0	0	0	0	0	0		17
AVER	0	0	0	0	0	0	0	0	0	0	0	0	0	4	9	0	0	0	0	0	0	0	0	0	0	0	0	0	0	0	0	0	0	0	0		13
AVFL	0	0	0	0	0	0	0	0	0	0	0	0	0	0	0	0	0	0	0	0	0	0	0	0	0	0	0	0	0	0	0	0	0	0	0		0
AVFR	0	0	0	0	0	0	0	0	0	0	0	0	0	0	0	0	0	0	0	0	0	0	0	0	0	0	0	0	0	0	0	0	0	0	0		0
AVG	0	0	0	0	0	0	0	0	0	0	0	0	0	0	2	0	0	0	0	0	0	0	0	0	0	0	0	0	0	0	0	0	0	0	0		2
AVHL	0	0	0	0	0	0	0	4	0	0	0	0	0	0	0	0	0	0	0	0	0	0	0	0	0	0	0	0	0	0	0	0	0	0	0		4
AVHR	0	0	0	0	0	1	0	2	0	0	0	0	0	0	0	0	0	0	0	0	0	0	0	0	0	0	0	0	0	0	0	0	0	0	0		3
AVJL	0	0	0	1	0	0	0	4	0	0	0	0	0	1	0	0	0	0	0	0	0	0	0	0	0	0	0	0	0	0	0	0	0	0	0		6
AVJR	0	0	0	1	0	0	0	2	0	0	0	0	0	0	0	0	0	0	0	0	0	0	0	0	0	0	0	0	0	0	0	0	0	0	0		3
AVKL	0	0	0	0	0	0	0	0	0	0	0	0	0	0	0	0	0	0	0	0	0	0	0	0	0	0	0	0	0	0	0	0	0	0	0		0
AVKR	0	0	0	0	0	0	0	0	0	0	0	0	0	0	0	0	0	0	0	0	0	0	0	0	0	0	0	0	0	0	0	0	0	0	0		0
AVL	0	0	0	0	0	0	0	0	0	0	0	0	0	0	0	0	0	0	0	0	0	0	0	0	0	0	0	0	0	0	0	0	0	0	0		0
AVM	0	0	0	0	0	0	0	0	0	0	0	0	0	0	0	0	0	0	0	0	0	0	0	0	0	0	0	0	0	0	0	0	0	0	0		0
AWAL	0	0	0	0	0	10	0	0	0	0	0	0	0	0	0	0	0	0	1	0	10	0	0	0	0	0	0	0	1	0	0	11	0	0	0		33
AWAR	0	0	0	0	0	10	0	0	0	0	0	0	0	0	0	0	0	0	1	0	11	0	0	0	0	0	0	0	0	0	0	15	0	0	0		37
AWBL	10	0	0	0	0	10	1	0	0	0	0	0	0	0	0	0	0	1	5	1	0	0	2	0	0	0	0	0	0	0	0	10	0	0	0		40
AWBR	10	0	0	0	0	11	0	0	0	0	0	0	0	0	0	0	0	0	2	0	0	0	1	0	0	0	0	0	0	0	0	16	0	0	0		40
AWCL	5	0	0	0	0	11	9	0	0	0	0	0	0	0	0	0	0	5	0	12	1	0	0	0	0	0	0	0	0	0	0	16	0	0	0		59
AWCR	7	0	0	0	0	11	6	0	0	0	0	0	0	0	0	0	0	5	0	13	1	0	0	0	0	0	0	0	0	0	0	16	0	0	0		59
BAGL	0	0	0	0	0	11	10	2	0	0	0	0	0	0	0	0	0	0	0	0	3	0	0	9	0	0	0	0	0	0	0	14	0	0	0		49
BAGR	0	0	0	0	0	10	11	5	0	0	0	0	0	0	0	0	0	0	0	0	3	0	0	9	0	0	0	0	0	0	0	14	0	0	0		52
BDUL	0	0	0	0	0	0	0	0	0	0	0	0	0	0	0	0	0	0	0	0	0	0	0	0	0	0	0	0	0	0	0	0	0	0	0		0
BDUR	0	0	0	0	0	0	0	0	0	0	0	0	0	0	0	0	0	0	0	0	0	0	0	0	0	0	0	0	0	0	0	0	0	0	0		0
CANL	0	0	0	0	0	0	0	0	0	0	0	0	0	0	0	0	0	0	0	0	0	0	0	0	0	0	0	0	0	0	0	0	0	0	0		0
CANR	0	0	0	0	0	0	0	0	0	0	0	0	0	0	0	0	0	0	0	0	0	0	0	0	0	0	0	0	0	0	0	0	0	0	0		0
CEPDL	0	0	0	0	9	10	0	0	0	0	0	0	0	2	0	0	0	0	0	0	0	0	0	0	0	0	0	0	0	0	0	0	0	0	0		21
CEPDR	0	0	0	0	9	10	0	0	0	0	0	0	0	1	0	0	0	0	0	0	0	0	0	0	0	0	0	0	0	0	0	0	0	0	0		20
CEPVL	0	0	0	0	9	7	0	0	0	0	0	0	0	0	0	0	0	0	0	0	0	0	0	0	0	0	0	0	0	0	0	0	0	0	0		16
CEPVR	0	0	0	0	9	10	0	0	0	0	0	0	0	0	0	0	0	0	0	0	0	0	0	0	0	0	0	0	0	0	0	0	0	0	0		19
DA1	0	0	0	0	0	0	0	0	0	0	0	0	0	0	0	0	0	0	0	0	0	0	0	0	0	0	0	0	0	0	0	0	0	0	0		0
DA2	0	0	0	0	0	0	0	0	0	0	0	0	0	0	0	0	0	0	0	0	0	0	0	0	0	0	0	0	0	0	0	0	0	0	0		0
DA3	0	0	0	0	0	0	0	0	0	0	0	0	0	0	0	0	0	0	0	0	0	0	0	0	0	0	0	0	0	0	0	0	0	0	0		0
DA4	0	0	0	0	0	0	0	0	0	0	0	0	0	0	0	0	0	0	0	0	0	0	0	0	0	0	0	0	0	0	0	0	0	0	0		0
DA5	0	0	0	0	0	0	0	0	0	0	0	0	0	0	0	0	0	0	0	0	0	0	0	0	0	0	0	0	0	0	0	0	0	0	0		0
DA6	0	0	0	0	0	0	0	0	0	0	0	0	0	0	0	0	0	0	0	0	0	0	0	0	0	0	0	0	0	0	0	0	0	0	0		0
DA7	0	0	0	0	0	0	0	0	0	0	0	0	0	0	0	0	0	0	0	0	0	0	0	0	0	0	0	0	0	0	0	0	0	0	0		0
DA8	0	0	0	0	0	0	0	0	0	0	0	0	0	0	0	0	0	0	0	0	0	0	0	0	0	0	0	0	0	0	0	0	0	0	0		0
DA9	0	0	0	0	0	0	0	0	0	0	0	0	0	0	0	0	0	0	0	0	0	0	0	0	0	0	0	0	0	0	0	0	0	0	0		0
DB1	0	0	0	0	0	0	0	0	0	0	0	0	0	0	0	0	0	0	0	0	0	0	0	0	0	0	0	0	0	0	0	0	0	0	0		0
DB2	0	0	0	0	0	0	0	0	0	0	0	0	0	0	0	0	0	0	0	0	0	0	0	0	0	0	0	0	0	0	0	0	0	0	0		0
DB3	0	0	0	0	0	0	0	0	0	0	0	0	0	0	0	0	0	0	0	0	0	0	0	0	0	0	0	0	0	0	0	0	0	0	0		0
DB4	0	0	0	0	0	0	0	0	0	0	0	0	0	0	0	0	0	0	0	0	0	0	0	0	0	0	0	0	0	0	0	0	0	0	0		0
DB5	0	0	0	0	0	0	0	0	0	0	0	0	0	0	0	0	0	0	0	0	0	0	0	0	0	0	0	0	0	0	0	0	0	0	0		0
DB6	0	0	0	0	0	0	0	0	0	0	0	0	0	0	0	0	0	0	0	0	0	0	0	0	0	0	0	0	0	0	0	0	0	0	0		0
DB7	0	0	0	0	0	0	0	0	0	0	0	0	0	0	0	0	0	0	0	0	0	0	0	0	0	0	0	0	0	0	0	0	0	0	0		0
DD1	0	0	0	0	0	0	0	0	0	0	0	0	0	0	0	0	0	0	0	0	0	0	0	0	0	0	0	0	0	0	0	0	0	0	0		0
DD2	0	0	0	0	0	0	0	0	0	0	0	0	0	0	0	0	0	0	0	0	0	0	0	0	0	0	0	0	0	0	0	0	0	0	0		0
DD3	0	0	0	0	0	0	0	0	0	0	0	0	0	0	0	0	0	0	0	0	0	0	0	0	0	0	0	0	0	0	0	0	0	0	0		0
DD4	0	0	0	0	0	0	0	0	0	0	0	0	0	0	0	0	0	0	0	0	0	0	0	0	0	0	0	0	0	0	0	0	0	0	0		0
DD5	0	0	0	0	0	0	0	0	0	0	0	0	0	0	0	0	0	0	0	0	0	0	0	0	0	0	0	0	0	0	0	0	0	0	0		0
DD6	0	0	0	0	0	0	0	0	0	0	0	0	0	0	0	0	0	0	0	0	0	0	0	0	0	0	0	0	0	0	0	0	0	0	0		0
DVA	0	0	0	0	0	0	0	0	0	0	0	0	0	0	0	0	0	0	0	0	0	0	0	0	0	0	0	0	0	0	0	0	0	0	0		0
DVB	0	0	0	0	0	0	0	0	0	0	0	0	0	0	0	0	0	0	0	0	0	0	0	0	0	0	0	0	0	0	0	0	0	0	0		0
DVC	0	0	0	0	0	0	0	0	0	0	0	0	0	0	0	0	0	0	0	0	0	0	0	0	0	0	0	0	0	0	0	0	0	0	0		0
FLPL	0	0	0	0	0	5	9	0	0	0	0	0	0	0	0	0	0	0	0	0	0	0	0	0	0	0	0	0	0	0	0	0	0	0	0		14
FLPR	0	0	0	0	0	3	3	0	0	0	0	0	0	0	0	0	0	0	0	0	0	0	0	0	0	0	0	0	0	0	0	0	0	0	0		6
G1AL	0	0	0	0	0	0	0	0	0	0	0	0	0	0	0	0	0	0	0	0	0	0	0	0	0	0	0	0	0	0	0	0	0	0	0		0
G1AR	0	0	0	0	0	0	0	0	0	0	0	0	0	0	0	0	0	0	0	0	0	0	0	0	0	0	0	0	0	0	0	0	0	0	0		0
G1P	0	0	0	0	0	0	0	0	0	0	0	0	0	0	0	0	0	0	0	0	0	0	0	0	0	0	0	0	0	0	0	0	0	0	0		0
G2L	0	0	0	0	0	0	0	0	0	0	0	0	0	0	0	0	0	0	0	0	0	0	0	0	0	0	0	0	0	0	0	0	0	0	0		0
G2R	0	0	0	0	0	0	0	0	0	0	0	0	0	0	0	0	0	0	0	0	0	0	0	0	0	0	0	0	0	0	0	0	0	0	0		0
GLRDL	0	0	0	0	0	0	0	0	0	0	0	0	0	1	0	0	0	0	0	0	0	0	0	0	10	0	0	0	0	0	0	0	0	0	0		11
GLRDR	0	0	0	0	0	0	0	0	0	0	0	0	0	1	0	0	0	0	0	0	0	0	0	0	10	0	0	0	0	0	0	0	0	0	0		11
GLRL	0	0	0	0	0	0	0	0	0	0	0	0	0	0	0	0	0	0	0	0	0	0	0	0	9	0	0	0	0	0	0	0	0	0	0		9
GLRR	0	0	0	0	0	0	0	0	0	0	0	0	0	0	0	0	0	0	0	0	0	0	0	0	9	0	0	0	0	0	0	0	0	0	0		9
GLRVL	0	0	0	0	0	0	0	0	0	0	0	0	0	0	0	0	0	0	0	0	0	0	0	0	9	0	0	0	0	0	0	0	0	0	0		9
GLRVR	0	0	0	0	0	0	0	0	0	0	0	0	0	0	0	0	0	0	0	0	0	0	0	0	9	0	0	0	0	0	0	0	0	0	0		9
HSNL	0	0	0	0	0	0	0	0	0	0	0	0	0	0	0	0	0	0	0	0	0	0	0	0	0	0	0	0	0	0	0	0	0	0	0		0
HSNR	0	0	0	0	0	0	0	0	0	0	0	0	0	0	0	0	0	0	0	0	0	0	0	0	0	0	0	0	0	0	0	0	0	0	0		0
HYPL10DL	0	0	0	0	0	0	0	0	0	0	0	0	0	0	0	0	0	0	0	0	0	0	0	0	0	0	0	0	0	0	0	0	0	0	0		0
HYPL10DR	0	0	0	0	0	0	0	0	0	0	0	0	0	0	0	0	0	0	0	0	0	0	0	0	0	0	0	0	0	0	0	0	0	0	0		0
HYPL10VL	0	0	0	0	0	0	0	0	0	0	0	0	0	0	0	0	0	0	0	0	0	0	0	0	0	0	0	0	0	0	0	0	0	0	0		0
HYPL10VR	0	0	0	0	0	0	0	0	0	0	0	0	0	0	0	0	0	0	0	0	0	0	0	0	0	0	0	0	0	0	0	0	0	0	0		0
HYPL11DL	0	0	0	0	0	0	0	0	0	0	0	0	0	0	0	0	0	0	0	0	0	0	0	0	0	0	0	0	0	0	0	0	0	0	0		0
HYPL11DR	0	0	0	0	0	0	0	0	0	0	0	0	0	0	0	0	0	0	0	0	0	0	0	0	0	0	0	0	0	0	0	0	0	0	0		0
HYPL11VL	0	0	0	0	0	0	0	0	0	0	0	0	0	0	0	0	0	0	0	0	0	0	0	0	0	0	0	0	0	0	0	0	0	0	0		0
HYPL11VR	0	0	0	0	0	0	0	0	0	0	0	0	0	0	0	0	0	0	0	0	0	0	0	0	0	0	0	0	0	0	0	0	0	0	0		0
HYPL12DL	0	0	0	0	0	0	0	0	0	0	0	0	0	0	0	0	0	0	0	0	0	0	0	0	0	0	0	0	0	0	0	0	0	0	0		0
HYPL12DR	0	0	0	0	0	0	0	0	0	0	0	0	0	0	0	0	0	0	0	0	0	0	0	0	0	0	0	0	0	0	0	0	0	0	0		0
HYPL12VR	0	0	0	0	0	0	0	0	0	0	0	0	0	0	0	0	0	0	0	0	0	0	0	0	0	0	0	0	0	0	0	0	0	0	0		0
HYPL13DL	0	0	0	0	0	0	0	0	0	0	0	0	0	0	0	0	0	0	0	0	0	0	0	0	0	0	0	0	0	0	0	0	0	0	0		0
HYPL13DR	0	0	0	0	0	0	0	0	0	0	0	0	0	0	0	0	0	0	0	0	0	0	0	0	0	0	0	0	0	0	0	0	0	0	0		0
HYPL13VL	0	0	0	0	0	0	0	0	0	0	0	0	0	0	0	0	0	0	0	0	0	0	0	0	0	0	0	0	0	0	0	0	0	0	0		0
HYPL13VR	0	0	0	0	0	0	0	0	0	0	0	0	0	0	0	0	0	0	0	0	0	0	0	0	0	0	0	0	0	0	0	0	0	0	0		0
HYPL14DL	0	0	0	0	0	0	0	0	0	0	0	0	0	0	0	0	0	0	0	0	0	0	0	0	0	0	0	0	0	0	0	0	0	0	0		0
HYPL14DR	0	0	0	0	0	0	0	0	0	0	0	0	0	0	0	0	0	0	0	0	0	0	0	0	0	0	0	0	0	0	0	0	0	0	0		0
HYPL14VR	0	0	0	0	0	0	0	0	0	0	0	0	0	0	0	0	0	0	0	0	0	0	0	0	0	0	0	0	0	0	0	0	0	0	0		0
HYPL15DL	0	0	0	0	0	0	0	0	0	0	0	0	0	0	0	0	0	0	0	0	0	0	0	0	0	0	0	0	0	0	0	0	0	0	0		0
HYPL15DR	0	0	0	0	0	0	0	0	0	0	0	0	0	0	0	0	0	0	0	0	0	0	0	0	0	0	0	0	0	0	0	0	0	0	0		0
HYPL8DL	0	0	0	0	0	0	0	0	0	0	0	0	0	0	0	0	0	0	0	0	0	0	0	0	0	0	0	0	0	0	0	0	0	0	0		0
HYPL8DR	0	0	0	0	0	0	0	0	0	0	0	0	0	0	0	0	0	0	0	0	0	0	0	0	0	0	0	0	0	0	0	2	0	0	0		2
HYPL8VL	0	0	0	0	0	0	0	0	0	0	0	0	0	0	0	0	0	0	0	0	0	0	0	0	0	0	0	0	0	0	0	0	0	0	0		0
HYPL8VR	0	0	0	0	0	0	0	0	0	0	0	0	0	0	0	0	0	0	0	0	0	0	0	0	0	0	0	0	0	0	0	2	0	0	0		2
HYPL9DL	0	0	0	0	0	0	0	0	0	0	0	0	0	0	0	0	0	0	0	0	0	0	0	0	0	0	0	0	0	0	0	0	0	0	0		0
HYPL9DR	0	0	0	0	0	0	0	0	0	0	0	0	0	0	0	0	0	0	0	0	0	0	0	0	0	0	0	0	0	0	0	0	0	0	0		0
HYPL9VL	0	0	0	0	0	0	0	0	0	0	0	0	0	0	0	0	0	0	0	0	0	0	0	0	0	0	0	0	0	0	0	3	0	0	0		3
HYPL9VR	0	0	0	0	0	0	0	0	0	0	0	0	0	0	0	0	0	0	0	0	0	0	0	0	0	0	0	0	0	0	0	0	0	0	0		0
I1L	0	0	0	0	0	0	1	0	1	0	0	7	0	0	0	0	0	0	0	0	0	0	0	0	0	0	0	0	0	0	0	0	0	0	0		9
I1R	0	0	0	0	0	0	0	0	1	0	0	7	0	0	0	0	0	0	0	0	0	0	0	0	0	0	0	0	0	0	0	0	0	0	0		8
I2L	0	0	0	0	0	0	11	0	0	0	0	0	0	0	0	0	0	0	0	0	0	0	0	0	0	0	0	0	0	0	0	0	0	0	0		11
I2R	0	0	0	0	0	0	11	0	0	0	0	0	0	0	0	0	0	0	0	0	0	0	0	0	0	0	0	0	0	0	0	0	0	0	0		11
I3	0	0	0	0	0	0	0	0	0	0	0	0	0	0	0	0	0	0	0	0	0	0	0	0	0	0	0	0	0	0	0	0	0	0	0		0
I4	0	0	0	0	0	0	0	0	0	0	0	0	0	0	0	0	0	0	1	0	0	0	0	0	0	0	0	0	0	0	0	0	0	0	0		1
I5	0	0	0	0	0	0	10	0	0	0	0	0	0	0	0	0	0	0	9	0	10	0	0	0	0	0	0	0	0	0	0	0	0	0	0		29
I6	0	0	0	0	0	0	0	0	0	0	0	0	0	0	0	0	0	0	9	0	0	0	0	0	0	0	0	0	0	0	0	0	0	0	0		9
IL1DL	0	0	0	0	0	8	9	0	0	0	0	0	0	0	0	0	0	0	0	0	0	0	0	0	0	0	0	0	0	0	0	0	0	0	0		17
IL1DR	0	0	0	0	0	9	10	0	0	0	0	0	0	0	0	0	0	0	0	0	0	0	0	0	0	0	0	0	0	0	0	0	0	0	0		19
IL1L	0	0	0	0	0	7	9	0	0	0	0	0	0	0	0	0	0	0	0	0	0	0	0	0	0	0	0	0	0	0	0	0	0	0	0		16
IL1R	0	0	0	0	0	7	8	0	0	0	0	0	0	0	0	0	0	0	0	0	0	0	0	0	0	0	0	0	0	0	0	0	0	0	0		15
IL1VL	0	0	0	0	0	8	6	0	0	0	0	0	0	0	0	0	0	0	0	0	0	0	0	0	0	0	0	0	0	0	0	0	0	0	0		14
IL1VR	0	0	0	0	0	9	7	0	0	0	0	0	0	0	0	0	0	0	0	0	0	0	0	0	0	0	0	0	0	0	0	0	0	0	0		16
IL2DL	0	0	0	0	0	11	0	0	0	0	0	0	0	0	0	0	0	0	0	0	0	0	0	0	0	0	0	0	0	0	0	0	0	0	0		11
IL2DR	0	0	0	0	0	9	0	0	0	0	0	0	0	0	0	0	0	0	0	0	0	0	0	0	0	0	0	0	0	0	0	0	0	0	0		9
IL2L	0	0	0	0	0	10	1	0	0	0	0	0	0	0	0	0	0	0	0	0	0	0	0	0	0	0	1	0	0	0	0	0	0	0	0		12
IL2R	0	0	0	0	0	7	1	0	0	0	0	0	0	0	0	0	0	0	0	0	0	0	0	0	0	0	3	0	0	0	0	0	0	0	0		11
IL2VL	0	0	0	0	0	6	0	0	0	0	0	0	0	0	0	0	0	0	0	0	0	0	0	0	0	0	0	0	0	0	0	0	0	0	0		6
IL2VR	0	0	0	0	0	8	0	0	0	0	0	0	0	0	0	0	0	0	0	0	0	0	0	0	0	0	0	0	0	0	0	0	0	0	0		8
LUAL	0	0	0	0	0	0	0	0	0	0	0	0	0	0	0	0	0	0	0	0	0	0	0	0	0	0	0	0	0	0	0	0	0	0	0		0
LUAR	0	0	0	0	0	0	0	0	0	0	0	0	0	0	0	0	0	0	0	0	0	0	0	0	0	0	0	0	0	0	0	0	0	0	0		0
M1	0	0	0	0	0	0	0	0	0	0	0	0	0	1	9	0	0	0	7	0	0	0	0	0	0	0	0	0	0	0	0	0	0	0	0		17
M2L	0	0	0	0	0	0	0	0	0	0	0	0	0	0	0	0	0	0	0	0	0	0	0	0	0	0	0	0	0	0	0	0	0	0	0		0
M2R	0	0	0	0	0	0	0	0	0	0	0	0	0	0	0	0	0	0	0	0	0	0	0	0	0	0	0	0	0	0	0	0	0	0	0		0
M3L	7	0	0	0	0	0	11	0	0	0	0	0	0	0	0	0	0	0	0	0	0	0	0	0	0	0	0	0	0	0	0	0	0	0	0		18
M3R	8	0	0	0	0	0	11	0	0	0	0	0	0	0	0	0	0	0	0	0	0	0	0	0	0	0	0	0	0	0	0	0	0	0	0		19
M4	0	0	0	0	0	0	0	0	0	0	0	0	0	0	0	0	0	0	0	0	0	0	0	0	0	0	0	0	0	0	0	0	0	0	0		0
M5	0	0	0	0	0	0	7	0	0	0	0	0	0	0	0	0	0	0	8	0	0	0	0	0	0	0	0	0	0	0	0	0	0	0	0		15
MCL	0	0	0	0	0	0	0	0	0	0	0	0	0	0	0	0	0	0	0	0	0	0	0	0	0	0	0	0	0	0	0	0	0	0	0		0
MCR	0	0	0	0	0	0	0	0	0	0	0	0	0	0	0	0	0	0	0	0	0	0	0	0	0	0	0	0	0	0	0	0	0	0	0		0
MI	0	0	0	0	0	0	11	0	0	0	0	0	0	0	0	0	0	0	0	0	0	0	0	0	0	0	0	0	0	0	0	0	0	0	0		11
NSML	9	0	0	0	0	0	1	0	0	0	0	0	0	0	0	0	0	0	0	0	12	0	0	0	0	0	0	0	0	0	0	0	0	0	0		22
NSMR	9	0	0	0	0	0	0	0	0	0	0	0	0	0	1	0	0	0	0	0	11	0	0	0	0	0	0	0	0	0	0	0	0	0	0		21
OLLL	0	0	0	0	0	7	9	0	0	0	0	0	0	0	0	0	0	0	0	0	0	0	0	0	0	0	0	0	0	0	0	0	0	0	0		16
OLLR	0	0	0	0	0	6	9	0	0	0	0	0	0	0	0	0	0	0	0	0	0	0	0	0	0	0	0	0	0	0	0	0	0	0	0		15
OLQDL	0	0	0	0	0	9	10	0	0	0	0	0	0	0	0	0	0	0	0	0	0	0	0	0	0	0	0	0	0	0	0	0	0	0	0		19
OLQDR	0	0	0	0	0	8	8	0	0	0	0	0	0	0	0	0	0	0	0	0	0	0	0	0	0	0	0	0	0	0	0	0	0	0	0		16
OLQVL	0	0	0	0	0	9	7	0	0	0	0	0	0	0	0	0	0	0	0	0	0	0	0	0	0	0	0	0	0	0	0	0	0	0	0		16
OLQVR	0	0	0	0	0	8	9	0	0	0	0	0	0	0	0	0	0	0	0	0	0	0	0	0	0	0	0	0	0	0	0	0	0	0	0		17
PDA	0	0	0	0	0	0	0	0	0	0	0	0	0	0	0	0	0	0	0	0	0	0	0	0	0	0	0	0	0	0	0	0	0	0	0		0
PDB	0	0	0	0	0	0	0	0	0	0	0	0	0	0	0	0	0	0	0	0	0	0	0	0	0	0	0	0	0	0	0	0	0	0	0		0
PDEL	0	0	0	0	0	0	0	0	0	0	0	0	0	0	0	0	0	0	0	0	0	0	0	0	0	0	0	0	0	0	0	0	0	0	0		0
PDER	0	0	0	0	0	0	0	0	0	0	0	0	0	0	0	0	0	0	0	0	0	0	0	0	0	0	0	0	0	0	0	0	0	0	0		0
PHAL	0	0	0	0	0	0	0	0	0	0	0	0	0	0	0	0	0	0	0	0	0	0	0	0	0	0	0	0	0	0	0	0	0	0	0		0
PHAR	0	0	0	0	0	0	0	0	0	0	0	0	0	0	0	0	0	0	0	0	0	0	0	0	0	0	0	0	0	0	0	0	0	0	0		0
PHBL	0	0	0	0	0	0	0	0	0	0	0	0	0	0	0	0	0	0	0	0	0	0	0	0	0	0	0	0	0	0	0	0	0	0	0		0
PHBR	0	0	0	0	0	0	0	0	0	0	0	0	0	0	0	0	0	0	0	0	0	0	0	0	0	0	0	0	0	0	0	0	0	0	0		0
PHCL	0	0	0	0	0	0	0	0	0	0	0	0	0	0	0	0	0	0	0	0	0	0	0	0	0	0	0	0	0	0	0	0	0	0	0		0
PHCR	0	0	0	0	0	0	0	0	0	0	0	0	0	0	0	0	0	0	0	0	0	0	0	0	0	0	0	0	0	0	0	0	0	0	0		0
PLML	0	0	0	0	0	0	0	0	0	0	0	0	0	0	0	0	0	0	0	0	0	0	0	0	0	0	0	0	0	0	0	0	0	0	0		0
PLMR	0	0	0	0	0	0	0	0	0	0	0	0	0	0	0	0	0	0	0	0	0	0	0	0	0	0	0	0	0	0	0	0	0	0	0		0
PLNL	0	0	0	0	0	0	0	0	0	0	0	0	0	0	0	0	0	0	0	0	0	0	0	0	0	0	0	0	0	0	0	0	0	0	0		0
PLNR	0	0	0	0	0	0	0	0	0	0	0	0	0	0	0	0	0	0	0	0	0	0	0	0	0	0	0	0	0	0	0	0	0	0	0		0
PQR	0	0	0	0	0	0	0	0	0	0	0	0	0	0	0	0	0	0	0	0	0	0	0	0	0	0	0	0	0	0	0	0	0	0	0		0
PVCL	0	0	0	0	0	0	0	0	0	0	0	0	0	0	0	0	0	0	0	0	0	0	0	0	0	0	0	0	0	0	0	0	0	0	0		0
PVCR	0	0	0	0	0	0	0	0	0	0	0	0	0	0	0	0	0	0	0	0	0	0	0	0	0	0	0	0	0	0	0	0	0	0	0		0
PVDL	0	0	0	0	0	0	0	0	0	0	0	0	0	0	0	0	0	0	0	0	0	0	0	0	0	0	0	0	0	0	0	0	0	0	0		0
PVDR	0	0	0	0	0	0	0	0	0	0	0	0	0	0	0	0	0	0	0	0	0	0	0	0	0	0	0	0	0	0	0	0	0	0	0		0
PVM	0	0	0	0	0	0	0	0	0	0	0	0	0	0	0	0	0	0	0	0	0	0	0	0	0	0	0	0	0	0	0	0	0	0	0		0
PVNL	0	0	0	0	0	0	0	0	0	0	0	0	0	0	0	0	0	0	0	0	0	0	0	0	0	0	0	0	0	0	0	0	0	0	0		0
PVNR	0	0	0	0	0	0	0	0	0	0	0	0	0	0	0	0	0	0	0	0	0	0	0	0	0	0	0	0	0	0	0	0	0	0	0		0
PVPL	0	0	0	0	0	0	0	0	0	0	0	0	0	0	0	0	0	0	0	0	0	0	0	0	0	0	0	0	0	0	0	0	0	0	0		0
PVPR	0	0	0	0	0	0	0	0	0	0	0	0	0	0	0	0	0	0	0	0	0	0	0	0	0	0	0	0	0	0	0	0	0	0	0		0
PVQL	0	0	0	0	0	0	0	0	0	0	0	0	0	0	0	0	0	0	0	0	0	0	0	0	0	0	0	0	0	0	0	0	0	0	0		0
PVQR	0	0	0	0	0	0	0	0	0	0	0	0	0	0	0	0	0	0	0	0	0	0	0	0	0	0	0	0	0	0	0	0	0	0	0		0
PVR	0	0	0	0	0	0	0	0	0	0	0	0	0	0	0	0	0	0	0	0	0	0	0	0	0	0	0	0	0	0	0	0	0	0	0		0
PVT	0	0	0	0	0	0	0	0	0	0	0	0	0	0	0	0	0	0	0	0	0	0	0	0	0	0	0	0	0	0	0	0	0	0	0		0
PVWL	0	0	0	0	0	0	0	0	0	0	0	0	0	0	0	0	0	0	0	0	0	0	0	0	0	0	0	0	0	0	0	0	0	0	0		0
PVWR	0	0	0	0	0	0	0	0	0	0	0	0	0	0	0	0	0	0	0	0	0	0	0	0	0	0	0	0	0	0	0	0	0	0	0		0
RIAL	0	0	0	0	0	0	10	0	0	0	0	0	0	0	9	7	0	0	0	0	0	0	0	0	0	0	0	0	1	0	0	0	0	0	0		27
RIAR	0	0	0	0	0	1	10	0	0	0	0	0	0	0	9	9	0	0	0	0	0	0	0	0	0	0	0	0	1	0	0	0	0	0	0		30
RIBL	0	0	0	0	0	0	0	0	0	0	0	0	0	1	0	0	0	0	0	0	0	0	0	0	0	0	0	0	0	0	0	0	0	0	0		1
RIBR	0	0	0	0	0	0	0	0	0	0	0	0	0	1	0	0	0	0	0	0	0	0	0	0	0	0	0	0	0	0	0	1	0	0	0		2
RICL	8	0	0	0	0	0	4	0	0	8	0	0	0	1	0	0	0	0	0	0	0	0	0	9	0	0	0	0	2	0	0	0	4	0	0		36
RICR	8	0	0	0	0	0	2	0	0	8	0	0	0	0	0	0	0	0	0	0	0	0	0	9	0	0	0	0	2	0	0	0	6	0	0		35
RID	0	10	0	0	0	2	0	0	0	0	0	0	0	0	0	0	0	0	1	0	0	0	0	0	0	0	0	0	0	9	0	0	0	0	0		22
RIFL	0	0	0	0	0	0	0	0	0	0	0	0	0	0	1	0	0	0	0	0	0	0	0	0	0	0	0	0	0	0	0	0	0	0	0		1
RIFR	0	0	0	0	0	0	0	0	0	0	0	0	0	0	0	0	0	0	0	0	0	0	0	0	0	0	0	0	0	0	0	0	0	0	0		0
RIGL	0	0	0	0	0	0	0	0	0	0	0	0	0	0	2	0	0	0	0	0	0	0	0	0	0	0	0	0	0	0	0	0	0	0	0		2
RIGR	0	0	0	0	0	0	1	0	0	0	0	0	0	0	0	0	0	0	0	0	0	0	0	1	0	0	0	0	0	0	0	0	0	0	0		2
RIH	0	0	0	0	0	0	0	0	0	0	0	0	0	0	0	0	0	0	0	0	0	0	0	4	0	0	0	0	0	0	0	0	0	0	0		4
RIML	0	0	0	0	0	0	10	0	0	0	0	0	0	10	0	0	0	0	0	0	0	0	0	0	0	0	0	0	0	0	0	0	4	0	0		24
RIMR	0	0	0	0	0	0	10	0	0	0	0	0	0	7	0	0	0	0	0	0	0	0	0	0	0	0	0	0	0	0	0	0	6	0	0		23
RIPL	0	0	0	0	0	0	0	0	0	0	0	0	0	0	0	0	0	0	0	0	0	0	0	0	0	0	0	0	0	0	0	0	0	0	0		0
RIPR	0	0	0	0	0	0	0	0	0	0	0	0	0	0	0	0	0	0	0	0	0	0	0	0	0	0	0	0	0	0	0	0	0	0	0		0
RIR	0	0	0	0	0	0	0	0	0	0	0	0	0	0	2	0	0	0	0	0	0	0	0	5	0	0	0	0	0	0	0	0	0	0	0		7
RIS	0	0	0	0	0	0	0	0	0	0	0	0	0	0	0	0	0	0	0	0	0	0	0	0	0	0	0	0	0	0	0	0	0	0	0		0
RIVL	0	0	0	0	0	0	0	0	0	0	0	0	0	0	0	0	0	0	0	0	0	0	2	0	0	0	5	0	0	0	0	0	0	0	0		7
RIVR	0	0	0	0	0	0	0	0	0	0	0	0	0	0	0	0	0	0	0	0	0	0	2	0	0	0	5	0	0	0	0	0	0	0	0		7
RMDDL	7	0	0	0	0	0	0	0	0	0	0	0	0	10	0	0	0	0	0	0	0	0	0	0	0	0	0	0	0	0	0	0	0	0	1		18
RMDDR	9	0	0	0	0	0	0	0	0	0	0	0	0	9	0	0	0	0	0	0	0	0	0	0	0	0	0	0	0	0	0	0	0	0	1		19
RMDL	0	0	0	0	0	0	0	0	0	0	0	0	0	9	0	0	0	0	0	0	0	0	2	0	0	0	0	0	0	0	0	0	0	0	2		13
RMDR	0	0	0	0	0	0	0	0	0	0	0	0	0	9	0	0	0	0	0	0	0	0	2	0	0	0	0	0	0	0	0	0	0	0	0		11
RMDVL	0	0	0	0	0	0	0	0	0	0	0	0	0	8	0	0	0	0	0	0	0	0	0	0	0	0	0	0	1	0	0	0	0	0	2		11
RMDVR	0	0	0	0	0	0	0	0	0	0	0	0	0	8	0	0	0	0	0	0	0	0	0	0	0	0	0	0	2	0	0	0	0	0	1		11
RMED	0	0	0	0	0	0	0	0	0	10	0	0	0	1	0	0	0	0	0	0	0	0	0	0	0	0	0	0	0	9	0	0	0	0	0		20
RMEL	0	0	0	0	0	0	3	0	0	0	0	0	0	7	0	0	0	0	0	0	0	0	0	0	0	0	0	0	0	10	0	0	0	0	0		20
RMER	0	0	0	0	0	0	1	0	0	0	0	0	0	9	0	0	0	0	0	0	0	0	0	0	0	0	0	0	0	10	0	0	0	0	0		20
RMEV	0	0	0	0	0	0	0	0	0	10	0	0	0	1	0	0	0	0	0	0	0	0	0	0	0	0	0	0	0	8	0	0	0	0	0		19
RMFL	0	0	0	0	0	0	0	0	0	0	0	0	0	0	0	0	0	0	0	0	0	0	0	0	0	0	0	0	1	0	0	0	0	0	0		1
RMFR	0	0	0	0	0	0	0	0	0	0	0	0	0	0	0	0	0	0	0	0	0	0	0	0	0	0	0	0	1	0	0	0	0	0	0		1
RMGL	0	0	0	0	0	0	0	0	0	0	0	0	0	0	0	0	0	0	0	0	0	0	0	0	0	0	0	0	0	0	0	0	0	0	0		0
RMGR	0	0	0	0	0	0	0	0	0	0	0	0	0	0	0	0	0	0	0	0	0	0	0	0	0	0	0	0	0	0	0	0	0	0	0		0
RMHL	0	0	0	0	0	0	0	0	0	0	0	0	0	2	0	0	0	0	0	0	0	0	0	0	0	0	0	0	0	0	0	0	0	0	0		2
RMHR	0	0	0	0	0	0	0	0	0	0	0	0	0	2	0	0	0	0	0	0	0	0	0	0	0	0	0	0	0	0	0	0	0	0	0		2
SAADL	0	0	0	0	0	0	0	5	0	7	0	0	0	0	0	0	0	0	0	0	0	0	2	0	0	0	0	0	0	0	0	0	0	0	0		14
SAADR	0	0	0	0	0	0	0	4	0	8	0	0	0	0	0	0	0	0	0	0	0	0	2	0	0	0	0	0	0	0	0	0	0	0	0		14
SAAVL	0	0	0	0	0	0	0	4	0	7	0	0	0	1	0	0	0	0	0	0	0	0	1	0	0	0	0	0	0	0	0	0	0	0	0		13
SAAVR	0	0	0	0	0	0	0	4	0	7	0	0	0	1	0	0	0	0	0	0	0	0	0	0	0	0	0	0	0	0	0	0	0	0	0		12
SABD	0	0	0	0	0	0	0	0	0	0	0	0	0	0	0	0	0	0	0	0	0	0	0	0	0	0	0	0	0	0	0	0	0	0	0		0
SABVL	0	0	0	0	0	0	0	0	0	0	0	0	0	0	0	0	0	0	0	0	0	0	0	0	0	0	0	0	0	0	0	0	0	0	0		0
SABVR	0	0	0	0	0	0	0	0	0	0	0	0	0	0	0	0	0	0	0	0	0	0	0	0	0	0	0	0	0	0	0	0	0	0	0		0
SDQL	0	0	0	0	0	0	0	0	0	0	0	0	0	0	0	0	0	0	0	0	0	0	0	0	0	0	0	0	0	0	0	0	0	0	0		0
SDQR	0	0	0	0	0	0	0	0	0	0	0	0	0	0	0	0	0	0	0	0	0	0	0	0	0	0	0	0	0	0	0	0	0	0	0		0
SIADL	0	0	0	0	0	0	0	0	0	0	0	0	0	0	0	0	0	0	0	0	0	0	0	0	0	0	0	0	0	0	0	0	0	0	0		0
SIADR	0	0	0	0	0	0	0	0	0	0	0	0	0	0	0	0	0	0	0	0	0	0	0	0	0	0	0	0	0	0	0	0	0	0	0		0
SIAVL	0	0	0	0	0	0	0	0	0	0	0	0	0	0	0	0	0	0	0	0	0	0	0	0	0	0	0	0	0	0	0	0	0	0	0		0
SIAVR	0	0	0	0	0	0	0	0	0	0	0	0	0	0	0	0	0	0	0	0	0	0	0	0	0	0	0	0	0	0	0	0	0	0	0		0
SIBDL	0	0	0	0	0	0	0	0	0	0	0	0	0	0	0	0	0	0	0	0	0	0	0	0	0	0	0	0	0	0	0	0	0	0	0		0
SIBDR	0	0	0	0	0	0	0	0	0	0	0	0	0	0	0	0	0	0	0	0	0	0	0	0	0	0	0	0	0	0	0	0	0	0	0		0
SIBVL	0	0	0	0	0	0	0	0	0	0	0	0	0	0	0	0	0	0	0	0	0	0	0	0	0	0	0	0	0	0	0	0	0	0	0		0
SIBVR	0	0	0	0	0	0	0	0	0	0	0	0	0	0	0	0	0	0	0	0	0	0	0	0	0	0	0	0	0	0	0	0	0	0	0		0
SMBDL	0	0	0	0	0	0	0	5	0	0	0	0	0	0	0	0	0	0	0	0	0	0	2	0	0	0	0	0	0	10	0	0	0	0	0		17
SMBDR	0	0	0	0	0	0	0	5	0	0	0	0	0	0	0	0	0	0	0	0	0	0	2	0	0	0	0	0	0	10	0	0	0	0	0		17
SMBVL	0	0	0	0	0	0	0	5	0	0	0	0	0	0	0	0	0	0	0	0	0	0	1	0	0	0	0	0	0	9	0	0	0	0	0		15
SMBVR	0	0	0	0	0	0	0	5	0	0	0	0	0	0	0	0	0	0	0	0	0	0	1	0	0	0	0	0	0	9	0	0	0	0	0		15
SMDDL	7	0	0	0	0	0	0	0	0	0	0	0	0	9	0	0	0	0	0	0	0	0	0	0	0	0	0	0	0	0	0	0	0	0	0		16
SMDDR	9	0	0	0	0	0	0	0	0	0	0	0	0	7	0	0	0	0	0	0	0	0	0	0	0	0	0	0	0	0	0	0	0	0	0		16
SMDVL	6	0	0	0	0	0	0	0	0	7	0	0	0	7	0	0	0	0	0	0	0	0	0	0	0	0	0	0	0	0	0	0	0	0	0		20
SMDVR	4	0	0	0	0	0	0	0	0	6	0	0	0	9	0	0	0	0	0	0	0	0	0	0	0	0	0	0	0	0	0	0	0	0	0		19
URADL	0	0	0	0	0	0	0	0	0	0	0	0	0	0	0	0	0	0	0	0	0	0	0	0	0	0	0	0	0	0	0	0	0	0	0		0
URADR	0	0	0	0	0	0	0	0	0	0	0	0	0	0	0	0	0	0	0	0	0	0	0	0	0	0	0	0	0	0	0	0	0	0	0		0
URAVL	0	0	0	0	0	0	0	0	0	0	0	0	0	0	0	0	0	0	0	0	0	0	0	0	0	0	0	0	0	0	0	0	0	0	0		0
URAVR	0	0	0	0	0	0	0	0	0	0	0	0	0	0	0	0	0	0	0	0	0	0	0	0	0	0	0	0	0	0	0	0	0	0	0		0
URBL	0	0	0	0	0	0	0	0	0	0	0	0	0	0	0	0	0	0	8	0	0	0	0	0	0	0	0	0	0	0	0	0	0	0	0		8
URBR	0	0	0	0	0	0	0	0	0	0	0	0	0	0	0	0	0	0	10	0	0	0	0	0	0	0	0	0	0	0	0	0	0	0	0		10
URXL	0	0	0	0	0	9	0	0	0	0	0	0	0	0	0	0	0	0	0	0	0	0	0	0	0	0	0	0	0	0	0	12	0	0	0		21
URXR	0	0	0	0	0	9	0	0	0	0	0	0	0	0	0	0	0	0	0	0	0	0	0	0	0	0	0	0	0	0	0	16	0	0	0		25
URYDL	0	0	0	0	0	0	11	0	0	0	0	0	0	0	0	0	0	0	0	0	0	0	0	0	0	0	0	0	2	0	0	0	0	0	0		13
URYDR	0	0	0	0	0	0	11	0	0	0	0	0	0	0	0	0	0	0	0	0	0	0	0	0	0	0	0	0	2	0	0	0	0	0	0		13
URYVL	0	0	0	0	0	0	11	0	0	0	0	0	0	0	0	0	0	0	0	0	0	0	0	0	0	0	0	0	0	0	0	0	0	0	0		11
URYVR	0	0	0	0	0	0	11	0	0	0	0	0	0	0	0	0	0	0	0	0	0	0	0	0	0	0	0	0	0	0	0	0	0	0	0		11
VA1	0	0	0	0	0	0	0	0	0	0	0	0	0	0	0	0	0	0	0	0	0	0	0	0	0	0	0	0	0	0	0	0	0	0	0		0
VA10	0	0	0	0	0	0	0	0	0	0	0	0	0	0	0	0	0	0	0	0	0	0	0	0	0	0	0	0	0	0	0	0	0	0	0		0
VA11	0	0	0	0	0	0	0	0	0	0	0	0	0	0	0	0	0	0	0	0	0	0	0	0	0	0	0	0	0	0	0	0	0	0	0		0
VA12	0	0	0	0	0	0	0	0	0	0	0	0	0	0	0	0	0	0	0	0	0	0	0	0	0	0	0	0	0	0	0	0	0	0	0		0
VA2	0	0	0	0	0	0	0	0	0	0	0	0	0	0	0	0	0	0	0	0	0	0	0	0	0	0	0	0	0	0	0	0	0	0	0		0
VA3	0	0	0	0	0	0	0	0	0	0	0	0	0	0	0	0	0	0	0	0	0	0	0	0	0	0	0	0	0	0	0	0	0	0	0		0
VA4	0	0	0	0	0	0	0	0	0	0	0	0	0	0	0	0	0	0	0	0	0	0	0	0	0	0	0	0	0	0	0	0	0	0	0		0
VA5	0	0	0	0	0	0	0	0	0	0	0	0	0	0	0	0	0	0	0	0	0	0	0	0	0	0	0	0	0	0	0	0	0	0	0		0
VA6	0	0	0	0	0	0	0	0	0	0	0	0	0	0	0	0	0	0	0	0	0	0	0	0	0	0	0	0	0	0	0	0	0	0	0		0
VA7	0	0	0	0	0	0	0	0	0	0	0	0	0	0	0	0	0	0	0	0	0	0	0	0	0	0	0	0	0	0	0	0	0	0	0		0
VA8	0	0	0	0	0	0	0	0	0	0	0	0	0	0	0	0	0	0	0	0	0	0	0	0	0	0	0	0	0	0	0	0	0	0	0		0
VA9	0	0	0	0	0	0	0	0	0	0	0	0	0	0	0	0	0	0	0	0	0	0	0	0	0	0	0	0	0	0	0	0	0	0	0		0
VB1	0	0	0	0	0	0	0	0	0	0	0	0	0	0	0	0	0	0	0	0	0	0	0	0	0	0	0	0	0	0	0	0	0	0	0		0
VB10	0	0	0	0	0	0	0	0	0	0	0	0	0	0	0	0	0	0	0	0	0	0	0	0	0	0	0	0	0	0	0	0	0	0	0		0
VB11	0	0	0	0	0	0	0	0	0	0	0	0	0	0	0	0	0	0	0	0	0	0	0	0	0	0	0	0	0	0	0	0	0	0	0		0
VB2	0	0	0	0	0	0	0	0	0	0	0	0	0	0	0	0	0	0	0	0	0	0	0	0	0	0	0	0	0	0	0	0	0	0	0		0
VB3	0	0	0	0	0	0	0	0	0	0	0	0	0	0	0	0	0	0	0	0	0	0	0	0	0	0	0	0	0	0	0	0	0	0	0		0
VB4	0	0	0	0	0	0	0	0	0	0	0	0	0	0	0	0	0	0	0	0	0	0	0	0	0	0	0	0	0	0	0	0	0	0	0		0
VB5	0	0	0	0	0	0	0	0	0	0	0	0	0	0	0	0	0	0	0	0	0	0	0	0	0	0	0	0	0	0	0	0	0	0	0		0
VB6	0	0	0	0	0	0	0	0	0	0	0	0	0	0	0	0	0	0	0	0	0	0	0	0	0	0	0	0	0	0	0	0	0	0	0		0
VB7	0	0	0	0	0	0	0	0	0	0	0	0	0	0	0	0	0	0	0	0	0	0	0	0	0	0	0	0	0	0	0	0	0	0	0		0
VB8	0	0	0	0	0	0	0	0	0	0	0	0	0	0	0	0	0	0	0	0	0	0	0	0	0	0	0	0	0	0	0	0	0	0	0		0
VB9	0	0	0	0	0	0	0	0	0	0	0	0	0	0	0	0	0	0	0	0	0	0	0	0	0	0	0	0	0	0	0	0	0	0	0		0
VC1	0	0	0	0	0	0	0	0	0	0	0	0	0	0	0	0	0	0	0	0	0	0	0	0	0	0	0	0	0	0	0	0	0	0	0		0
VC2	0	0	0	0	0	0	0	0	0	0	0	0	0	0	0	0	0	0	0	0	0	0	0	0	0	0	0	0	0	0	0	0	0	0	0		0
VC3	0	0	0	0	0	0	0	0	0	0	0	0	0	0	0	0	0	0	0	0	0	0	0	0	0	0	0	0	0	0	0	0	0	0	0		0
VC4	0	0	0	0	0	0	0	0	0	0	0	0	0	0	0	0	0	0	0	0	0	0	0	0	0	0	0	0	0	0	0	0	0	0	0		0
VC5	0	0	0	0	0	0	0	0	0	0	0	0	0	0	0	0	0	0	0	0	0	0	0	0	0	0	0	0	0	0	0	0	0	0	0		0
VC6	0	0	0	0	0	0	0	0	0	0	0	0	0	0	0	0	0	0	0	0	0	0	0	0	0	0	0	0	0	0	0	0	0	0	0		0
VD1	0	0	0	0	0	0	0	0	0	0	0	0	0	0	0	0	0	0	0	0	0	0	0	0	0	0	0	0	0	0	0	0	0	0	0		0
VD10	0	0	0	0	0	0	0	0	0	0	0	0	0	0	0	0	0	0	0	0	0	0	0	0	0	0	0	0	0	0	0	0	0	0	0		0
VD11	0	0	0	0	0	0	0	0	0	0	0	0	0	0	0	0	0	0	0	0	0	0	0	0	0	0	0	0	0	0	0	0	0	0	0		0
VD12	0	0	0	0	0	0	0	0	0	0	0	0	0	0	0	0	0	0	0	0	0	0	0	0	0	0	0	0	0	0	0	0	0	0	0		0
VD13	0	0	0	0	0	0	0	0	0	0	0	0	0	0	0	0	0	0	0	0	0	0	0	0	0	0	0	0	0	0	0	0	0	0	0		0
VD2	0	0	0	0	0	0	0	0	0	0	0	0	0	0	0	0	0	0	0	0	0	0	0	0	0	0	0	0	0	0	0	0	0	0	0		0
VD3	0	0	0	0	0	0	0	0	0	0	0	0	0	0	0	0	0	0	0	0	0	0	0	0	0	0	0	0	0	0	0	0	0	0	0		0
VD4	0	0	0	0	0	0	0	0	0	0	0	0	0	0	0	0	0	0	0	0	0	0	0	0	0	0	0	0	0	0	0	0	0	0	0		0
VD5	0	0	0	0	0	0	0	0	0	0	0	0	0	0	0	0	0	0	0	0	0	0	0	0	0	0	0	0	0	0	0	0	0	0	0		0
VD6	0	0	0	0	0	0	0	0	0	0	0	0	0	0	0	0	0	0	0	0	0	0	0	0	0	0	0	0	0	0	0	0	0	0	0		0
VD7	0	0	0	0	0	0	0	0	0	0	0	0	0	0	0	0	0	0	0	0	0	0	0	0	0	0	0	0	0	0	0	0	0	0	0		0
VD8	0	0	0	0	0	0	0	0	0	0	0	0	0	0	0	0	0	0	0	0	0	0	0	0	0	0	0	0	0	0	0	0	0	0	0		0
VD9	0	0	0	0	0	0	0	0	0	0	0	0	0	0	0	0	0	0	0	0	0	0	0	0	0	0	0	0	0	0	0	0	0	0	0		0
XXXL	0	0	0	0	0	0	0	0	0	0	0	0	0	0	0	0	0	0	0	0	0	0	0	0	0	0	0	4	0	0	0	0	0	0	0		4
XXXR	0	0	0	0	0	0	0	0	0	0	0	0	0	0	0	0	0	0	0	0	0	0	0	0	0	0	0	4	0	0	0	0	0	0	0		4
file names
	140402_casy1pNLSYC_IsmC_DiR008_MODK_edited	140820_ceh10p_005_edited_rotated_namedFin_MODK_edited	140822_daf28p011_MODK_edited_y_a	140822_daf7p001_mod1_MODK_edited	140829_dat1p005_mod1_MODK_edited	140704_dyf11pNLS4YFP_IsmC_DiRx63water_027_MODK_edited_y	150901_eat4p007_MOD1_MODK_edited	140214_flp12p_005_editedC_rotatedDye_namedFin_MODK_edited_a_rotmod	140402_flp6p007_MODK_edited_x	140625_flp7p_005_edited_rotatedDye_namedFin_MODK_edited	140326_gcy22p_003_editedC_namedFin_toyomod_MODK_edited	140326_gcy28dp_001_edited_rotatedDye_namedFin_MODK_edited	140416_gcy7p_011_editedC_namedFin_MODK_edited	141024_glr1pNLSYC_LINE5_IsmC_DiR011_MODK_edited_y_a	140611_glr2pNLSYC_IsmC_DiRx63water003_mod1_MODK_edited	140829_glr3p006_mod1_MODK_edited	140820_gpa10p006_mod1_MODK_edited	140820_gpa13p009_MODK_edited	140829_gpa2p005_MODK_edited_a	140820_gpc1p001_mod1_MODK_edited	140709_ins1p_004_editedC_rotatedDye_namedFin_MODK_edited	140416_ins1shortp_005-1_MODK_edited	140702_lim4pNLSYC_IsmC_DiR_001_MODK_edited_a_YT	140402_mbr1p_001_MODK_edited	151216_nep2sp_009_MODK_edited	140409_npr9p_006_namedFin_MODK_edited_YT	150121_odr2p_005_namedFin_MODK_edited	160329_pKOG7_sdf9pSDF9GFP_DiO_002_MODK_edited_x_a	140704_ser1pNLSYC_IsmC_DiR002_MODK_edited	150715_ser2p2pNLSmTFP_012_MODK_edited	140416_sra6p_006_edited_rotatedX_namedFin_toyomod_MODK_edited	140218_tax4p_IsmC_1_1_2_mod1_hyp_MODK_edited	150317_tdc1p_mTFP_005_mod1_MODK_edited	140425_ttx3p_007_namedFin_MODK_edited	140702_vem1p_003_mod1_MODK_edited
	140402_casy1pNLSYC_IsmC_DiR011_MODK_edited	140820_ceh10p_007_edited_rotatedDye_namedFin_MODK_edited	140822_daf28p013_MODK_edited_a	140822_daf7p003_mod1_MODK_edited	140829_dat1p007_mod1_MODK_edited	141003_dyf11pNLS4YFP_IsmC_DiR003_mod1_MODK_edited	150901_eat4p012_MOD1_MODK_edited	140214_flp12p_010_editedC_rotatedDye_namedFin_mod_MODK_edited_rotmod	140402_flp6p011_MODK_edited_a	140625_flp7p_007_edited_rotatedDye_namedFin_MODK_edited	140326_gcy22p_005_editedC_namedFin_MODK_edited	140326_gcy28dp_003_edited_rotatedDye_namedFin_MODK_edited	140416_gcy7p_015_editedC_rotatedX_namedFin_MODK_edited	141024_glr1pNLSYC_LINE5_IsmC_DiR016_mod1_modk_edited	140611_glr2pNLSYC_IsmC_DiRx63water007rot_MOD1_MODK_edited	140829_glr3p008_mod1_MODK_edited	140820_gpa10p008_mod1_MODK_edited	140820_gpa13p013_MODK_edited_x	140829_gpa2p008_MODK_edited	140820_gpc1p003_mod1_MODK_edited	140709_ins1p_006_editedC_rotatedDye_namedFin_MODK_edited	140416_ins1shortp_007-1_MODK_edited	140702_lim4pNLSYC_IsmC_DiR_004rot_MODK_edited_YT	140402_mbr1p_002_namedFin_MODK_edited	151216_nep2sp_014_MODK_edited	140409_npr9p_008_namedFin_MODK_edited	150121_odr2p_008_namedFin_MODK_edited	160329_pKOG7_sdf9pSDF9GFP_DiO_005_MODK_edited	140704_ser1pNLSYC_IsmC_DiR004_MODK_edited	150715_ser2p2pNLSmTFP_014_MODK_edited	140416_sra6p_008_editedC_namedFin_MODK_edited	140218_tax4p_IsmC_1_2_1_mod1_hypL_MODK_edited	150317_tdc1p_mTFP_009_mod1_Lx_MODK_edited	140425_ttx3p_012_namedFin_MODK_edited	140702_vem1p_005_mod1_MODK_edited
	140402_casy1pNLSYC_IsmC_DiR013_MODK_edited	140820_ceh10p_009_edited_rotatedDye_namedFin_MODK_edited	140822_daf28p015_MODK_edited_x	140822_daf7p005_MODK_edited_x_y	140829_dat1p009_MODK_edited2_y_a	141003_dyf11pNLS4YFP_IsmC_DiR005_mod1_MODK_edited	150901_eat4p017_MOD1_MODK_edited	140214_flp12p_024_editedC_rotatedDye_namedFin_MODK_edited_rotmod	140402_flp6p013_MODK_edited	140625_flp7p_009_edited_rotatedDye_MODK_namedFin	140326_gcy22p_009_editedC_namedFin_MODK_edited	140326_gcy28dp_005_edited_rotatedDye_namedFin_MODK_edited	140416_gcy7p_017_editedC_rotatedX_namedFin_MODK_edited	141024_glr1pNLSYC_LINE5_IsmC_DiR018_MODK_edited_y_a	140611_glr2pNLSYC_IsmC_DiRx63water009_MODK_edited_x	140829_glr3p010_MODK_edited_a	140820_gpa10p010_MODK_edited_y_a	140820_gpa13p016_MODK_edited_x	140829_gpa2p010_MODK_edited_x_y	140820_gpc1p005_MODK_edited_y	140709_ins1p_008_editedC_rotatedDye_namedFin_MODK_edited	140416_ins1shortp_009-1_MODK_edited		140402_mbr1p_003_namedFin_MODK_edited	151216_nep2sp_019_MODK_edited	140409_npr9p_010_namedFin_MODK_edited	150121_odr2p_011_namedFin_MODK_edited	160329_pKOG7_sdf9pSDF9GFP_DiO_007_MODK_edited_y_a_mod		150715_ser2p2pNLSmTFP_016_MODK_edited	140416_sra6p_010_editedC_rotatedZ_namedFin_MODK_edited	140218_tax4p_IsmC_1_3_3_mod1_hypL_MODK_edited	150317_tdc1p_mTFP_020_MODK_edited_y	140425_ttx3p_015_namedFin_MODK_edited
	140402_casy1pNLSYC_IsmC_DiR015_MODK_edited_x	140820_ceh10p_013_edited_rotated_namedFin_toyomod_MODK_edited	140822_daf28p017_MODK_edited_x_a	140822_daf7p007_MODK_edited_x_y	140829_dat1p011_MODK_edited_a	141003_dyf11pNLS4YFP_IsmC_DiR007_mod1_MODK_edited	150901_eat4p023_MOD1_MODK_edited	140214_flp12p_029-1_editedC_rotated_namedFin_MODK_edited_rotmod	140402_flp6p015_MODK_edited	140625_flp7p_011_edited_rotatedDye_namedFin_MODK_edited	140326_gcy22p_018_editedC_rotatedY_namedFin_MODK_edited	140326_gcy28dp_007_edited_rotatedDye_namedFin_MODK_edited	140416_gcy7p_019_editedC_rotatedZ_namedFin_MODK_edited	141024_glr1pNLSYC_LINE5_IsmC_DiR022_mod1_MODK_edited	140611_glr2pNLSYC_IsmC_DiRx63water011rot_MOD1_MODK_edited	140829_glr3p012_MODK_edited_x	140820_gpa10p012_MODK_edited_a	140820_gpa13p018_MODK_edited_x_a	140829_gpa2p012_MODK_edited3_edited	140820_gpc1p007_MODK_edited_a	140709_ins1p_010_editedC_rotatedDye_namedFin_MODK_edited	140416_ins1shortp_011-1_MODK_edited		140402_mbr1p_005_namedFin_MODK_edited_a	151216_nep2sp_021_MODK_edited	140409_npr9p_012_namedFin_MODK_edited	150121_odr2p_016_namedFin_MODK_edited	160329_pKOG8_sdf9pNLSGFP_DiO_004_MODK_edited_y_mod		150715_ser2p2pNLSmTFP_018_MODK_edited	140416_sra6p_012_namedFin_MODK_edited	140218_tax4p_IsmC_1_4_2_mod1_hypL_MODK_edited	150317_tdc1p_mTFP_022_MODK_edited_a	140425_ttx3p_017_namedFin_MODK_edited
	140402_casy1pNLSYC_IsmC_DiR017_MODK_edited_x	140820_ceh10p_016_edited_rotatedDye_namedFin_MODK_edited	140822_daf28p019_MODK_edited_x_a	140822_daf7p009_MODK_edited_x_y	140829_dat1p013_MODK_edited_x_a_mod	141003_dyf11pNLS4YFP_IsmC_DiR009_mod1_MODK_edited	150901_eat4p025_MOD1_MODK_edited	140214_flp12p_048-1_editedC_rotatedDye_namedFin_MODK_edited_rotmod		140625_flp7p_013_edited_rotatedDye_namedFin_MODK_edited	140326_gcy22p_020_editedC_namedFin_MODK_edited	140326_gcy28dp_011_edited_rotatedDye_namedFin_MODK_edited	140416_gcy7p_021_editedC_rotatedDye_namedFin_MODK_edited	141024_glr1pNLSYC_LINE5_IsmC_DiR024_MODK_edited_y_a	140611_glr2pNLSYC_IsmC_DiRx63water013rot_MODK_edited	140829_glr3p014_Rx_MODK_edited_x	140820_gpa10p014_MODK_edited_y	140820_gpa13p020_MODK_edited	140829_gpa2p014_MODK_edited_y	140820_gpc1p009_MODK_edited_y	140709_ins1p_012_editedC_rotatedDye_namedFin_MODK_edited	140416_ins1shortp_013_MODK_edited		140402_mbr1p_007_namedFin_MODK_edited	151216_nep2sp_024_MODK_edited	140409_npr9p_014_namedFin_MODK_edited	150121_odr2p_019_namedFin_MODK_edited	160329_pKOG8_sdf9pNLSGFP_DiO_006_MODK_edited_y		150715_ser2p2pNLSmTFP_020_MODK_edited	140416_sra6p_014_editedC_rotatedY_namedFin_MODK_edited	140218_tax4p_IsmC_2_5_1_mod1_hypL_MODK_edited	150317_tdc1p_mTFP_024_MODK_edited_x	140425_ttx3p_019_namedFin_MODK_edited_a
	140402_casy1pNLSYC_IsmC_DiR019_MODK_edited_x_a	140820_ceh10p_018_edited_rotatedDye_namedFin_toyomod_modM_toyomod_MODK_edited	140822_daf28p021_MODK_edited_y_a	140822_daf7p011_MODK_edited_x_y	140829_dat1p015_MODK_edited_a	141003_dyf11pNLS4YFP_IsmC_DiR011_mod1_MODK_edited	150901_eat4p027_MOD1_MODK_edited			140625_flp7p_015_edited_rotatedDye_namedFin_MODK_edited_mod	140326_gcy22p_024_editedC_rotatedZ_namedFin_MODK_edited_a	140326_gcy28dp_013_edited_rotatedDye_namedFin_MODK_edited	140416_gcy7p_024_editedC_namedFin_MODK_edited	141024_glr1pNLSYC_LINE5_IsmC_DiR026_mod1_MODK_edited	140611_glr2pNLSYC_IsmC_DiRx63water015rot_MODK_edited	140829_glr3p016_MODK_edited_x	140820_gpa10p016_MODK_edited_x_y_a		140829_gpa2p016_MODK_edited2_x_a	140820_gpc1p011_MODK_edited	140709_ins1p_014_editedC_rotatedDye_namedFin_MODK_edited	140416_ins1shortp_015-1_MODK_edited		140402_mbr1p_009_namedFin_MODK_edited_mod	151216_nep2sp_026_MODK_edited_x_y_a	140409_npr9p_016_namedFin_MODK_edited	150121_odr2p_022-1_namedFin_MODK_edited			150715_ser2p2pNLSmTFP_022_MODK_edited	140416_sra6p_016_editedC_rotatedZ_namedFin_MODK_edited	140218_tax4p_IsmC_2_6_3_mod1_hypL_MODK_edited	150317_tdc1p_mTFP_026_MODK_edited_x	140425_ttx3p_021_namedFin_MODK_edited
	140402_casy1pNLSYC_IsmC_DiR021_MODK_edited_x_a	140820_ceh10p_021_edited_rotatedDye_namedFin_MODK_edited	140822_daf28p023_MODK_edited_y_a	140822_daf7p013_MODK_edited_x	140829_dat1p017_MODK_edited_x	141003_dyf11pNLS4YFP_IsmC_DiR013_mod1_MODK_mod	151125_eat4psvNLS2TagRFP_011_MOD1_MODK_edited			140625_flp7p_017_edited_rotatedDye_namedFin_MODK_edited		140326_gcy28dp_015_edited_rotatedDye_namedFin_MODK_edited_mod	140416_gcy7p_027-1_editedC_namedFin_MODK_edited	141024_glr1pNLSYC_LINE5_IsmC_DiR028_mod1_MODK_edited	140611_glr2pNLSYC_IsmC_DiRx63water017rot_MODK_edited_mod	140829_glr3p018_Rx_MODK_edited	140820_gpa10p018_MODK_edited_x_a		140829_gpa2p018_MODK_edited_y	140820_gpc1p013_MODK_edited_x	140709_ins1p_018_editedC_rotatedDye_namedFin_MODK_edited	140416_ins1shortp_017-1_MODK_edited		140402_mbr1p_011_namedFin_MODK_edited	151216_nep2sp_028_MODK_edited	140409_npr9p_019_namedFin_MODK_edited	150121_odr2p_025-1_namedFIn_MODK_edited			150715_ser2p2pNLSmTFP_024_MODK_edited	140416_sra6p_018_editedC_namedFin_MODK_edited	140218_tax4p_IsmC_2_8_1_mod1_hypL_MODK_edited		140425_ttx3p_023_namedFin_MODK_edited_a
	140402_casy1pNLSYC_IsmC_DiR023_MODK_edited_x_a	140820_ceh10p_023_edited_rotatedDye_namedFin_MODK_edited	140822_daf28p_007_mod1_MODK_edited	140822_daf7p015_MODK_edited_y	140829_dat1p019_MODK_edited2_x_a	141003_dyf11pNLS4YFP_IsmC_DiR015_mod1_MODK_edited_mod	151125_eat4psvNLS2TagRFP_013_MOD1_MODK_edited			140625_flp7p_019_edited_rotatedDye_namedFin_MODK_edited		140326_gcy28dp_033_edited_rotatedDye_namedFin_MODK_edited	140416_gcy7p_029_editedC_rotatedZ_namedFin_MODK_edited	141024_glr1pNLSYC_LINE5_IsmC_DiR030_mod1_MODK_edited	140611_glr2pNLSYC_IsmC_DiRx63water021_MODK_edited_x_a	140829_glr3p020_MODK_edited_x_y	140820_gpa10p020_MODK_edited		140829_gpa2p020_MODK_edited_x	140820_gpc1p016_MODK_edited	140709_ins1p_020_editedC_rotatedDye_namedFin_MODK_edited	140416_ins1shortp_019-1_MODK_edited		140402_mbr1p_013_namedFin_MODK_edited	151216_nep2sp_030_MODK_edited	140409_npr9p_021_namedFin_MODK_edited_a	150121_odr2p_030-1_namedFin_mod_MODK_edited			150715_ser2p2pNLSmTFP_026_MODK_edited	140416_sra6p_020_namedFim_MODK_edited	140219_tax4p_IsmC_3_10_2_mod1_hypL_MODK_edited		140425_ttx3p_025_namedFin_MODK_edited
	140402_casy1pNLSYC_IsmC_DiR025_MODK_edited_a	140820_ceh10p_025_edited_rotatedDye_namedFin_MODK_edited	140822_daf28p_009_mod1_MODK_edited	140822_daf7p017_MODK_edited	140829_dat1p021_MODK_edited_a	141003_dyf11pNLS4YFP_IsmC_DiR018_mod1_MODK_edited	151125_eat4psvNLS2TagRFP_015_MOD1_MODK_edited			140625_flp7p_022_edited_rotatedDye_namedFin_MODK_edited			140416_gcy7p_031_editedC_rotatedX_namedFin_MODK_edited	141024_glr1pNLSYC_LINE5_IsmC_DiR033_mod1_MODK_edited	140611_glr2p_NLSYC_IsmC_DiRx63water005_mod1_MODK_edited_toyomod	140829_glr3p022_MODK_edited_a	140820_gpa10p022_MODK_edited_x_mod		140829_gpa2p022_MODK_edited_x	140820_gpc1p018_MODK_edited_x_y_a	140709_ins1p_022_editedC_rotatedDye_namedFin_MODK_edited	140416_ins1shortp_021-1_MODK_edited		140402_mbr1p_015_namedFin_MODK_edited	151216_nep2sp_032_MODK_edited	140409_npr9p_023_namedFin_MODK_edited				150715_ser2p2pNLSmTFP_028_MODK_edited	140416_sra6p_022_editedC_rotatedY_namedFin_MODK_edited_a	140219_tax4p_IsmC_3_11_1_mod1_hypL_MODK_edited		140425_ttx3p_027_namedFin_MODK_edited
	140402_casy1pNLSYC_IsmC_DiR027_MODK_edited2	140820_ceh10p_027_edited_rotatedDye_namedFin_MODK_edited2		140822_daf7p019_MODK_edited_a	140829_dat1p023_MODK_edited	141003_dyf11pNLS4YFP_IsmC_DiR020_mod1_MODK_edited_a	151125_eat4psvNLS2TagRFP_017_MODK_edited			140625_flp7p_024_edited_rotatedDye_namedFin_MODK_edited			140416_gcy7p_033_editedC_rotatedX_namedFin_MODK_edited	141024_glr1pNLSYC_LINE5_IsmC_DiR035_mod1_MODK_edited			140820_gpa10p024_edited_MODK_edited_x_y_a		140829_gpa2p024_MODK_edited	140820_gpc1p020_MODK_edited_x_y_a	140709_ins1p_024_editedC_rotatedDye_namedFin_MODK_edited	140416_ins1shortp_023-1_MODK_edited		140402_mbr1p_027_namedFin_MODK_edited	151216_nep2sp_034_MODK_edited	140409_npr9p_025_namedFin_MODK_edited				150715_ser2p2pNLSmTFP_030_MODK_edited	140416_sra6p_024_editedC_namedFin_MODK_edited_a	140219_tax4p_IsmC_3_12_3_mod1_hypL_MODK_edited		140425_ttx3p_029_namedFin_MODK_edited
						141003_dyf11pNLS4YFP_IsmC_DiR022_mod1_MODK_edited	151125_eat4psvNLS2TagRFP_019_MODK_edited										140820_gpa10p026_edited_MODK_edited_y			150617_gpc1pNLSYC_IsmC_DiR#1_009_mod1_MODK_edited	141003_ins1pNLSYC_IsmC_DiR001_MODK_edited											140219_tax4p_IsmC_3_13_2_mod1_hypL_MODK_edited
																				150617_gpc1pNLSYC_IsmC_DiR#1_011_MODK_edited_x_y	141003_ins1pNLSYC_IsmC_DiR003_MODK_edited_a											140219_tax4p_IsmC_3_9_3_mod1_hypL_MODK_edited
																				150617_gpc1pNLSYC_IsmC_DiR#1_013_MODK_edited	141003_ins1pNLSYC_IsmC_DiR005_MODK_edited_a											140219_tax4p_IsmC_4_14_1_mod1_hypL_MODK_edited
																				150617_gpc1pNLSYC_IsmC_DiR#1_015_edited_x_a	141003_ins1pNLSYC_IsmC_DiR007_MODK_edited_a											140219_tax4p_IsmC_4_15_3_mod1_hypL_MODK_edited
																				150617_gpc1pNLSYC_IsmC_DiR#1_017_MODK_edited_a												140219_tax4p_IsmC_4_16_2_mod1_hypL_MODK_edited
																				150617_gpc1pNLSYC_IsmC_DiR#1_019_MODK_edited_x												140219_tax4p_IsmC_4_17_1_mod1_hypL_MODK_edited
																				150617_gpc1pNLSYC_IsmC_DiR#1_021_MODK_edited
																				150617_gpc1pNLSYC_IsmC_DiR#1_023_MODK_edited

## Sheet: expression_class_line
expression
line name	casy1p	ceh10p	daf28p	daf7p	dat1p	dyf11p	eat4p	flp12p	flp6p	flp7p	gcy22p	gcy28dp	gcy7p	glr1p	glr2p	glr3p	gpa10p	gpa13p	gpa2p	gpc1p	ins1p	ins1shortp	lim4p	mbr1p	nep2sp	npr9p	odr2p	sdf9p	ser1p	ser2p	sra6p	tax4p	tdc1p	ttx3p	vem1p		total
num animals	10	10	9	10	10	11	11	5	4	10	6	8	10	10	9	9	11	5	10	18	14	10	2	10	10	10	8	5	2	10	10	16	6	10	2		311
dummy	0	0.4	0	0	0	0	0.0909091	0	0	0.4	1	0.25	0.2	0.1	0	0	0	0	0	0	0.0714286	0	0	0	0	0	0	0	0	0	0	0	0	0.1	0		0.0746382
not named	163.1	186.5	163.111	164.3	158	119.364	130.091	151.6	168	159.9	171.667	162.75	170.5	127.3	172.333	161.333	167.818	157.2	166.7	158.611	163.571	164.7	167	153	159.2	172	152.75	162	162	165.9	162.6	151.688	161.833	169.1	162		160.272
_like	0	0	0	0	0	0	0	0	0	0	0	0	0	0	0	0	0	0	0	0	0	0	0	0	0	0	0	0	0	0	0	0	0	0	0		0
unknown	0	0	0	0	0	0	0	0	0	0	0	0	0	0	0	0	0	0	0	0	0	0	0	0	0	0	0	0	0	0	0	0	0	0	0		0
named	44.1	22.6	34.7778	36.1	39.5	85.6364	69.8182	46.4	36.25	43.2	35.6667	38.125	35.5	77.6	49	35.8889	36.7273	38.8	41	38.2222	41.5	37.7	41.5	43.6	41.4	37.5	39.875	34.4	42	50.4	32.3	65.375	37.3333	35.7	41.5		43.057
total	207.2	209.5	197.889	200.4	197.5	205	200	198	204.25	203.5	208.333	201.125	206.2	205	221.333	197.222	204.545	196	207.7	196.833	205.143	202.4	208.5	196.6	200.6	209.5	192.625	196.4	204	216.3	194.9	217.062	199.167	204.9	203.5		203.404
ADA	0	0	0	0	0	0	8	0	0	0	0	0	0	0	0	0	0	0	0	0	0	0	0	0	0	0	0	0	0	0	0	0	0	0	0		8
ADE	0	0	0	0	13	3	0	0	0	0	0	0	0	0	0	0	0	0	0	0	0	0	0	0	0	0	0	0	0	0	0	0	0	0	0		16
ADF	2	0	1	0	0	20	0	0	0	0	0	0	0	0	0	0	16	10	3	0	0	0	0	0	0	0	0	0	0	0	1	8	0	0	0		61
ADL	19	0	0	0	0	17	14	0	0	0	0	0	0	0	0	0	5	0	0	28	0	0	1	0	0	0	0	0	0	0	0	1	0	0	0		85
AFD	12	0	0	0	0	19	21	0	0	0	0	0	0	0	0	0	0	0	0	15	0	0	0	0	0	0	0	0	0	0	0	28	0	0	0		95
AIA	0	0	0	0	0	0	0	0	0	0	0	12	0	2	0	0	0	0	20	0	27	18	0	0	0	0	0	0	0	0	0	0	0	0	0		79
AIB	0	0	0	0	0	0	20	0	0	0	0	0	0	8	10	0	0	0	0	0	0	0	0	0	0	20	10	0	0	0	0	0	0	0	0		68
AIM	0	0	0	0	0	0	20	0	0	0	0	0	0	0	0	0	0	0	0	0	7	0	0	18	0	0	0	0	0	0	0	0	0	0	0		45
AIN	0	0	0	0	0	0	1	0	0	0	0	0	0	1	0	0	0	0	0	0	4	0	0	18	0	0	0	0	0	0	0	0	0	0	0		24
AIY	0	19	0	0	0	0	0	0	0	0	0	0	0	0	0	0	0	0	0	0	0	0	0	0	0	0	0	0	0	20	0	0	0	20	0		59
AIZ	0	0	0	0	0	0	20	0	0	0	0	0	0	0	0	0	0	0	0	0	0	0	0	0	0	0	13	0	0	20	0	0	0	0	0		53
ALA	0	0	0	0	0	0	0	0	0	10	0	0	0	0	0	0	0	0	0	0	0	0	0	0	0	0	0	0	0	0	0	0	0	0	0		10
ALM	0	0	0	0	0	0	0	0	0	0	0	0	0	0	0	0	0	0	0	0	0	0	0	0	0	0	0	0	0	0	0	0	0	0	0		0
ALN	0	0	0	0	0	0	0	0	0	0	0	0	0	0	0	0	0	0	0	0	0	0	0	0	0	0	0	0	0	0	0	0	0	0	0		0
AQR	0	0	0	0	0	3	4	0	0	0	0	0	0	0	0	0	0	0	0	0	0	0	0	0	0	0	0	0	0	0	0	14	0	0	0		21
AS	0	0	0	0	0	0	0	0	0	0	0	0	0	0	0	0	0	0	0	0	0	0	0	0	0	0	0	0	0	0	0	0	0	0	0		0
ASE	14	0	0	0	0	21	20	0	8	0	5	0	10	0	0	0	0	0	0	19	16	0	0	0	0	0	0	0	0	0	0	29	0	0	0		142
ASG	16	0	15	1	0	16	20	0	1	0	0	0	0	0	0	0	8	0	2	0	2	0	0	0	0	0	6	0	2	0	0	30	0	0	0		119
ASH	16	0	0	1	0	22	20	0	0	0	0	0	0	0	0	0	17	8	0	32	26	0	0	0	0	0	0	0	0	0	17	2	0	0	0		161
ASI	13	0	17	17	0	16	2	0	0	17	0	9	0	0	0	0	20	0	17	28	26	9	0	0	13	0	0	0	0	0	16	29	0	0	0		249
ASJ	18	0	18	0	0	21	0	0	0	0	0	0	0	0	0	0	21	0	0	29	23	0	0	0	0	0	0	0	0	0	0	23	0	0	0		153
ASK	18	0	0	0	0	21	21	0	0	0	0	0	0	0	0	0	0	1	11	1	1	0	0	0	0	0	0	0	0	0	0	26	0	0	0		100
AUA	0	0	0	0	0	0	19	0	0	0	0	0	0	0	0	0	0	0	0	0	0	0	0	2	0	0	0	0	0	0	0	0	0	0	0		21
AVA	0	0	0	0	0	0	0	0	0	0	0	0	0	17	17	0	0	0	0	0	0	0	0	0	0	0	0	0	0	0	0	0	0	0	3		37
AVB	0	0	0	0	0	0	0	0	0	0	0	0	0	3	0	0	0	0	0	0	0	0	0	0	0	0	0	0	0	0	0	0	0	0	0		3
AVD	0	0	0	0	0	0	0	0	0	0	0	0	0	10	16	0	0	0	0	0	0	0	0	0	0	0	0	0	0	0	0	0	0	0	0		26
AVE	0	0	0	0	0	0	0	0	0	0	0	0	0	12	18	0	0	0	0	0	0	0	0	0	0	0	0	0	0	0	0	0	0	0	0		30
AVF	0	0	0	0	0	0	0	0	0	0	0	0	0	0	0	0	0	0	0	0	0	0	0	0	0	0	0	0	0	0	0	0	0	0	0		0
AVG	0	0	0	0	0	0	0	0	0	0	0	0	0	0	2	0	0	0	0	0	0	0	0	0	0	0	0	0	0	0	0	0	0	0	0		2
AVH	0	0	0	0	0	1	0	6	0	0	0	0	0	0	0	0	0	0	0	0	0	0	0	0	0	0	0	0	0	0	0	0	0	0	0		7
AVJ	0	0	0	2	0	0	0	6	0	0	0	0	0	1	0	0	0	0	0	0	0	0	0	0	0	0	0	0	0	0	0	0	0	0	0		9
AVK	0	0	0	0	0	0	0	0	0	0	0	0	0	0	0	0	0	0	0	0	0	0	0	0	0	0	0	0	0	0	0	0	0	0	0		0
AVL	0	0	0	0	0	0	0	0	0	0	0	0	0	0	0	0	0	0	0	0	0	0	0	0	0	0	0	0	0	0	0	0	0	0	0		0
AVM	0	0	0	0	0	0	0	0	0	0	0	0	0	0	0	0	0	0	0	0	0	0	0	0	0	0	0	0	0	0	0	0	0	0	0		0
AWA	0	0	0	0	0	20	0	0	0	0	0	0	0	0	0	0	0	0	2	0	21	0	0	0	0	0	0	0	1	0	0	26	0	0	0		70
AWB	20	0	0	0	0	21	1	0	0	0	0	0	0	0	0	0	0	1	7	1	0	0	3	0	0	0	0	0	0	0	0	26	0	0	0		80
AWC	12	0	0	0	0	22	15	0	0	0	0	0	0	0	0	0	0	10	0	25	2	0	0	0	0	0	0	0	0	0	0	32	0	0	0		118
BAG	0	0	0	0	0	21	21	7	0	0	0	0	0	0	0	0	0	0	0	0	6	0	0	18	0	0	0	0	0	0	0	28	0	0	0		101
BDU	0	0	0	0	0	0	0	0	0	0	0	0	0	0	0	0	0	0	0	0	0	0	0	0	0	0	0	0	0	0	0	0	0	0	0		0
CAN	0	0	0	0	0	0	0	0	0	0	0	0	0	0	0	0	0	0	0	0	0	0	0	0	0	0	0	0	0	0	0	0	0	0	0		0
CEP	0	0	0	0	36	37	0	0	0	0	0	0	0	3	0	0	0	0	0	0	0	0	0	0	0	0	0	0	0	0	0	0	0	0	0		76
DA	0	0	0	0	0	0	0	0	0	0	0	0	0	0	0	0	0	0	0	0	0	0	0	0	0	0	0	0	0	0	0	0	0	0	0		0
DB	0	0	0	0	0	0	0	0	0	0	0	0	0	0	0	0	0	0	0	0	0	0	0	0	0	0	0	0	0	0	0	0	0	0	0		0
DD	0	0	0	0	0	0	0	0	0	0	0	0	0	0	0	0	0	0	0	0	0	0	0	0	0	0	0	0	0	0	0	0	0	0	0		0
DVA	0	0	0	0	0	0	0	0	0	0	0	0	0	0	0	0	0	0	0	0	0	0	0	0	0	0	0	0	0	0	0	0	0	0	0		0
DVB	0	0	0	0	0	0	0	0	0	0	0	0	0	0	0	0	0	0	0	0	0	0	0	0	0	0	0	0	0	0	0	0	0	0	0		0
DVC	0	0	0	0	0	0	0	0	0	0	0	0	0	0	0	0	0	0	0	0	0	0	0	0	0	0	0	0	0	0	0	0	0	0	0		0
FLP	0	0	0	0	0	8	12	0	0	0	0	0	0	0	0	0	0	0	0	0	0	0	0	0	0	0	0	0	0	0	0	0	0	0	0		20
GLR	0	0	0	0	0	0	0	0	0	0	0	0	0	2	0	0	0	0	0	0	0	0	0	0	56	0	0	0	0	0	0	0	0	0	0		58
HSN	0	0	0	0	0	0	0	0	0	0	0	0	0	0	0	0	0	0	0	0	0	0	0	0	0	0	0	0	0	0	0	0	0	0	0		0
HYP	0	0	0	0	0	0	0	0	0	0	0	0	0	0	0	0	0	0	0	0	0	0	0	0	0	0	0	0	0	0	0	7	0	0	0		7
I1	0	0	0	0	0	0	1	0	2	0	0	14	0	0	0	0	0	0	0	0	0	0	0	0	0	0	0	0	0	0	0	0	0	0	0		17
I2	0	0	0	0	0	0	22	0	0	0	0	0	0	0	0	0	0	0	0	0	0	0	0	0	0	0	0	0	0	0	0	0	0	0	0		22
I3	0	0	0	0	0	0	0	0	0	0	0	0	0	0	0	0	0	0	0	0	0	0	0	0	0	0	0	0	0	0	0	0	0	0	0		0
I4	0	0	0	0	0	0	0	0	0	0	0	0	0	0	0	0	0	0	1	0	0	0	0	0	0	0	0	0	0	0	0	0	0	0	0		1
I5	0	0	0	0	0	0	10	0	0	0	0	0	0	0	0	0	0	0	9	0	10	0	0	0	0	0	0	0	0	0	0	0	0	0	0		29
I6	0	0	0	0	0	0	0	0	0	0	0	0	0	0	0	0	0	0	9	0	0	0	0	0	0	0	0	0	0	0	0	0	0	0	0		9
IL1	0	0	0	0	0	48	49	0	0	0	0	0	0	0	0	0	0	0	0	0	0	0	0	0	0	0	0	0	0	0	0	0	0	0	0		97
IL2	0	0	0	0	0	51	2	0	0	0	0	0	0	0	0	0	0	0	0	0	0	0	0	0	0	0	4	0	0	0	0	0	0	0	0		57
LUA	0	0	0	0	0	0	0	0	0	0	0	0	0	0	0	0	0	0	0	0	0	0	0	0	0	0	0	0	0	0	0	0	0	0	0		0
M1	0	0	0	0	0	0	0	0	0	0	0	0	0	1	9	0	0	0	7	0	0	0	0	0	0	0	0	0	0	0	0	0	0	0	0		17
M2	0	0	0	0	0	0	0	0	0	0	0	0	0	0	0	0	0	0	0	0	0	0	0	0	0	0	0	0	0	0	0	0	0	0	0		0
M3	15	0	0	0	0	0	22	0	0	0	0	0	0	0	0	0	0	0	0	0	0	0	0	0	0	0	0	0	0	0	0	0	0	0	0		37
M4	0	0	0	0	0	0	0	0	0	0	0	0	0	0	0	0	0	0	0	0	0	0	0	0	0	0	0	0	0	0	0	0	0	0	0		0
M5	0	0	0	0	0	0	7	0	0	0	0	0	0	0	0	0	0	0	8	0	0	0	0	0	0	0	0	0	0	0	0	0	0	0	0		15
MC	0	0	0	0	0	0	0	0	0	0	0	0	0	0	0	0	0	0	0	0	0	0	0	0	0	0	0	0	0	0	0	0	0	0	0		0
MI	0	0	0	0	0	0	11	0	0	0	0	0	0	0	0	0	0	0	0	0	0	0	0	0	0	0	0	0	0	0	0	0	0	0	0		11
NSM	18	0	0	0	0	0	1	0	0	0	0	0	0	0	1	0	0	0	0	0	23	0	0	0	0	0	0	0	0	0	0	0	0	0	0		43
OLL	0	0	0	0	0	13	18	0	0	0	0	0	0	0	0	0	0	0	0	0	0	0	0	0	0	0	0	0	0	0	0	0	0	0	0		31
OLQ	0	0	0	0	0	34	34	0	0	0	0	0	0	0	0	0	0	0	0	0	0	0	0	0	0	0	0	0	0	0	0	0	0	0	0		68
PDA	0	0	0	0	0	0	0	0	0	0	0	0	0	0	0	0	0	0	0	0	0	0	0	0	0	0	0	0	0	0	0	0	0	0	0		0
PDB	0	0	0	0	0	0	0	0	0	0	0	0	0	0	0	0	0	0	0	0	0	0	0	0	0	0	0	0	0	0	0	0	0	0	0		0
PDE	0	0	0	0	0	0	0	0	0	0	0	0	0	0	0	0	0	0	0	0	0	0	0	0	0	0	0	0	0	0	0	0	0	0	0		0
PHA	0	0	0	0	0	0	0	0	0	0	0	0	0	0	0	0	0	0	0	0	0	0	0	0	0	0	0	0	0	0	0	0	0	0	0		0
PHB	0	0	0	0	0	0	0	0	0	0	0	0	0	0	0	0	0	0	0	0	0	0	0	0	0	0	0	0	0	0	0	0	0	0	0		0
PHC	0	0	0	0	0	0	0	0	0	0	0	0	0	0	0	0	0	0	0	0	0	0	0	0	0	0	0	0	0	0	0	0	0	0	0		0
PLM	0	0	0	0	0	0	0	0	0	0	0	0	0	0	0	0	0	0	0	0	0	0	0	0	0	0	0	0	0	0	0	0	0	0	0		0
PLN	0	0	0	0	0	0	0	0	0	0	0	0	0	0	0	0	0	0	0	0	0	0	0	0	0	0	0	0	0	0	0	0	0	0	0		0
PQR	0	0	0	0	0	0	0	0	0	0	0	0	0	0	0	0	0	0	0	0	0	0	0	0	0	0	0	0	0	0	0	0	0	0	0		0
PVC	0	0	0	0	0	0	0	0	0	0	0	0	0	0	0	0	0	0	0	0	0	0	0	0	0	0	0	0	0	0	0	0	0	0	0		0
PVD	0	0	0	0	0	0	0	0	0	0	0	0	0	0	0	0	0	0	0	0	0	0	0	0	0	0	0	0	0	0	0	0	0	0	0		0
PVM	0	0	0	0	0	0	0	0	0	0	0	0	0	0	0	0	0	0	0	0	0	0	0	0	0	0	0	0	0	0	0	0	0	0	0		0
PVN	0	0	0	0	0	0	0	0	0	0	0	0	0	0	0	0	0	0	0	0	0	0	0	0	0	0	0	0	0	0	0	0	0	0	0		0
PVP	0	0	0	0	0	0	0	0	0	0	0	0	0	0	0	0	0	0	0	0	0	0	0	0	0	0	0	0	0	0	0	0	0	0	0		0
PVQ	0	0	0	0	0	0	0	0	0	0	0	0	0	0	0	0	0	0	0	0	0	0	0	0	0	0	0	0	0	0	0	0	0	0	0		0
PVR	0	0	0	0	0	0	0	0	0	0	0	0	0	0	0	0	0	0	0	0	0	0	0	0	0	0	0	0	0	0	0	0	0	0	0		0
PVT	0	0	0	0	0	0	0	0	0	0	0	0	0	0	0	0	0	0	0	0	0	0	0	0	0	0	0	0	0	0	0	0	0	0	0		0
PVW	0	0	0	0	0	0	0	0	0	0	0	0	0	0	0	0	0	0	0	0	0	0	0	0	0	0	0	0	0	0	0	0	0	0	0		0
RIA	0	0	0	0	0	1	20	0	0	0	0	0	0	0	18	16	0	0	0	0	0	0	0	0	0	0	0	0	2	0	0	0	0	0	0		57
RIB	0	0	0	0	0	0	0	0	0	0	0	0	0	2	0	0	0	0	0	0	0	0	0	0	0	0	0	0	0	0	0	1	0	0	0		3
RIC	16	0	0	0	0	0	6	0	0	16	0	0	0	1	0	0	0	0	0	0	0	0	0	18	0	0	0	0	4	0	0	0	10	0	0		71
RID	0	10	0	0	0	2	0	0	0	0	0	0	0	0	0	0	0	0	1	0	0	0	0	0	0	0	0	0	0	9	0	0	0	0	0		22
RIF	0	0	0	0	0	0	0	0	0	0	0	0	0	0	1	0	0	0	0	0	0	0	0	0	0	0	0	0	0	0	0	0	0	0	0		1
RIG	0	0	0	0	0	0	1	0	0	0	0	0	0	0	2	0	0	0	0	0	0	0	0	1	0	0	0	0	0	0	0	0	0	0	0		4
RIH	0	0	0	0	0	0	0	0	0	0	0	0	0	0	0	0	0	0	0	0	0	0	0	4	0	0	0	0	0	0	0	0	0	0	0		4
RIM	0	0	0	0	0	0	20	0	0	0	0	0	0	17	0	0	0	0	0	0	0	0	0	0	0	0	0	0	0	0	0	0	10	0	0		47
RIP	0	0	0	0	0	0	0	0	0	0	0	0	0	0	0	0	0	0	0	0	0	0	0	0	0	0	0	0	0	0	0	0	0	0	0		0
RIR	0	0	0	0	0	0	0	0	0	0	0	0	0	0	2	0	0	0	0	0	0	0	0	5	0	0	0	0	0	0	0	0	0	0	0		7
RIS	0	0	0	0	0	0	0	0	0	0	0	0	0	0	0	0	0	0	0	0	0	0	0	0	0	0	0	0	0	0	0	0	0	0	0		0
RIV	0	0	0	0	0	0	0	0	0	0	0	0	0	0	0	0	0	0	0	0	0	0	4	0	0	0	10	0	0	0	0	0	0	0	0		14
RMD	16	0	0	0	0	0	0	0	0	0	0	0	0	53	0	0	0	0	0	0	0	0	4	0	0	0	0	0	3	0	0	0	0	0	7		83
RME	0	0	0	0	0	0	4	0	0	20	0	0	0	18	0	0	0	0	0	0	0	0	0	0	0	0	0	0	0	37	0	0	0	0	0		79
RMF	0	0	0	0	0	0	0	0	0	0	0	0	0	0	0	0	0	0	0	0	0	0	0	0	0	0	0	0	2	0	0	0	0	0	0		2
RMG	0	0	0	0	0	0	0	0	0	0	0	0	0	0	0	0	0	0	0	0	0	0	0	0	0	0	0	0	0	0	0	0	0	0	0		0
RMH	0	0	0	0	0	0	0	0	0	0	0	0	0	4	0	0	0	0	0	0	0	0	0	0	0	0	0	0	0	0	0	0	0	0	0		4
SAA	0	0	0	0	0	0	0	17	0	29	0	0	0	2	0	0	0	0	0	0	0	0	5	0	0	0	0	0	0	0	0	0	0	0	0		53
SAB	0	0	0	0	0	0	0	0	0	0	0	0	0	0	0	0	0	0	0	0	0	0	0	0	0	0	0	0	0	0	0	0	0	0	0		0
SDQ	0	0	0	0	0	0	0	0	0	0	0	0	0	0	0	0	0	0	0	0	0	0	0	0	0	0	0	0	0	0	0	0	0	0	0		0
SIA	0	0	0	0	0	0	0	0	0	0	0	0	0	0	0	0	0	0	0	0	0	0	0	0	0	0	0	0	0	0	0	0	0	0	0		0
SIB	0	0	0	0	0	0	0	0	0	0	0	0	0	0	0	0	0	0	0	0	0	0	0	0	0	0	0	0	0	0	0	0	0	0	0		0
SMB	0	0	0	0	0	0	0	20	0	0	0	0	0	0	0	0	0	0	0	0	0	0	6	0	0	0	0	0	0	38	0	0	0	0	0		64
SMD	26	0	0	0	0	0	0	0	0	13	0	0	0	32	0	0	0	0	0	0	0	0	0	0	0	0	0	0	0	0	0	0	0	0	0		71
URA	0	0	0	0	0	0	0	0	0	0	0	0	0	0	0	0	0	0	0	0	0	0	0	0	0	0	0	0	0	0	0	0	0	0	0		0
URB	0	0	0	0	0	0	0	0	0	0	0	0	0	0	0	0	0	0	18	0	0	0	0	0	0	0	0	0	0	0	0	0	0	0	0		18
URX	0	0	0	0	0	18	0	0	0	0	0	0	0	0	0	0	0	0	0	0	0	0	0	0	0	0	0	0	0	0	0	28	0	0	0		46
URY	0	0	0	0	0	0	44	0	0	0	0	0	0	0	0	0	0	0	0	0	0	0	0	0	0	0	0	0	4	0	0	0	0	0	0		48
VA	0	0	0	0	0	0	0	0	0	0	0	0	0	0	0	0	0	0	0	0	0	0	0	0	0	0	0	0	0	0	0	0	0	0	0		0
VB	0	0	0	0	0	0	0	0	0	0	0	0	0	0	0	0	0	0	0	0	0	0	0	0	0	0	0	0	0	0	0	0	0	0	0		0
VC	0	0	0	0	0	0	0	0	0	0	0	0	0	0	0	0	0	0	0	0	0	0	0	0	0	0	0	0	0	0	0	0	0	0	0		0
VD	0	0	0	0	0	0	0	0	0	0	0	0	0	0	0	0	0	0	0	0	0	0	0	0	0	0	0	0	0	0	0	0	0	0	0		0
XXX	0	0	0	0	0	0	0	0	0	0	0	0	0	0	0	0	0	0	0	0	0	0	0	0	0	0	0	8	0	0	0	0	0	0	0		8
g1	0	0	0	0	0	0	0	0	0	0	0	0	0	0	0	0	0	0	0	0	0	0	0	0	0	0	0	0	0	0	0	0	0	0	0		0
g2	0	0	0	0	0	0	0	0	0	0	0	0	0	0	0	0	0	0	0	0	0	0	0	0	0	0	0	0	0	0	0	0	0	0	0		0
file names
	140402_casy1pNLSYC_IsmC_DiR008_MODK_edited	140820_ceh10p_005_edited_rotated_namedFin_MODK_edited	140822_daf28p011_MODK_edited_y_a	140822_daf7p001_mod1_MODK_edited	140829_dat1p005_mod1_MODK_edited	140704_dyf11pNLS4YFP_IsmC_DiRx63water_027_MODK_edited_y	150901_eat4p007_MOD1_MODK_edited	140214_flp12p_005_editedC_rotatedDye_namedFin_MODK_edited_a_rotmod	140402_flp6p007_MODK_edited_x	140625_flp7p_005_edited_rotatedDye_namedFin_MODK_edited	140326_gcy22p_003_editedC_namedFin_toyomod_MODK_edited	140326_gcy28dp_001_edited_rotatedDye_namedFin_MODK_edited	140416_gcy7p_011_editedC_namedFin_MODK_edited	141024_glr1pNLSYC_LINE5_IsmC_DiR011_MODK_edited_y_a	140611_glr2pNLSYC_IsmC_DiRx63water003_mod1_MODK_edited	140829_glr3p006_mod1_MODK_edited	140820_gpa10p006_mod1_MODK_edited	140820_gpa13p009_MODK_edited	140829_gpa2p005_MODK_edited_a	140820_gpc1p001_mod1_MODK_edited	140709_ins1p_004_editedC_rotatedDye_namedFin_MODK_edited	140416_ins1shortp_005-1_MODK_edited	140702_lim4pNLSYC_IsmC_DiR_001_MODK_edited_a_YT	140402_mbr1p_001_MODK_edited	151216_nep2sp_009_MODK_edited	140409_npr9p_006_namedFin_MODK_edited_YT	150121_odr2p_005_namedFin_MODK_edited	160329_pKOG7_sdf9pSDF9GFP_DiO_002_MODK_edited_x_a	140704_ser1pNLSYC_IsmC_DiR002_MODK_edited	150715_ser2p2pNLSmTFP_012_MODK_edited	140416_sra6p_006_edited_rotatedX_namedFin_toyomod_MODK_edited	140218_tax4p_IsmC_1_1_2_mod1_hyp_MODK_edited	150317_tdc1p_mTFP_005_mod1_MODK_edited	140425_ttx3p_007_namedFin_MODK_edited	140702_vem1p_003_mod1_MODK_edited
	140402_casy1pNLSYC_IsmC_DiR011_MODK_edited	140820_ceh10p_007_edited_rotatedDye_namedFin_MODK_edited	140822_daf28p013_MODK_edited_a	140822_daf7p003_mod1_MODK_edited	140829_dat1p007_mod1_MODK_edited	141003_dyf11pNLS4YFP_IsmC_DiR003_mod1_MODK_edited	150901_eat4p012_MOD1_MODK_edited	140214_flp12p_010_editedC_rotatedDye_namedFin_mod_MODK_edited_rotmod	140402_flp6p011_MODK_edited_a	140625_flp7p_007_edited_rotatedDye_namedFin_MODK_edited	140326_gcy22p_005_editedC_namedFin_MODK_edited	140326_gcy28dp_003_edited_rotatedDye_namedFin_MODK_edited	140416_gcy7p_015_editedC_rotatedX_namedFin_MODK_edited	141024_glr1pNLSYC_LINE5_IsmC_DiR016_mod1_modk_edited	140611_glr2pNLSYC_IsmC_DiRx63water007rot_MOD1_MODK_edited	140829_glr3p008_mod1_MODK_edited	140820_gpa10p008_mod1_MODK_edited	140820_gpa13p013_MODK_edited_x	140829_gpa2p008_MODK_edited	140820_gpc1p003_mod1_MODK_edited	140709_ins1p_006_editedC_rotatedDye_namedFin_MODK_edited	140416_ins1shortp_007-1_MODK_edited	140702_lim4pNLSYC_IsmC_DiR_004rot_MODK_edited_YT	140402_mbr1p_002_namedFin_MODK_edited	151216_nep2sp_014_MODK_edited	140409_npr9p_008_namedFin_MODK_edited	150121_odr2p_008_namedFin_MODK_edited	160329_pKOG7_sdf9pSDF9GFP_DiO_005_MODK_edited	140704_ser1pNLSYC_IsmC_DiR004_MODK_edited	150715_ser2p2pNLSmTFP_014_MODK_edited	140416_sra6p_008_editedC_namedFin_MODK_edited	140218_tax4p_IsmC_1_2_1_mod1_hypL_MODK_edited	150317_tdc1p_mTFP_009_mod1_Lx_MODK_edited	140425_ttx3p_012_namedFin_MODK_edited	140702_vem1p_005_mod1_MODK_edited
	140402_casy1pNLSYC_IsmC_DiR013_MODK_edited	140820_ceh10p_009_edited_rotatedDye_namedFin_MODK_edited	140822_daf28p015_MODK_edited_x	140822_daf7p005_MODK_edited_x_y	140829_dat1p009_MODK_edited2_y_a	141003_dyf11pNLS4YFP_IsmC_DiR005_mod1_MODK_edited	150901_eat4p017_MOD1_MODK_edited	140214_flp12p_024_editedC_rotatedDye_namedFin_MODK_edited_rotmod	140402_flp6p013_MODK_edited	140625_flp7p_009_edited_rotatedDye_MODK_namedFin	140326_gcy22p_009_editedC_namedFin_MODK_edited	140326_gcy28dp_005_edited_rotatedDye_namedFin_MODK_edited	140416_gcy7p_017_editedC_rotatedX_namedFin_MODK_edited	141024_glr1pNLSYC_LINE5_IsmC_DiR018_MODK_edited_y_a	140611_glr2pNLSYC_IsmC_DiRx63water009_MODK_edited_x	140829_glr3p010_MODK_edited_a	140820_gpa10p010_MODK_edited_y_a	140820_gpa13p016_MODK_edited_x	140829_gpa2p010_MODK_edited_x_y	140820_gpc1p005_MODK_edited_y	140709_ins1p_008_editedC_rotatedDye_namedFin_MODK_edited	140416_ins1shortp_009-1_MODK_edited		140402_mbr1p_003_namedFin_MODK_edited	151216_nep2sp_019_MODK_edited	140409_npr9p_010_namedFin_MODK_edited	150121_odr2p_011_namedFin_MODK_edited	160329_pKOG7_sdf9pSDF9GFP_DiO_007_MODK_edited_y_a_mod		150715_ser2p2pNLSmTFP_016_MODK_edited	140416_sra6p_010_editedC_rotatedZ_namedFin_MODK_edited	140218_tax4p_IsmC_1_3_3_mod1_hypL_MODK_edited	150317_tdc1p_mTFP_020_MODK_edited_y	140425_ttx3p_015_namedFin_MODK_edited
	140402_casy1pNLSYC_IsmC_DiR015_MODK_edited_x	140820_ceh10p_013_edited_rotated_namedFin_toyomod_MODK_edited	140822_daf28p017_MODK_edited_x_a	140822_daf7p007_MODK_edited_x_y	140829_dat1p011_MODK_edited_a	141003_dyf11pNLS4YFP_IsmC_DiR007_mod1_MODK_edited	150901_eat4p023_MOD1_MODK_edited	140214_flp12p_029-1_editedC_rotated_namedFin_MODK_edited_rotmod	140402_flp6p015_MODK_edited	140625_flp7p_011_edited_rotatedDye_namedFin_MODK_edited	140326_gcy22p_018_editedC_rotatedY_namedFin_MODK_edited	140326_gcy28dp_007_edited_rotatedDye_namedFin_MODK_edited	140416_gcy7p_019_editedC_rotatedZ_namedFin_MODK_edited	141024_glr1pNLSYC_LINE5_IsmC_DiR022_mod1_MODK_edited	140611_glr2pNLSYC_IsmC_DiRx63water011rot_MOD1_MODK_edited	140829_glr3p012_MODK_edited_x	140820_gpa10p012_MODK_edited_a	140820_gpa13p018_MODK_edited_x_a	140829_gpa2p012_MODK_edited3_edited	140820_gpc1p007_MODK_edited_a	140709_ins1p_010_editedC_rotatedDye_namedFin_MODK_edited	140416_ins1shortp_011-1_MODK_edited		140402_mbr1p_005_namedFin_MODK_edited_a	151216_nep2sp_021_MODK_edited	140409_npr9p_012_namedFin_MODK_edited	150121_odr2p_016_namedFin_MODK_edited	160329_pKOG8_sdf9pNLSGFP_DiO_004_MODK_edited_y_mod		150715_ser2p2pNLSmTFP_018_MODK_edited	140416_sra6p_012_namedFin_MODK_edited	140218_tax4p_IsmC_1_4_2_mod1_hypL_MODK_edited	150317_tdc1p_mTFP_022_MODK_edited_a	140425_ttx3p_017_namedFin_MODK_edited
	140402_casy1pNLSYC_IsmC_DiR017_MODK_edited_x	140820_ceh10p_016_edited_rotatedDye_namedFin_MODK_edited	140822_daf28p019_MODK_edited_x_a	140822_daf7p009_MODK_edited_x_y	140829_dat1p013_MODK_edited_x_a_mod	141003_dyf11pNLS4YFP_IsmC_DiR009_mod1_MODK_edited	150901_eat4p025_MOD1_MODK_edited	140214_flp12p_048-1_editedC_rotatedDye_namedFin_MODK_edited_rotmod		140625_flp7p_013_edited_rotatedDye_namedFin_MODK_edited	140326_gcy22p_020_editedC_namedFin_MODK_edited	140326_gcy28dp_011_edited_rotatedDye_namedFin_MODK_edited	140416_gcy7p_021_editedC_rotatedDye_namedFin_MODK_edited	141024_glr1pNLSYC_LINE5_IsmC_DiR024_MODK_edited_y_a	140611_glr2pNLSYC_IsmC_DiRx63water013rot_MODK_edited	140829_glr3p014_Rx_MODK_edited_x	140820_gpa10p014_MODK_edited_y	140820_gpa13p020_MODK_edited	140829_gpa2p014_MODK_edited_y	140820_gpc1p009_MODK_edited_y	140709_ins1p_012_editedC_rotatedDye_namedFin_MODK_edited	140416_ins1shortp_013_MODK_edited		140402_mbr1p_007_namedFin_MODK_edited	151216_nep2sp_024_MODK_edited	140409_npr9p_014_namedFin_MODK_edited	150121_odr2p_019_namedFin_MODK_edited	160329_pKOG8_sdf9pNLSGFP_DiO_006_MODK_edited_y		150715_ser2p2pNLSmTFP_020_MODK_edited	140416_sra6p_014_editedC_rotatedY_namedFin_MODK_edited	140218_tax4p_IsmC_2_5_1_mod1_hypL_MODK_edited	150317_tdc1p_mTFP_024_MODK_edited_x	140425_ttx3p_019_namedFin_MODK_edited_a
	140402_casy1pNLSYC_IsmC_DiR019_MODK_edited_x_a	140820_ceh10p_018_edited_rotatedDye_namedFin_toyomod_modM_toyomod_MODK_edited	140822_daf28p021_MODK_edited_y_a	140822_daf7p011_MODK_edited_x_y	140829_dat1p015_MODK_edited_a	141003_dyf11pNLS4YFP_IsmC_DiR011_mod1_MODK_edited	150901_eat4p027_MOD1_MODK_edited			140625_flp7p_015_edited_rotatedDye_namedFin_MODK_edited_mod	140326_gcy22p_024_editedC_rotatedZ_namedFin_MODK_edited_a	140326_gcy28dp_013_edited_rotatedDye_namedFin_MODK_edited	140416_gcy7p_024_editedC_namedFin_MODK_edited	141024_glr1pNLSYC_LINE5_IsmC_DiR026_mod1_MODK_edited	140611_glr2pNLSYC_IsmC_DiRx63water015rot_MODK_edited	140829_glr3p016_MODK_edited_x	140820_gpa10p016_MODK_edited_x_y_a		140829_gpa2p016_MODK_edited2_x_a	140820_gpc1p011_MODK_edited	140709_ins1p_014_editedC_rotatedDye_namedFin_MODK_edited	140416_ins1shortp_015-1_MODK_edited		140402_mbr1p_009_namedFin_MODK_edited_mod	151216_nep2sp_026_MODK_edited_x_y_a	140409_npr9p_016_namedFin_MODK_edited	150121_odr2p_022-1_namedFin_MODK_edited			150715_ser2p2pNLSmTFP_022_MODK_edited	140416_sra6p_016_editedC_rotatedZ_namedFin_MODK_edited	140218_tax4p_IsmC_2_6_3_mod1_hypL_MODK_edited	150317_tdc1p_mTFP_026_MODK_edited_x	140425_ttx3p_021_namedFin_MODK_edited
	140402_casy1pNLSYC_IsmC_DiR021_MODK_edited_x_a	140820_ceh10p_021_edited_rotatedDye_namedFin_MODK_edited	140822_daf28p023_MODK_edited_y_a	140822_daf7p013_MODK_edited_x	140829_dat1p017_MODK_edited_x	141003_dyf11pNLS4YFP_IsmC_DiR013_mod1_MODK_mod	151125_eat4psvNLS2TagRFP_011_MOD1_MODK_edited			140625_flp7p_017_edited_rotatedDye_namedFin_MODK_edited		140326_gcy28dp_015_edited_rotatedDye_namedFin_MODK_edited_mod	140416_gcy7p_027-1_editedC_namedFin_MODK_edited	141024_glr1pNLSYC_LINE5_IsmC_DiR028_mod1_MODK_edited	140611_glr2pNLSYC_IsmC_DiRx63water017rot_MODK_edited_mod	140829_glr3p018_Rx_MODK_edited	140820_gpa10p018_MODK_edited_x_a		140829_gpa2p018_MODK_edited_y	140820_gpc1p013_MODK_edited_x	140709_ins1p_018_editedC_rotatedDye_namedFin_MODK_edited	140416_ins1shortp_017-1_MODK_edited		140402_mbr1p_011_namedFin_MODK_edited	151216_nep2sp_028_MODK_edited	140409_npr9p_019_namedFin_MODK_edited	150121_odr2p_025-1_namedFIn_MODK_edited			150715_ser2p2pNLSmTFP_024_MODK_edited	140416_sra6p_018_editedC_namedFin_MODK_edited	140218_tax4p_IsmC_2_8_1_mod1_hypL_MODK_edited		140425_ttx3p_023_namedFin_MODK_edited_a
	140402_casy1pNLSYC_IsmC_DiR023_MODK_edited_x_a	140820_ceh10p_023_edited_rotatedDye_namedFin_MODK_edited	140822_daf28p_007_mod1_MODK_edited	140822_daf7p015_MODK_edited_y	140829_dat1p019_MODK_edited2_x_a	141003_dyf11pNLS4YFP_IsmC_DiR015_mod1_MODK_edited_mod	151125_eat4psvNLS2TagRFP_013_MOD1_MODK_edited			140625_flp7p_019_edited_rotatedDye_namedFin_MODK_edited		140326_gcy28dp_033_edited_rotatedDye_namedFin_MODK_edited	140416_gcy7p_029_editedC_rotatedZ_namedFin_MODK_edited	141024_glr1pNLSYC_LINE5_IsmC_DiR030_mod1_MODK_edited	140611_glr2pNLSYC_IsmC_DiRx63water021_MODK_edited_x_a	140829_glr3p020_MODK_edited_x_y	140820_gpa10p020_MODK_edited		140829_gpa2p020_MODK_edited_x	140820_gpc1p016_MODK_edited	140709_ins1p_020_editedC_rotatedDye_namedFin_MODK_edited	140416_ins1shortp_019-1_MODK_edited		140402_mbr1p_013_namedFin_MODK_edited	151216_nep2sp_030_MODK_edited	140409_npr9p_021_namedFin_MODK_edited_a	150121_odr2p_030-1_namedFin_mod_MODK_edited			150715_ser2p2pNLSmTFP_026_MODK_edited	140416_sra6p_020_namedFim_MODK_edited	140219_tax4p_IsmC_3_10_2_mod1_hypL_MODK_edited		140425_ttx3p_025_namedFin_MODK_edited
	140402_casy1pNLSYC_IsmC_DiR025_MODK_edited_a	140820_ceh10p_025_edited_rotatedDye_namedFin_MODK_edited	140822_daf28p_009_mod1_MODK_edited	140822_daf7p017_MODK_edited	140829_dat1p021_MODK_edited_a	141003_dyf11pNLS4YFP_IsmC_DiR018_mod1_MODK_edited	151125_eat4psvNLS2TagRFP_015_MOD1_MODK_edited			140625_flp7p_022_edited_rotatedDye_namedFin_MODK_edited			140416_gcy7p_031_editedC_rotatedX_namedFin_MODK_edited	141024_glr1pNLSYC_LINE5_IsmC_DiR033_mod1_MODK_edited	140611_glr2p_NLSYC_IsmC_DiRx63water005_mod1_MODK_edited_toyomod	140829_glr3p022_MODK_edited_a	140820_gpa10p022_MODK_edited_x_mod		140829_gpa2p022_MODK_edited_x	140820_gpc1p018_MODK_edited_x_y_a	140709_ins1p_022_editedC_rotatedDye_namedFin_MODK_edited	140416_ins1shortp_021-1_MODK_edited		140402_mbr1p_015_namedFin_MODK_edited	151216_nep2sp_032_MODK_edited	140409_npr9p_023_namedFin_MODK_edited				150715_ser2p2pNLSmTFP_028_MODK_edited	140416_sra6p_022_editedC_rotatedY_namedFin_MODK_edited_a	140219_tax4p_IsmC_3_11_1_mod1_hypL_MODK_edited		140425_ttx3p_027_namedFin_MODK_edited
	140402_casy1pNLSYC_IsmC_DiR027_MODK_edited2	140820_ceh10p_027_edited_rotatedDye_namedFin_MODK_edited2		140822_daf7p019_MODK_edited_a	140829_dat1p023_MODK_edited	141003_dyf11pNLS4YFP_IsmC_DiR020_mod1_MODK_edited_a	151125_eat4psvNLS2TagRFP_017_MODK_edited			140625_flp7p_024_edited_rotatedDye_namedFin_MODK_edited			140416_gcy7p_033_editedC_rotatedX_namedFin_MODK_edited	141024_glr1pNLSYC_LINE5_IsmC_DiR035_mod1_MODK_edited			140820_gpa10p024_edited_MODK_edited_x_y_a		140829_gpa2p024_MODK_edited	140820_gpc1p020_MODK_edited_x_y_a	140709_ins1p_024_editedC_rotatedDye_namedFin_MODK_edited	140416_ins1shortp_023-1_MODK_edited		140402_mbr1p_027_namedFin_MODK_edited	151216_nep2sp_034_MODK_edited	140409_npr9p_025_namedFin_MODK_edited				150715_ser2p2pNLSmTFP_030_MODK_edited	140416_sra6p_024_editedC_namedFin_MODK_edited_a	140219_tax4p_IsmC_3_12_3_mod1_hypL_MODK_edited		140425_ttx3p_029_namedFin_MODK_edited
						141003_dyf11pNLS4YFP_IsmC_DiR022_mod1_MODK_edited	151125_eat4psvNLS2TagRFP_019_MODK_edited										140820_gpa10p026_edited_MODK_edited_y			150617_gpc1pNLSYC_IsmC_DiR#1_009_mod1_MODK_edited	141003_ins1pNLSYC_IsmC_DiR001_MODK_edited											140219_tax4p_IsmC_3_13_2_mod1_hypL_MODK_edited
																				150617_gpc1pNLSYC_IsmC_DiR#1_011_MODK_edited_x_y	141003_ins1pNLSYC_IsmC_DiR003_MODK_edited_a											140219_tax4p_IsmC_3_9_3_mod1_hypL_MODK_edited
																				150617_gpc1pNLSYC_IsmC_DiR#1_013_MODK_edited	141003_ins1pNLSYC_IsmC_DiR005_MODK_edited_a											140219_tax4p_IsmC_4_14_1_mod1_hypL_MODK_edited
																				150617_gpc1pNLSYC_IsmC_DiR#1_015_edited_x_a	141003_ins1pNLSYC_IsmC_DiR007_MODK_edited_a											140219_tax4p_IsmC_4_15_3_mod1_hypL_MODK_edited
																				150617_gpc1pNLSYC_IsmC_DiR#1_017_MODK_edited_a												140219_tax4p_IsmC_4_16_2_mod1_hypL_MODK_edited
																				150617_gpc1pNLSYC_IsmC_DiR#1_019_MODK_edited_x												140219_tax4p_IsmC_4_17_1_mod1_hypL_MODK_edited
																				150617_gpc1pNLSYC_IsmC_DiR#1_021_MODK_edited
																				150617_gpc1pNLSYC_IsmC_DiR#1_023_MODK_edited

## Sheet: count_neuron_animal
count
file name	140214_flp12p_005_editedC_rotatedDye_namedFin_MODK_edited_a_rotmod	140214_flp12p_010_editedC_rotatedDye_namedFin_mod_MODK_edited_rotmod	140214_flp12p_024_editedC_rotatedDye_namedFin_MODK_edited_rotmod	140214_flp12p_029-1_editedC_rotated_namedFin_MODK_edited_rotmod	140214_flp12p_048-1_editedC_rotatedDye_namedFin_MODK_edited_rotmod	140218_tax4p_IsmC_1_1_2_mod1_hyp_MODK_edited	140218_tax4p_IsmC_1_2_1_mod1_hypL_MODK_edited	140218_tax4p_IsmC_1_3_3_mod1_hypL_MODK_edited	140218_tax4p_IsmC_1_4_2_mod1_hypL_MODK_edited	140218_tax4p_IsmC_2_5_1_mod1_hypL_MODK_edited	140218_tax4p_IsmC_2_6_3_mod1_hypL_MODK_edited	140218_tax4p_IsmC_2_8_1_mod1_hypL_MODK_edited	140219_tax4p_IsmC_3_10_2_mod1_hypL_MODK_edited	140219_tax4p_IsmC_3_11_1_mod1_hypL_MODK_edited	140219_tax4p_IsmC_3_12_3_mod1_hypL_MODK_edited	140219_tax4p_IsmC_3_13_2_mod1_hypL_MODK_edited	140219_tax4p_IsmC_3_9_3_mod1_hypL_MODK_edited	140219_tax4p_IsmC_4_14_1_mod1_hypL_MODK_edited	140219_tax4p_IsmC_4_15_3_mod1_hypL_MODK_edited	140219_tax4p_IsmC_4_16_2_mod1_hypL_MODK_edited	140219_tax4p_IsmC_4_17_1_mod1_hypL_MODK_edited	140326_gcy22p_003_editedC_namedFin_toyomod_MODK_edited	140326_gcy22p_005_editedC_namedFin_MODK_edited	140326_gcy22p_009_editedC_namedFin_MODK_edited	140326_gcy22p_018_editedC_rotatedY_namedFin_MODK_edited	140326_gcy22p_020_editedC_namedFin_MODK_edited	140326_gcy22p_024_editedC_rotatedZ_namedFin_MODK_edited_a	140326_gcy28dp_001_edited_rotatedDye_namedFin_MODK_edited	140326_gcy28dp_003_edited_rotatedDye_namedFin_MODK_edited	140326_gcy28dp_005_edited_rotatedDye_namedFin_MODK_edited	140326_gcy28dp_007_edited_rotatedDye_namedFin_MODK_edited	140326_gcy28dp_011_edited_rotatedDye_namedFin_MODK_edited	140326_gcy28dp_013_edited_rotatedDye_namedFin_MODK_edited	140326_gcy28dp_015_edited_rotatedDye_namedFin_MODK_edited_mod	140326_gcy28dp_033_edited_rotatedDye_namedFin_MODK_edited	140402_casy1pNLSYC_IsmC_DiR008_MODK_edited	140402_casy1pNLSYC_IsmC_DiR011_MODK_edited	140402_casy1pNLSYC_IsmC_DiR013_MODK_edited	140402_casy1pNLSYC_IsmC_DiR015_MODK_edited_x	140402_casy1pNLSYC_IsmC_DiR017_MODK_edited_x	140402_casy1pNLSYC_IsmC_DiR019_MODK_edited_x_a	140402_casy1pNLSYC_IsmC_DiR021_MODK_edited_x_a	140402_casy1pNLSYC_IsmC_DiR023_MODK_edited_x_a	140402_casy1pNLSYC_IsmC_DiR025_MODK_edited_a	140402_casy1pNLSYC_IsmC_DiR027_MODK_edited2	140402_flp6p007_MODK_edited_x	140402_flp6p011_MODK_edited_a	140402_flp6p013_MODK_edited	140402_flp6p015_MODK_edited
dummy	0	0	0	0	0	0	0	0	0	0	0	0	0	0	0	0	0	0	0	0	0	0	1	0	2	3	0	0	0	2	0	0	0	0	0	0	0	0	0	0	0	0	0	0	0	0	0	0	0
not named	143	157	158	148	152	155	145	152	141	144	149	140	153	146	153	166	154	154	150	160	165	169	168	167	177	168	181	177	154	163	169	158	152	158	171	181	161	163	167	159	154	154	157	168	167	166	169	160	177
_like	0	0	0	0	0	0	0	0	0	0	0	0	0	0	0	0	0	0	0	0	0	0	0	0	0	0	0	0	0	0	0	0	0	0	0	0	0	0	0	0	0	0	0	0	0	0	0	0	0
unknown	0	0	0	0	0	0	0	0	0	0	0	0	0	0	0	0	0	0	0	0	0	0	0	0	0	0	0	0	0	0	0	0	0	0	0	0	0	0	0	0	0	0	0	0	0	0	0	0	0
named	50	49	46	47	40	63	70	65	76	69	61	72	64	73	60	66	69	70	62	53	53	34	38	38	35	34	35	40	39	39	37	36	35	39	40	29	43	49	43	47	51	47	42	45	45	37	36	37	35
total	193	206	204	195	192	218	215	217	217	213	210	212	217	219	213	232	223	224	212	213	218	203	207	205	214	205	216	217	193	204	206	194	187	197	211	210	204	212	210	206	205	201	199	213	212	203	205	197	212
ADAL	0	0	0	0	0	0	0	0	0	0	0	0	0	0	0	0	0	0	0	0	0	0	0	0	0	0	0	0	0	0	0	0	0	0	0	0	0	0	0	0	0	0	0	0	0	0	0	0	0
ADAR	0	0	0	0	0	0	0	0	0	0	0	0	0	0	0	0	0	0	0	0	0	0	0	0	0	0	0	0	0	0	0	0	0	0	0	0	0	0	0	0	0	0	0	0	0	0	0	0	0
ADEL	0	0	0	0	0	0	0	0	0	0	0	0	0	0	0	0	0	0	0	0	0	0	0	0	0	0	0	0	0	0	0	0	0	0	0	0	0	0	0	0	0	0	0	0	0	0	0	0	0
ADER	0	0	0	0	0	0	0	0	0	0	0	0	0	0	0	0	0	0	0	0	0	0	0	0	0	0	0	0	0	0	0	0	0	0	0	0	0	0	0	0	0	0	0	0	0	0	0	0	0
ADFL	1	0	0	1	0	0	1	0	1	0	0	1	0	1	0	1	1	0	1	0	0	0	0	0	1	1	0	1	1	0	0	0	0	1	1	1	0	0	0	0	0	1	0	0	0	0	0	1	0
ADFR	0	1	0	0	0	0	0	0	0	0	0	0	1	1	0	0	1	1	1	0	1	0	0	0	0	0	0	0	0	0	0	0	1	0	0	0	0	0	0	0	0	0	0	0	0	0	0	0	0
ADLL	1	1	1	1	1	1	1	1	1	1	1	1	1	1	1	1	1	1	1	1	1	1	1	1	1	1	1	1	1	1	1	1	1	1	1	1	1	1	1	1	1	1	1	1	1	1	1	1	1
ADLR	1	1	1	1	1	1	0	1	1	1	1	1	1	1	1	1	1	1	1	1	0	1	1	1	1	1	1	1	1	1	1	1	1	1	1	1	1	1	1	1	1	1	1	1	1	1	1	1	1
AFDL	0	0	0	0	0	1	1	1	1	1	1	1	0	1	1	1	1	1	1	0	0	0	0	0	0	0	0	0	0	0	0	0	0	0	0	1	1	1	1	1	1	1	1	0	0	0	0	0	0
AFDR	0	0	0	0	0	1	1	1	1	1	1	1	1	1	1	1	1	1	1	0	1	0	0	0	0	0	0	0	0	0	0	0	0	0	0	0	0	1	0	1	1	1	1	0	0	0	0	0	0
AIAL	0	0	0	0	0	0	0	0	0	0	0	0	0	0	0	0	0	0	0	0	0	0	0	0	0	0	0	1	1	1	1	0	0	1	1	0	0	0	0	0	0	0	0	0	0	0	0	0	0
AIAR	0	0	0	0	0	0	0	0	0	0	0	0	0	0	0	0	0	0	0	0	0	0	0	0	0	0	0	1	1	1	1	0	0	1	1	0	0	0	0	0	0	0	0	0	0	0	0	0	0
AIBL	0	0	0	0	0	0	0	0	0	0	0	0	0	0	0	0	0	0	0	0	0	0	0	0	0	0	0	0	0	0	0	0	0	0	0	0	0	0	0	0	0	0	0	0	0	0	0	0	0
AIBR	0	0	0	0	0	0	0	0	0	0	0	0	0	0	0	0	0	0	0	0	0	0	0	0	0	0	0	0	0	0	0	0	0	0	0	0	0	0	0	0	0	0	0	0	0	0	0	0	0
AIML	0	0	0	0	0	0	0	0	0	0	0	0	0	0	0	0	0	0	0	0	0	0	0	0	0	0	0	0	0	0	0	0	0	0	0	0	0	0	0	0	0	0	0	0	0	0	0	0	0
AIMR	0	0	0	0	0	0	0	0	0	0	0	0	0	0	0	0	0	0	0	0	0	0	0	0	0	0	0	0	0	0	0	0	0	0	0	0	0	0	0	0	0	0	0	0	0	0	0	0	0
AINL	0	0	0	0	0	0	0	0	0	0	0	0	0	0	0	0	0	0	0	0	0	0	0	0	0	0	0	0	0	0	0	0	0	0	0	0	0	0	0	0	0	0	0	0	0	0	0	0	0
AINR	0	0	0	0	0	0	0	0	0	0	0	0	0	0	0	0	0	0	0	0	0	0	0	0	0	0	0	0	0	0	0	0	0	0	0	0	0	0	0	0	0	0	0	0	0	0	0	0	0
AIYL	0	0	0	0	0	0	0	0	0	0	0	0	0	0	0	0	0	0	0	0	0	0	0	0	0	0	0	0	0	0	0	0	0	0	0	0	0	0	0	0	0	0	0	0	0	0	0	0	0
AIYR	0	0	0	0	0	0	0	0	0	0	0	0	0	0	0	0	0	0	0	0	0	0	0	0	0	0	0	0	0	0	0	0	0	0	0	0	0	0	0	0	0	0	0	0	0	0	0	0	0
AIZL	0	0	0	0	0	0	0	0	0	0	0	0	0	0	0	0	0	0	0	0	0	0	0	0	0	0	0	0	0	0	0	0	0	0	0	0	0	0	0	0	0	0	0	0	0	0	0	0	0
AIZR	0	0	0	0	0	0	0	0	0	0	0	0	0	0	0	0	0	0	0	0	0	0	0	0	0	0	0	0	0	0	0	0	0	0	0	0	0	0	0	0	0	0	0	0	0	0	0	0	0
ALA	0	0	0	0	0	0	0	0	0	0	0	0	0	0	0	0	0	0	0	0	0	0	0	0	0	0	0	0	0	0	0	0	0	0	0	0	0	0	0	0	0	0	0	0	0	0	0	0	0
ALML	0	0	0	0	0	0	0	0	0	0	0	0	0	0	0	0	0	0	0	0	0	0	0	0	0	0	0	0	0	0	0	0	0	0	0	0	0	0	0	0	0	0	0	0	0	0	0	0	0
ALMR	0	0	0	0	0	0	0	0	0	0	0	0	0	0	0	0	0	0	0	0	0	0	0	0	0	0	0	0	0	0	0	0	0	0	0	0	0	0	0	0	0	0	0	0	0	0	0	0	0
ALNL	0	0	0	0	0	0	0	0	0	0	0	0	0	0	0	0	0	0	0	0	0	0	0	0	0	0	0	0	0	0	0	0	0	0	0	0	0	0	0	0	0	0	0	0	0	0	0	0	0
ALNR	0	0	0	0	0	0	0	0	0	0	0	0	0	0	0	0	0	0	0	0	0	0	0	0	0	0	0	0	0	0	0	0	0	0	0	0	0	0	0	0	0	0	0	0	0	0	0	0	0
AQR	0	0	0	0	0	1	1	1	1	1	1	1	1	1	0	1	1	1	1	0	1	0	0	0	0	0	0	0	0	0	0	0	0	0	0	0	0	0	0	0	0	0	0	0	0	0	0	0	0
AS1	0	0	0	0	0	0	0	0	0	0	0	0	0	0	0	0	0	0	0	0	0	0	0	0	0	0	0	0	0	0	0	0	0	0	0	0	0	0	0	0	0	0	0	0	0	0	0	0	0
AS10	0	0	0	0	0	0	0	0	0	0	0	0	0	0	0	0	0	0	0	0	0	0	0	0	0	0	0	0	0	0	0	0	0	0	0	0	0	0	0	0	0	0	0	0	0	0	0	0	0
AS11	0	0	0	0	0	0	0	0	0	0	0	0	0	0	0	0	0	0	0	0	0	0	0	0	0	0	0	0	0	0	0	0	0	0	0	0	0	0	0	0	0	0	0	0	0	0	0	0	0
AS2	0	0	0	0	0	0	0	0	0	0	0	0	0	0	0	0	0	0	0	0	0	0	0	0	0	0	0	0	0	0	0	0	0	0	0	0	0	0	0	0	0	0	0	0	0	0	0	0	0
AS3	0	0	0	0	0	0	0	0	0	0	0	0	0	0	0	0	0	0	0	0	0	0	0	0	0	0	0	0	0	0	0	0	0	0	0	0	0	0	0	0	0	0	0	0	0	0	0	0	0
AS4	0	0	0	0	0	0	0	0	0	0	0	0	0	0	0	0	0	0	0	0	0	0	0	0	0	0	0	0	0	0	0	0	0	0	0	0	0	0	0	0	0	0	0	0	0	0	0	0	0
AS5	0	0	0	0	0	0	0	0	0	0	0	0	0	0	0	0	0	0	0	0	0	0	0	0	0	0	0	0	0	0	0	0	0	0	0	0	0	0	0	0	0	0	0	0	0	0	0	0	0
AS6	0	0	0	0	0	0	0	0	0	0	0	0	0	0	0	0	0	0	0	0	0	0	0	0	0	0	0	0	0	0	0	0	0	0	0	0	0	0	0	0	0	0	0	0	0	0	0	0	0
AS7	0	0	0	0	0	0	0	0	0	0	0	0	0	0	0	0	0	0	0	0	0	0	0	0	0	0	0	0	0	0	0	0	0	0	0	0	0	0	0	0	0	0	0	0	0	0	0	0	0
AS8	0	0	0	0	0	0	0	0	0	0	0	0	0	0	0	0	0	0	0	0	0	0	0	0	0	0	0	0	0	0	0	0	0	0	0	0	0	0	0	0	0	0	0	0	0	0	0	0	0
AS9	0	0	0	0	0	0	0	0	0	0	0	0	0	0	0	0	0	0	0	0	0	0	0	0	0	0	0	0	0	0	0	0	0	0	0	0	0	0	0	0	0	0	0	0	0	0	0	0	0
ASEL	0	0	0	0	0	1	1	1	1	0	1	1	1	1	1	1	1	0	1	0	1	0	0	0	0	0	0	0	0	0	0	0	0	0	0	1	1	1	1	1	1	1	1	0	0	1	1	1	1
ASER	0	0	0	0	0	1	1	1	1	1	1	1	1	1	1	1	1	1	1	1	1	0	1	1	1	1	1	0	0	0	0	0	0	0	0	1	1	0	0	1	1	1	1	0	1	1	1	1	1
ASGL	0	0	0	0	0	1	1	1	1	1	0	1	1	1	1	1	1	1	1	1	1	0	0	0	0	0	0	0	0	0	0	0	0	0	0	1	1	1	1	0	1	1	1	1	1	0	0	0	0
ASGR	0	0	0	0	0	1	1	1	1	1	1	1	1	1	1	0	1	1	1	1	1	0	0	0	0	0	0	0	0	0	0	0	0	0	0	1	0	1	0	1	1	1	1	1	1	1	0	0	0
ASHL	1	1	1	1	1	1	1	1	1	1	1	1	1	1	1	1	1	1	1	1	1	1	1	1	1	1	1	1	1	1	1	1	1	1	1	1	1	1	1	1	1	1	1	1	1	1	1	1	1
ASHR	1	1	1	1	1	1	1	0	1	1	1	1	1	1	1	1	1	1	1	1	1	1	1	1	1	1	1	1	1	1	1	1	1	1	1	1	1	1	1	1	1	1	1	1	1	1	1	1	1
ASIL	1	1	1	1	1	1	1	1	1	1	1	1	1	1	1	1	1	1	1	1	1	1	1	1	1	1	1	1	1	1	1	1	1	1	1	1	1	1	1	1	1	1	1	1	1	1	1	1	1
ASIR	1	1	1	1	1	1	1	1	1	1	1	1	1	1	1	1	1	1	1	1	0	1	1	1	1	1	1	1	1	1	1	1	1	1	1	1	1	1	1	1	1	1	1	1	1	1	1	1	1
ASJL	1	1	1	1	1	1	1	1	1	1	1	1	1	1	1	1	1	1	1	1	1	1	1	1	1	1	1	1	1	1	1	1	1	1	1	1	1	1	1	1	1	1	1	1	1	1	1	1	1
ASJR	1	1	1	1	1	1	1	1	1	1	1	1	1	1	1	1	1	1	1	1	1	1	1	1	1	1	0	1	1	1	1	1	1	1	1	1	1	1	1	1	1	1	1	1	1	1	1	1	1
ASKL	1	1	1	1	1	1	1	1	1	1	1	1	1	1	1	1	1	1	1	1	1	1	1	1	1	1	1	1	1	1	1	1	1	1	1	1	1	1	1	1	1	1	1	1	1	1	1	1	1
ASKR	1	1	1	1	1	1	1	1	1	1	1	1	1	1	1	1	1	1	1	1	0	1	1	1	1	1	1	1	1	1	1	1	1	1	1	1	1	1	1	1	1	1	1	1	1	1	1	1	1
AUAL	0	0	0	0	0	0	0	0	0	0	0	0	0	0	0	0	0	0	0	0	0	0	0	0	0	0	0	0	0	0	0	0	0	0	0	0	0	0	0	0	0	0	0	0	0	0	0	0	0
AUAR	0	0	0	0	0	0	0	0	0	0	0	0	0	0	0	0	0	0	0	0	0	0	0	0	0	0	0	0	0	0	0	0	0	0	0	0	0	0	0	0	0	0	0	0	0	0	0	0	0
AVAL	0	0	0	0	0	0	0	0	0	0	0	0	0	0	0	0	0	0	0	0	0	0	0	0	0	0	0	0	0	0	0	0	0	0	0	0	0	0	0	0	0	0	0	0	0	0	0	0	0
AVAR	0	0	0	0	0	0	0	0	0	0	0	0	0	0	0	0	0	0	0	0	0	0	0	0	0	0	0	0	0	0	0	0	0	0	0	0	0	0	0	0	0	0	0	0	0	0	0	0	0
AVBL	0	0	0	0	0	0	0	0	0	0	0	0	0	0	0	0	0	0	0	0	0	0	0	0	0	0	0	0	0	0	0	0	0	0	0	0	0	0	0	0	0	0	0	0	0	0	0	0	0
AVBR	0	0	0	0	0	0	0	0	0	0	0	0	0	0	0	0	0	0	0	0	0	0	0	0	0	0	0	0	0	0	0	0	0	0	0	0	0	0	0	0	0	0	0	0	0	0	0	0	0
AVDL	0	0	0	0	0	0	0	0	0	0	0	0	0	0	0	0	0	0	0	0	0	0	0	0	0	0	0	0	0	0	0	0	0	0	0	0	0	0	0	0	0	0	0	0	0	0	0	0	0
AVDR	0	0	0	0	0	0	0	0	0	0	0	0	0	0	0	0	0	0	0	0	0	0	0	0	0	0	0	0	0	0	0	0	0	0	0	0	0	0	0	0	0	0	0	0	0	0	0	0	0
AVEL	0	0	0	0	0	0	0	0	0	0	0	0	0	0	0	0	0	0	0	0	0	0	0	0	0	0	0	0	0	0	0	0	0	0	0	0	0	0	0	0	0	0	0	0	0	0	0	0	0
AVER	0	0	0	0	0	0	0	0	0	0	0	0	0	0	0	0	0	0	0	0	0	0	0	0	0	0	0	0	0	0	0	0	0	0	0	0	0	0	0	0	0	0	0	0	0	0	0	0	0
AVFL	0	0	0	0	0	0	0	0	0	0	0	0	0	0	0	0	0	0	0	0	0	0	0	0	0	0	0	0	0	0	0	0	0	0	0	0	0	0	0	0	0	0	0	0	0	0	0	0	0
AVFR	0	0	0	0	0	0	0	0	0	0	0	0	0	0	0	0	0	0	0	0	0	0	0	0	0	0	0	0	0	0	0	0	0	0	0	0	0	0	0	0	0	0	0	0	0	0	0	0	0
AVG	0	0	0	0	0	0	0	0	0	0	0	0	0	0	0	0	0	0	0	0	0	0	0	0	0	0	0	0	0	0	0	0	0	0	0	0	0	0	0	0	0	0	0	0	0	0	0	0	0
AVHL	1	1	1	0	1	0	0	0	0	0	0	0	0	0	0	0	0	0	0	0	0	0	0	0	0	0	0	0	0	0	0	0	0	0	0	0	0	0	0	0	0	0	0	0	0	0	0	0	0
AVHR	1	1	0	0	0	0	0	0	0	0	0	0	0	0	0	0	0	0	0	0	0	0	0	0	0	0	0	0	0	0	0	0	0	0	0	0	0	0	0	0	0	0	0	0	0	0	0	0	0
AVJL	1	1	1	0	1	0	0	0	0	0	0	0	0	0	0	0	0	0	0	0	0	0	0	0	0	0	0	0	0	0	0	0	0	0	0	0	0	0	0	0	0	0	0	0	0	0	0	0	0
AVJR	1	1	0	0	0	0	0	0	0	0	0	0	0	0	0	0	0	0	0	0	0	0	0	0	0	0	0	0	0	0	0	0	0	0	0	0	0	0	0	0	0	0	0	0	0	0	0	0	0
AVKL	0	0	0	0	0	0	0	0	0	0	0	0	0	0	0	0	0	0	0	0	0	0	0	0	0	0	0	0	0	0	0	0	0	0	0	0	0	0	0	0	0	0	0	0	0	0	0	0	0
AVKR	0	0	0	0	0	0	0	0	0	0	0	0	0	0	0	0	0	0	0	0	0	0	0	0	0	0	0	0	0	0	0	0	0	0	0	0	0	0	0	0	0	0	0	0	0	0	0	0	0
AVL	0	0	0	0	0	0	0	0	0	0	0	0	0	0	0	0	0	0	0	0	0	0	0	0	0	0	0	0	0	0	0	0	0	0	0	0	0	0	0	0	0	0	0	0	0	0	0	0	0
AVM	0	0	0	0	0	0	0	0	0	0	0	0	0	0	0	0	0	0	0	0	0	0	0	0	0	0	0	0	0	0	0	0	0	0	0	0	0	0	0	0	0	0	0	0	0	0	0	0	0
AWAL	0	0	0	0	0	0	1	1	1	1	0	1	0	1	1	0	1	0	1	1	1	0	0	0	0	0	0	0	0	0	0	0	0	0	0	0	0	0	0	0	0	0	0	0	0	0	0	0	0
AWAR	0	0	0	0	0	1	1	1	1	1	1	1	1	1	0	1	1	1	1	1	1	0	0	0	0	0	0	0	0	0	0	0	0	0	0	0	0	0	0	0	0	0	0	0	0	0	0	0	0
AWBL	1	1	1	1	1	1	1	1	1	1	1	1	1	1	1	1	1	1	1	1	1	1	1	1	1	1	1	1	1	1	1	1	1	1	1	1	1	1	1	1	1	1	1	1	1	1	1	1	1
AWBR	1	1	1	1	1	1	1	1	1	1	1	1	1	1	1	1	1	1	1	1	1	1	1	1	1	1	1	1	1	1	1	1	1	1	1	1	1	1	1	1	1	1	1	1	1	1	1	1	1
AWCL	0	0	0	0	0	1	1	1	1	1	1	1	1	1	1	1	1	1	1	1	1	0	0	0	0	0	0	0	0	0	0	0	0	0	0	1	0	1	1	1	1	1	0	1	0	0	0	0	0
AWCR	0	0	0	0	0	1	1	1	1	1	1	1	1	1	1	1	1	1	1	1	1	0	0	0	0	0	0	0	0	0	0	0	0	0	0	1	1	0	1	1	1	1	0	1	1	0	0	0	0
BAGL	1	1	0	1	0	1	1	1	1	0	1	1	1	1	1	1	1	0	1	1	1	0	0	0	0	0	0	0	0	0	0	0	0	0	0	0	0	0	0	0	0	0	0	0	0	0	0	0	0
BAGR	1	1	1	1	1	1	1	1	1	1	1	1	1	1	1	0	1	1	0	1	1	0	0	0	0	0	0	0	0	0	0	0	0	0	0	0	0	0	0	0	0	0	0	0	0	0	0	0	0
BDUL	0	0	0	0	0	0	0	0	0	0	0	0	0	0	0	0	0	0	0	0	0	0	0	0	0	0	0	0	0	0	0	0	0	0	0	0	0	0	0	0	0	0	0	0	0	0	0	0	0
BDUR	0	0	0	0	0	0	0	0	0	0	0	0	0	0	0	0	0	0	0	0	0	0	0	0	0	0	0	0	0	0	0	0	0	0	0	0	0	0	0	0	0	0	0	0	0	0	0	0	0
CANL	0	0	0	0	0	0	0	0	0	0	0	0	0	0	0	0	0	0	0	0	0	0	0	0	0	0	0	0	0	0	0	0	0	0	0	0	0	0	0	0	0	0	0	0	0	0	0	0	0
CANR	0	0	0	0	0	0	0	0	0	0	0	0	0	0	0	0	0	0	0	0	0	0	0	0	0	0	0	0	0	0	0	0	0	0	0	0	0	0	0	0	0	0	0	0	0	0	0	0	0
CEPDL	0	0	0	0	0	0	0	0	0	0	0	0	0	0	0	0	0	0	0	0	0	0	0	0	0	0	0	0	0	0	0	0	0	0	0	0	0	0	0	0	0	0	0	0	0	0	0	0	0
CEPDR	0	0	0	0	0	0	0	0	0	0	0	0	0	0	0	0	0	0	0	0	0	0	0	0	0	0	0	0	0	0	0	0	0	0	0	0	0	0	0	0	0	0	0	0	0	0	0	0	0
CEPVL	0	0	0	0	0	0	0	0	0	0	0	0	0	0	0	0	0	0	0	0	0	0	0	0	0	0	0	0	0	0	0	0	0	0	0	0	0	0	0	0	0	0	0	0	0	0	0	0	0
CEPVR	0	0	0	0	0	0	0	0	0	0	0	0	0	0	0	0	0	0	0	0	0	0	0	0	0	0	0	0	0	0	0	0	0	0	0	0	0	0	0	0	0	0	0	0	0	0	0	0	0
DA1	0	0	0	0	0	0	0	0	0	0	0	0	0	0	0	0	0	0	0	0	0	0	0	0	0	0	0	0	0	0	0	0	0	0	0	0	0	0	0	0	0	0	0	0	0	0	0	0	0
DA2	0	0	0	0	0	0	0	0	0	0	0	0	0	0	0	0	0	0	0	0	0	0	0	0	0	0	0	0	0	0	0	0	0	0	0	0	0	0	0	0	0	0	0	0	0	0	0	0	0
DA3	0	0	0	0	0	0	0	0	0	0	0	0	0	0	0	0	0	0	0	0	0	0	0	0	0	0	0	0	0	0	0	0	0	0	0	0	0	0	0	0	0	0	0	0	0	0	0	0	0
DA4	0	0	0	0	0	0	0	0	0	0	0	0	0	0	0	0	0	0	0	0	0	0	0	0	0	0	0	0	0	0	0	0	0	0	0	0	0	0	0	0	0	0	0	0	0	0	0	0	0
DA5	0	0	0	0	0	0	0	0	0	0	0	0	0	0	0	0	0	0	0	0	0	0	0	0	0	0	0	0	0	0	0	0	0	0	0	0	0	0	0	0	0	0	0	0	0	0	0	0	0
DA6	0	0	0	0	0	0	0	0	0	0	0	0	0	0	0	0	0	0	0	0	0	0	0	0	0	0	0	0	0	0	0	0	0	0	0	0	0	0	0	0	0	0	0	0	0	0	0	0	0
DA7	0	0	0	0	0	0	0	0	0	0	0	0	0	0	0	0	0	0	0	0	0	0	0	0	0	0	0	0	0	0	0	0	0	0	0	0	0	0	0	0	0	0	0	0	0	0	0	0	0
DA8	0	0	0	0	0	0	0	0	0	0	0	0	0	0	0	0	0	0	0	0	0	0	0	0	0	0	0	0	0	0	0	0	0	0	0	0	0	0	0	0	0	0	0	0	0	0	0	0	0
DA9	0	0	0	0	0	0	0	0	0	0	0	0	0	0	0	0	0	0	0	0	0	0	0	0	0	0	0	0	0	0	0	0	0	0	0	0	0	0	0	0	0	0	0	0	0	0	0	0	0
DB1	0	0	0	0	0	0	0	0	0	0	0	0	0	0	0	0	0	0	0	0	0	0	0	0	0	0	0	0	0	0	0	0	0	0	0	0	0	0	0	0	0	0	0	0	0	0	0	0	0
DB2	0	0	0	0	0	0	0	0	0	0	0	0	0	0	0	0	0	0	0	0	0	0	0	0	0	0	0	0	0	0	0	0	0	0	0	0	0	0	0	0	0	0	0	0	0	0	0	0	0
DB3	0	0	0	0	0	0	0	0	0	0	0	0	0	0	0	0	0	0	0	0	0	0	0	0	0	0	0	0	0	0	0	0	0	0	0	0	0	0	0	0	0	0	0	0	0	0	0	0	0
DB4	0	0	0	0	0	0	0	0	0	0	0	0	0	0	0	0	0	0	0	0	0	0	0	0	0	0	0	0	0	0	0	0	0	0	0	0	0	0	0	0	0	0	0	0	0	0	0	0	0
DB5	0	0	0	0	0	0	0	0	0	0	0	0	0	0	0	0	0	0	0	0	0	0	0	0	0	0	0	0	0	0	0	0	0	0	0	0	0	0	0	0	0	0	0	0	0	0	0	0	0
DB6	0	0	0	0	0	0	0	0	0	0	0	0	0	0	0	0	0	0	0	0	0	0	0	0	0	0	0	0	0	0	0	0	0	0	0	0	0	0	0	0	0	0	0	0	0	0	0	0	0
DB7	0	0	0	0	0	0	0	0	0	0	0	0	0	0	0	0	0	0	0	0	0	0	0	0	0	0	0	0	0	0	0	0	0	0	0	0	0	0	0	0	0	0	0	0	0	0	0	0	0
DD1	0	0	0	0	0	0	0	0	0	0	0	0	0	0	0	0	0	0	0	0	0	0	0	0	0	0	0	0	0	0	0	0	0	0	0	0	0	0	0	0	0	0	0	0	0	0	0	0	0
DD2	0	0	0	0	0	0	0	0	0	0	0	0	0	0	0	0	0	0	0	0	0	0	0	0	0	0	0	0	0	0	0	0	0	0	0	0	0	0	0	0	0	0	0	0	0	0	0	0	0
DD3	0	0	0	0	0	0	0	0	0	0	0	0	0	0	0	0	0	0	0	0	0	0	0	0	0	0	0	0	0	0	0	0	0	0	0	0	0	0	0	0	0	0	0	0	0	0	0	0	0
DD4	0	0	0	0	0	0	0	0	0	0	0	0	0	0	0	0	0	0	0	0	0	0	0	0	0	0	0	0	0	0	0	0	0	0	0	0	0	0	0	0	0	0	0	0	0	0	0	0	0
DD5	0	0	0	0	0	0	0	0	0	0	0	0	0	0	0	0	0	0	0	0	0	0	0	0	0	0	0	0	0	0	0	0	0	0	0	0	0	0	0	0	0	0	0	0	0	0	0	0	0
DD6	0	0	0	0	0	0	0	0	0	0	0	0	0	0	0	0	0	0	0	0	0	0	0	0	0	0	0	0	0	0	0	0	0	0	0	0	0	0	0	0	0	0	0	0	0	0	0	0	0
DVA	0	0	0	0	0	0	0	0	0	0	0	0	0	0	0	0	0	0	0	0	0	0	0	0	0	0	0	0	0	0	0	0	0	0	0	0	0	0	0	0	0	0	0	0	0	0	0	0	0
DVB	0	0	0	0	0	0	0	0	0	0	0	0	0	0	0	0	0	0	0	0	0	0	0	0	0	0	0	0	0	0	0	0	0	0	0	0	0	0	0	0	0	0	0	0	0	0	0	0	0
DVC	0	0	0	0	0	0	0	0	0	0	0	0	0	0	0	0	0	0	0	0	0	0	0	0	0	0	0	0	0	0	0	0	0	0	0	0	0	0	0	0	0	0	0	0	0	0	0	0	0
FLPL	0	0	0	0	0	0	0	0	0	0	0	0	0	0	0	0	0	0	0	0	0	0	0	0	0	0	0	0	0	0	0	0	0	0	0	0	0	0	0	0	0	0	0	0	0	0	0	0	0
FLPR	0	0	0	0	0	0	0	0	0	0	0	0	0	0	0	0	0	0	0	0	0	0	0	0	0	0	0	0	0	0	0	0	0	0	0	0	0	0	0	0	0	0	0	0	0	0	0	0	0
G1AL	1	0	0	1	0	1	1	1	0	1	1	1	1	1	1	1	1	1	1	1	1	1	1	1	0	1	1	1	1	1	1	0	1	1	1	0	0	1	0	1	0	0	0	1	1	0	0	0	1
G1AR	0	1	1	1	0	0	1	1	1	0	1	1	1	1	1	1	1	1	1	1	1	1	1	1	0	1	1	1	1	1	1	1	1	1	1	0	0	0	0	0	1	1	0	0	0	0	1	1	0
G1P	1	1	1	1	1	1	1	1	1	1	1	1	1	1	1	1	1	1	1	1	1	1	1	1	1	1	1	1	1	1	1	1	1	1	1	0	1	1	0	1	1	1	1	0	0	1	0	1	0
G2L	0	0	0	1	0	1	0	1	1	1	0	1	1	1	1	1	1	1	1	1	1	0	1	1	0	1	0	1	0	1	0	1	0	1	1	0	0	1	0	1	0	1	0	1	1	0	1	0	0
G2R	1	0	1	1	0	1	1	1	1	1	1	1	1	1	1	1	1	1	1	1	1	1	1	1	0	1	0	1	1	1	0	1	0	1	1	0	0	0	0	1	1	0	0	1	1	1	0	0	0
GLRDL	0	0	0	0	0	0	0	0	0	0	0	0	0	0	0	0	0	0	0	0	0	0	0	0	0	0	0	0	0	0	0	0	0	0	0	0	0	0	0	0	0	0	0	0	0	0	0	0	0
GLRDR	0	0	0	0	0	0	0	0	0	0	0	0	0	0	0	0	0	0	0	0	0	0	0	0	0	0	0	0	0	0	0	0	0	0	0	0	0	0	0	0	0	0	0	0	0	0	0	0	0
GLRL	0	0	0	0	0	0	0	0	0	0	0	0	0	0	0	0	0	0	0	0	0	0	0	0	0	0	0	0	0	0	0	0	0	0	0	0	0	0	0	0	0	0	0	0	0	0	0	0	0
GLRR	0	0	0	0	0	0	0	0	0	0	0	0	0	0	0	0	0	0	0	0	0	0	0	0	0	0	0	0	0	0	0	0	0	0	0	0	0	0	0	0	0	0	0	0	0	0	0	0	0
GLRVL	0	0	0	0	0	0	0	0	0	0	0	0	0	0	0	0	0	0	0	0	0	0	0	0	0	0	0	0	0	0	0	0	0	0	0	0	0	0	0	0	0	0	0	0	0	0	0	0	0
GLRVR	0	0	0	0	0	0	0	0	0	0	0	0	0	0	0	0	0	0	0	0	0	0	0	0	0	0	0	0	0	0	0	0	0	0	0	0	0	0	0	0	0	0	0	0	0	0	0	0	0
HSNL	0	0	0	0	0	0	0	0	0	0	0	0	0	0	0	0	0	0	0	0	0	0	0	0	0	0	0	0	0	0	0	0	0	0	0	0	0	0	0	0	0	0	0	0	0	0	0	0	0
HSNR	0	0	0	0	0	0	0	0	0	0	0	0	0	0	0	0	0	0	0	0	0	0	0	0	0	0	0	0	0	0	0	0	0	0	0	0	0	0	0	0	0	0	0	0	0	0	0	0	0
HYPL10DL	0	0	0	0	0	1	1	1	1	1	1	1	0	1	0	1	1	1	0	0	0	0	0	0	0	0	0	0	0	0	0	0	0	0	0	0	0	0	0	0	0	0	0	0	0	0	0	0	0
HYPL10DR	0	0	0	0	0	0	1	1	0	1	0	0	1	1	1	1	1	1	1	1	1	0	0	0	0	0	0	0	0	0	0	0	0	0	0	0	0	0	0	0	0	0	0	0	0	0	0	0	0
HYPL10VL	0	0	0	0	0	1	1	0	0	1	0	1	1	1	1	1	1	1	0	0	0	0	0	0	0	0	0	0	0	0	0	0	0	0	0	0	0	0	0	0	0	0	0	0	0	0	0	0	0
HYPL10VR	0	0	0	0	0	1	1	1	0	1	1	1	0	1	0	1	1	1	1	0	1	0	0	0	0	0	0	0	0	0	0	0	0	0	0	0	0	0	0	0	0	0	0	0	0	0	0	0	0
HYPL11DL	0	0	0	0	0	1	1	1	1	1	1	1	0	1	0	1	1	1	0	0	0	0	0	0	0	0	0	0	0	0	0	0	0	0	0	0	0	0	0	0	0	0	0	0	0	0	0	0	0
HYPL11DR	0	0	0	0	0	1	1	0	1	1	0	0	1	1	1	1	0	1	0	0	0	0	0	0	0	0	0	0	0	0	0	0	0	0	0	0	0	0	0	0	0	0	0	0	0	0	0	0	0
HYPL11VL	0	0	0	0	0	0	0	0	0	1	0	1	1	1	0	1	0	1	0	0	0	0	0	0	0	0	0	0	0	0	0	0	0	0	0	0	0	0	0	0	0	0	0	0	0	0	0	0	0
HYPL11VR	0	0	0	0	0	1	0	1	1	1	1	1	0	1	0	1	0	1	0	0	1	0	0	0	0	0	0	0	0	0	0	0	0	0	0	0	0	0	0	0	0	0	0	0	0	0	0	0	0
HYPL12DL	0	0	0	0	0	1	1	1	1	1	1	1	0	1	0	0	1	1	0	0	0	0	0	0	0	0	0	0	0	0	0	0	0	0	0	0	0	0	0	0	0	0	0	0	0	0	0	0	0
HYPL12DR	0	0	0	0	0	0	1	0	1	0	1	1	1	0	0	1	0	1	0	0	0	0	0	0	0	0	0	0	0	0	0	0	0	0	0	0	0	0	0	0	0	0	0	0	0	0	0	0	0
HYPL12VR	0	0	0	0	0	0	0	0	0	1	0	0	0	0	0	0	0	0	0	0	0	0	0	0	0	0	0	0	0	0	0	0	0	0	0	0	0	0	0	0	0	0	0	0	0	0	0	0	0
HYPL13DL	0	0	0	0	0	1	1	0	1	0	1	0	0	1	1	1	0	1	1	0	0	0	0	0	0	0	0	0	0	0	0	0	0	0	0	0	0	0	0	0	0	0	0	0	0	0	0	0	0
HYPL13DR	0	0	0	0	0	0	1	1	0	1	0	1	1	1	1	1	0	1	0	1	0	0	0	0	0	0	0	0	0	0	0	0	0	0	0	0	0	0	0	0	0	0	0	0	0	0	0	0	0
HYPL13VL	0	0	0	0	0	0	0	1	0	1	0	0	0	0	0	0	0	0	0	0	0	0	0	0	0	0	0	0	0	0	0	0	0	0	0	0	0	0	0	0	0	0	0	0	0	0	0	0	0
HYPL13VR	0	0	0	0	0	0	0	0	0	1	0	0	0	0	0	0	0	0	0	0	0	0	0	0	0	0	0	0	0	0	0	0	0	0	0	0	0	0	0	0	0	0	0	0	0	0	0	0	0
HYPL14DL	0	0	0	0	0	1	1	0	0	0	1	1	0	1	1	1	0	1	1	0	0	0	0	0	0	0	0	0	0	0	0	0	0	0	0	0	0	0	0	0	0	0	0	0	0	0	0	0	0
HYPL14DR	0	0	0	0	0	0	1	0	0	1	0	1	1	1	1	1	0	0	0	1	0	0	0	0	0	0	0	0	0	0	0	0	0	0	0	0	0	0	0	0	0	0	0	0	0	0	0	0	0
HYPL14VR	0	0	0	0	0	0	0	0	0	0	0	0	0	0	0	0	0	1	0	0	0	0	0	0	0	0	0	0	0	0	0	0	0	0	0	0	0	0	0	0	0	0	0	0	0	0	0	0	0
HYPL15DL	0	0	0	0	0	0	0	0	0	0	0	0	0	0	0	1	0	0	0	0	0	0	0	0	0	0	0	0	0	0	0	0	0	0	0	0	0	0	0	0	0	0	0	0	0	0	0	0	0
HYPL15DR	0	0	0	0	0	0	0	0	0	0	0	0	1	0	0	0	0	0	0	0	0	0	0	0	0	0	0	0	0	0	0	0	0	0	0	0	0	0	0	0	0	0	0	0	0	0	0	0	0
HYPL8DL	0	0	0	0	0	1	1	1	1	1	1	1	0	0	0	0	1	1	1	0	0	0	0	0	0	0	0	0	0	0	0	0	0	0	0	0	0	0	0	0	0	0	0	0	0	0	0	0	0
HYPL8DR	0	0	0	0	0	1	1	1	1	1	0	1	1	0	1	0	1	0	0	1	1	0	0	0	0	0	0	0	0	0	0	0	0	0	0	0	0	0	0	0	0	0	0	0	0	0	0	0	0
HYPL8VL	0	0	0	0	0	0	1	0	0	0	0	1	1	1	0	0	1	0	0	0	0	0	0	0	0	0	0	0	0	0	0	0	0	0	0	0	0	0	0	0	0	0	0	0	0	0	0	0	0
HYPL8VR	0	0	0	0	0	0	1	1	1	0	1	1	1	0	0	0	1	1	1	0	0	0	0	0	0	0	0	0	0	0	0	0	0	0	0	0	0	0	0	0	0	0	0	0	0	0	0	0	0
HYPL9DL	0	0	0	0	0	1	1	1	1	1	1	1	0	1	0	1	1	1	1	0	0	0	0	0	0	0	0	0	0	0	0	0	0	0	0	0	0	0	0	0	0	0	0	0	0	0	0	0	0
HYPL9DR	0	0	0	0	0	1	0	1	1	1	0	1	1	1	1	1	1	1	1	0	0	0	0	0	0	0	0	0	0	0	0	0	0	0	0	0	0	0	0	0	0	0	0	0	0	0	0	0	0
HYPL9VL	0	0	0	0	0	1	1	1	0	1	0	1	1	1	1	1	1	1	1	1	0	0	0	0	0	0	0	0	0	0	0	0	0	0	0	0	0	0	0	0	0	0	0	0	0	0	0	0	0
HYPL9VR	0	0	0	0	0	0	1	1	1	1	1	1	0	1	0	0	1	1	1	0	0	0	0	0	0	0	0	0	0	0	0	0	0	0	0	0	0	0	0	0	0	0	0	0	0	0	0	0	0
I1L	1	1	1	1	0	1	1	1	1	1	1	1	1	1	1	1	1	1	1	1	1	0	1	1	1	1	1	1	1	1	1	1	1	1	1	1	1	1	1	0	1	1	1	1	1	1	1	1	1
I1R	1	1	1	1	0	1	1	1	1	1	1	1	1	1	1	1	1	1	1	1	1	0	1	1	1	1	1	1	1	1	1	1	1	1	1	1	1	1	1	1	1	1	1	1	1	1	1	1	1
I2L	1	1	1	1	1	1	1	1	1	1	1	1	1	1	1	1	1	1	1	1	1	1	1	1	1	1	1	1	1	1	1	1	1	1	1	0	1	1	1	1	1	1	1	1	1	1	1	1	1
I2R	1	1	1	1	1	1	1	1	1	1	1	1	1	1	1	1	1	1	1	1	1	1	1	1	1	1	1	1	1	1	1	1	1	1	1	0	1	1	1	1	1	1	1	1	1	1	1	1	1
I3	1	1	1	1	1	1	1	1	1	1	1	1	1	1	1	1	1	1	1	1	1	1	1	1	1	0	1	1	1	1	1	1	1	0	1	0	1	1	1	1	1	1	1	1	1	1	1	1	1
I4	1	1	1	1	1	1	1	1	1	1	1	1	1	1	1	1	1	1	1	1	1	1	1	1	1	1	1	1	1	1	1	1	1	1	1	0	1	1	1	1	1	1	1	1	1	1	1	1	1
I5	1	1	1	1	1	1	1	1	1	1	1	1	1	1	1	1	1	1	1	1	1	1	1	1	1	1	1	1	1	1	1	1	1	1	1	0	1	1	1	1	1	1	1	1	1	1	1	1	1
I6	1	1	1	1	1	1	1	1	1	1	1	1	1	1	1	1	1	1	1	1	1	1	1	1	1	1	1	1	1	1	1	1	1	1	1	0	1	1	1	1	1	1	1	1	1	1	1	1	1
IL1DL	0	0	0	0	0	0	0	0	0	0	0	0	0	0	0	0	0	0	0	0	0	0	0	0	0	0	0	0	0	0	0	0	0	0	0	0	0	0	0	0	0	0	0	0	0	0	0	0	0
IL1DR	0	0	0	0	0	0	0	0	0	0	0	0	0	0	0	0	0	0	0	0	0	0	0	0	0	0	0	0	0	0	0	0	0	0	0	0	0	0	0	0	0	0	0	0	0	0	0	0	0
IL1L	0	0	0	0	0	0	0	0	0	0	0	0	0	0	0	0	0	0	0	0	0	0	0	0	0	0	0	0	0	0	0	0	0	0	0	0	0	0	0	0	0	0	0	0	0	0	0	0	0
IL1R	0	0	0	0	0	0	0	0	0	0	0	0	0	0	0	0	0	0	0	0	0	0	0	0	0	0	0	0	0	0	0	0	0	0	0	0	0	0	0	0	0	0	0	0	0	0	0	0	0
IL1VL	0	0	0	0	0	0	0	0	0	0	0	0	0	0	0	0	0	0	0	0	0	0	0	0	0	0	0	0	0	0	0	0	0	0	0	0	0	0	0	0	0	0	0	0	0	0	0	0	0
IL1VR	0	0	0	0	0	0	0	0	0	0	0	0	0	0	0	0	0	0	0	0	0	0	0	0	0	0	0	0	0	0	0	0	0	0	0	0	0	0	0	0	0	0	0	0	0	0	0	0	0
IL2DL	0	0	0	0	0	0	0	0	0	0	0	0	0	0	0	0	0	0	0	0	0	0	0	0	0	0	0	0	0	0	0	0	0	0	0	0	0	0	0	0	0	0	0	0	0	0	0	0	0
IL2DR	0	0	0	0	0	0	0	0	0	0	0	0	0	0	0	0	0	0	0	0	0	0	0	0	0	0	0	0	0	0	0	0	0	0	0	0	0	0	0	0	0	0	0	0	0	0	0	0	0
IL2L	0	0	0	0	0	0	0	0	0	0	0	0	0	0	0	0	0	0	0	0	0	0	0	0	0	0	0	0	0	0	0	0	0	0	0	0	0	0	0	0	0	0	0	0	0	0	0	0	0
IL2R	0	0	0	0	0	0	0	0	0	0	0	0	0	0	0	0	0	0	0	0	0	0	0	0	0	0	0	0	0	0	0	0	0	0	0	0	0	0	0	0	0	0	0	0	0	0	0	0	0
IL2VL	0	0	0	0	0	0	0	0	0	0	0	0	0	0	0	0	0	0	0	0	0	0	0	0	0	0	0	0	0	0	0	0	0	0	0	0	0	0	0	0	0	0	0	0	0	0	0	0	0
IL2VR	0	0	0	0	0	0	0	0	0	0	0	0	0	0	0	0	0	0	0	0	0	0	0	0	0	0	0	0	0	0	0	0	0	0	0	0	0	0	0	0	0	0	0	0	0	0	0	0	0
LUAL	0	0	0	0	0	0	0	0	0	0	0	0	0	0	0	0	0	0	0	0	0	0	0	0	0	0	0	0	0	0	0	0	0	0	0	0	0	0	0	0	0	0	0	0	0	0	0	0	0
LUAR	0	0	0	0	0	0	0	0	0	0	0	0	0	0	0	0	0	0	0	0	0	0	0	0	0	0	0	0	0	0	0	0	0	0	0	0	0	0	0	0	0	0	0	0	0	0	0	0	0
M1	1	1	1	1	1	1	1	1	1	1	1	1	1	1	1	1	1	1	1	1	1	1	1	1	1	1	1	1	1	1	1	1	1	1	1	0	1	1	1	1	1	1	1	1	1	1	1	1	1
M2L	1	1	1	1	1	1	1	1	1	1	1	1	1	1	1	1	1	1	1	1	1	1	1	1	1	1	1	1	1	1	1	1	1	1	1	0	1	1	1	1	1	1	1	1	1	1	1	1	1
M2R	1	1	1	1	1	1	1	1	1	1	1	1	1	1	1	1	1	1	1	1	1	1	1	1	1	1	1	1	1	1	1	1	1	1	1	0	1	1	1	1	1	1	1	1	1	1	1	1	1
M3L	1	1	1	1	1	1	1	1	1	1	1	1	1	1	1	1	1	1	1	1	1	1	1	1	1	0	1	1	1	1	1	1	1	1	1	0	1	1	1	1	1	1	1	1	1	1	1	1	1
M3R	1	1	1	1	1	1	1	1	1	1	1	1	1	1	1	1	1	1	1	1	1	1	1	1	1	0	1	1	1	1	1	1	1	1	1	0	1	1	1	1	1	1	1	1	1	1	1	1	1
M4	1	1	1	1	1	1	1	1	1	1	1	1	1	1	1	1	1	1	1	1	1	1	1	1	1	0	1	1	1	1	1	1	1	1	1	0	1	1	1	1	1	1	1	1	1	1	1	1	1
M5	1	1	1	1	1	1	1	1	1	1	1	1	1	1	1	1	1	1	1	1	1	1	1	1	1	1	1	1	1	1	1	1	0	1	1	0	1	1	1	1	1	1	0	1	1	1	1	1	1
MCL	1	1	1	1	1	1	1	1	1	1	1	1	1	1	1	1	1	1	1	1	1	1	1	1	1	1	1	1	1	1	1	1	1	1	1	0	1	1	1	1	1	1	1	1	1	1	1	1	1
MCR	1	1	1	1	1	1	1	1	1	1	1	1	1	1	1	1	1	1	1	1	1	1	1	1	1	1	1	1	1	1	1	1	1	1	1	0	1	1	1	1	1	1	1	1	1	1	1	1	1
MI	1	1	1	1	1	1	1	1	1	1	1	1	1	1	1	1	1	1	1	1	1	1	1	1	1	0	1	1	1	1	1	1	1	1	1	0	1	1	1	1	1	1	1	1	1	1	1	1	1
NSML	1	1	1	1	1	1	1	1	1	1	1	1	1	1	1	1	1	1	1	1	1	1	1	1	1	1	1	1	1	1	1	1	1	1	1	0	1	1	1	1	1	1	1	1	1	1	1	1	1
NSMR	1	1	1	1	1	1	1	1	1	1	1	1	1	1	1	1	1	1	1	1	1	1	1	1	1	1	1	1	1	1	1	1	1	1	1	0	1	1	1	1	1	1	1	1	1	1	1	1	1
OLLL	0	0	0	0	0	0	0	0	0	0	0	0	0	0	0	0	0	0	0	0	0	0	0	0	0	0	0	0	0	0	0	0	0	0	0	0	0	0	0	0	0	0	0	0	0	0	0	0	0
OLLR	0	0	0	0	0	0	0	0	0	0	0	0	0	0	0	0	0	0	0	0	0	0	0	0	0	0	0	0	0	0	0	0	0	0	0	0	0	0	0	0	0	0	0	0	0	0	0	0	0
OLQDL	0	0	0	0	0	0	0	0	0	0	0	0	0	0	0	0	0	0	0	0	0	0	0	0	0	0	0	0	0	0	0	0	0	0	0	0	0	0	0	0	0	0	0	0	0	0	0	0	0
OLQDR	0	0	0	0	0	0	0	0	0	0	0	0	0	0	0	0	0	0	0	0	0	0	0	0	0	0	0	0	0	0	0	0	0	0	0	0	0	0	0	0	0	0	0	0	0	0	0	0	0
OLQVL	0	0	0	0	0	0	0	0	0	0	0	0	0	0	0	0	0	0	0	0	0	0	0	0	0	0	0	0	0	0	0	0	0	0	0	0	0	0	0	0	0	0	0	0	0	0	0	0	0
OLQVR	0	0	0	0	0	0	0	0	0	0	0	0	0	0	0	0	0	0	0	0	0	0	0	0	0	0	0	0	0	0	0	0	0	0	0	0	0	0	0	0	0	0	0	0	0	0	0	0	0
PDA	0	0	0	0	0	0	0	0	0	0	0	0	0	0	0	0	0	0	0	0	0	0	0	0	0	0	0	0	0	0	0	0	0	0	0	0	0	0	0	0	0	0	0	0	0	0	0	0	0
PDB	0	0	0	0	0	0	0	0	0	0	0	0	0	0	0	0	0	0	0	0	0	0	0	0	0	0	0	0	0	0	0	0	0	0	0	0	0	0	0	0	0	0	0	0	0	0	0	0	0
PDEL	0	0	0	0	0	0	0	0	0	0	0	0	0	0	0	0	0	0	0	0	0	0	0	0	0	0	0	0	0	0	0	0	0	0	0	0	0	0	0	0	0	0	0	0	0	0	0	0	0
PDER	0	0	0	0	0	0	0	0	0	0	0	0	0	0	0	0	0	0	0	0	0	0	0	0	0	0	0	0	0	0	0	0	0	0	0	0	0	0	0	0	0	0	0	0	0	0	0	0	0
PHAL	0	0	0	0	0	0	0	0	0	0	0	0	0	0	0	0	0	0	0	0	0	0	0	0	0	0	0	0	0	0	0	0	0	0	0	0	0	0	0	0	0	0	0	0	0	0	0	0	0
PHAR	0	0	0	0	0	0	0	0	0	0	0	0	0	0	0	0	0	0	0	0	0	0	0	0	0	0	0	0	0	0	0	0	0	0	0	0	0	0	0	0	0	0	0	0	0	0	0	0	0
PHBL	0	0	0	0	0	0	0	0	0	0	0	0	0	0	0	0	0	0	0	0	0	0	0	0	0	0	0	0	0	0	0	0	0	0	0	0	0	0	0	0	0	0	0	0	0	0	0	0	0
PHBR	0	0	0	0	0	0	0	0	0	0	0	0	0	0	0	0	0	0	0	0	0	0	0	0	0	0	0	0	0	0	0	0	0	0	0	0	0	0	0	0	0	0	0	0	0	0	0	0	0
PHCL	0	0	0	0	0	0	0	0	0	0	0	0	0	0	0	0	0	0	0	0	0	0	0	0	0	0	0	0	0	0	0	0	0	0	0	0	0	0	0	0	0	0	0	0	0	0	0	0	0
PHCR	0	0	0	0	0	0	0	0	0	0	0	0	0	0	0	0	0	0	0	0	0	0	0	0	0	0	0	0	0	0	0	0	0	0	0	0	0	0	0	0	0	0	0	0	0	0	0	0	0
PLML	0	0	0	0	0	0	0	0	0	0	0	0	0	0	0	0	0	0	0	0	0	0	0	0	0	0	0	0	0	0	0	0	0	0	0	0	0	0	0	0	0	0	0	0	0	0	0	0	0
PLMR	0	0	0	0	0	0	0	0	0	0	0	0	0	0	0	0	0	0	0	0	0	0	0	0	0	0	0	0	0	0	0	0	0	0	0	0	0	0	0	0	0	0	0	0	0	0	0	0	0
PLNL	0	0	0	0	0	0	0	0	0	0	0	0	0	0	0	0	0	0	0	0	0	0	0	0	0	0	0	0	0	0	0	0	0	0	0	0	0	0	0	0	0	0	0	0	0	0	0	0	0
PLNR	0	0	0	0	0	0	0	0	0	0	0	0	0	0	0	0	0	0	0	0	0	0	0	0	0	0	0	0	0	0	0	0	0	0	0	0	0	0	0	0	0	0	0	0	0	0	0	0	0
PQR	0	0	0	0	0	0	0	0	0	0	0	0	0	0	0	0	0	0	0	0	0	0	0	0	0	0	0	0	0	0	0	0	0	0	0	0	0	0	0	0	0	0	0	0	0	0	0	0	0
PVCL	0	0	0	0	0	0	0	0	0	0	0	0	0	0	0	0	0	0	0	0	0	0	0	0	0	0	0	0	0	0	0	0	0	0	0	0	0	0	0	0	0	0	0	0	0	0	0	0	0
PVCR	0	0	0	0	0	0	0	0	0	0	0	0	0	0	0	0	0	0	0	0	0	0	0	0	0	0	0	0	0	0	0	0	0	0	0	0	0	0	0	0	0	0	0	0	0	0	0	0	0
PVDL	0	0	0	0	0	0	0	0	0	0	0	0	0	0	0	0	0	0	0	0	0	0	0	0	0	0	0	0	0	0	0	0	0	0	0	0	0	0	0	0	0	0	0	0	0	0	0	0	0
PVDR	0	0	0	0	0	0	0	0	0	0	0	0	0	0	0	0	0	0	0	0	0	0	0	0	0	0	0	0	0	0	0	0	0	0	0	0	0	0	0	0	0	0	0	0	0	0	0	0	0
PVM	0	0	0	0	0	0	0	0	0	0	0	0	0	0	0	0	0	0	0	0	0	0	0	0	0	0	0	0	0	0	0	0	0	0	0	0	0	0	0	0	0	0	0	0	0	0	0	0	0
PVNL	0	0	0	0	0	0	0	0	0	0	0	0	0	0	0	0	0	0	0	0	0	0	0	0	0	0	0	0	0	0	0	0	0	0	0	0	0	0	0	0	0	0	0	0	0	0	0	0	0
PVNR	0	0	0	0	0	0	0	0	0	0	0	0	0	0	0	0	0	0	0	0	0	0	0	0	0	0	0	0	0	0	0	0	0	0	0	0	0	0	0	0	0	0	0	0	0	0	0	0	0
PVPL	0	0	0	0	0	0	0	0	0	0	0	0	0	0	0	0	0	0	0	0	0	0	0	0	0	0	0	0	0	0	0	0	0	0	0	0	0	0	0	0	0	0	0	0	0	0	0	0	0
PVPR	0	0	0	0	0	0	0	0	0	0	0	0	0	0	0	0	0	0	0	0	0	0	0	0	0	0	0	0	0	0	0	0	0	0	0	0	0	0	0	0	0	0	0	0	0	0	0	0	0
PVQL	0	0	0	0	0	0	0	0	0	0	0	0	0	0	0	0	0	0	0	0	0	0	0	0	0	0	0	0	0	0	0	0	0	0	0	0	0	0	0	0	0	0	0	0	0	0	0	0	0
PVQR	0	0	0	0	0	0	0	0	0	0	0	0	0	0	0	0	0	0	0	0	0	0	0	0	0	0	0	0	0	0	0	0	0	0	0	0	0	0	0	0	0	0	0	0	0	0	0	0	0
PVR	0	0	0	0	0	0	0	0	0	0	0	0	0	0	0	0	0	0	0	0	0	0	0	0	0	0	0	0	0	0	0	0	0	0	0	0	0	0	0	0	0	0	0	0	0	0	0	0	0
PVT	0	0	0	0	0	0	0	0	0	0	0	0	0	0	0	0	0	0	0	0	0	0	0	0	0	0	0	0	0	0	0	0	0	0	0	0	0	0	0	0	0	0	0	0	0	0	0	0	0
PVWL	0	0	0	0	0	0	0	0	0	0	0	0	0	0	0	0	0	0	0	0	0	0	0	0	0	0	0	0	0	0	0	0	0	0	0	0	0	0	0	0	0	0	0	0	0	0	0	0	0
PVWR	0	0	0	0	0	0	0	0	0	0	0	0	0	0	0	0	0	0	0	0	0	0	0	0	0	0	0	0	0	0	0	0	0	0	0	0	0	0	0	0	0	0	0	0	0	0	0	0	0
RIAL	0	0	0	0	0	0	0	0	0	0	0	0	0	0	0	0	0	0	0	0	0	0	0	0	0	0	0	0	0	0	0	0	0	0	0	0	0	0	0	0	0	0	0	0	0	0	0	0	0
RIAR	0	0	0	0	0	0	0	0	1	0	0	0	0	0	0	0	0	0	0	0	0	0	0	0	0	0	0	0	0	0	0	0	0	0	0	0	0	0	0	0	0	0	0	0	0	0	0	0	0
RIBL	0	0	0	0	0	0	0	0	1	0	0	0	0	0	0	0	0	0	0	0	0	0	0	0	0	0	0	0	0	0	0	0	0	0	0	0	0	0	0	0	0	0	0	0	0	0	0	0	0
RIBR	0	0	0	0	0	0	0	0	0	0	0	0	0	0	0	0	1	0	0	0	0	0	0	0	0	0	0	0	0	0	0	0	0	0	0	0	0	0	0	0	0	0	0	0	0	0	0	0	0
RICL	0	0	0	0	0	0	0	0	0	0	0	0	0	0	0	0	0	0	0	0	0	0	0	0	0	0	0	0	0	0	0	0	0	0	0	1	0	1	1	0	1	1	1	1	1	0	0	0	0
RICR	0	0	0	0	0	0	0	0	0	0	0	0	0	0	0	0	0	0	0	0	0	0	0	0	0	0	0	0	0	0	0	0	0	0	0	1	0	1	0	1	1	1	1	1	1	0	0	0	0
RID	0	0	0	0	0	0	0	0	0	0	0	0	0	1	0	0	0	0	0	0	0	0	0	0	0	0	0	0	0	0	0	0	0	0	0	0	0	0	0	0	0	0	0	0	0	0	0	0	0
RIFL	0	0	0	0	0	0	0	0	0	0	0	0	0	0	0	0	0	0	0	0	0	0	0	0	0	0	0	0	0	0	0	0	0	0	0	0	0	0	0	0	0	0	0	0	0	0	0	0	0
RIFR	0	0	0	0	0	0	0	0	0	0	0	0	0	0	0	0	0	0	0	0	0	0	0	0	0	0	0	0	0	0	0	0	0	0	0	0	0	0	0	0	0	0	0	0	0	0	0	0	0
RIGL	0	0	0	0	0	0	0	0	0	0	0	0	0	0	0	0	0	0	0	0	0	0	0	0	0	0	0	0	0	0	0	0	0	0	0	0	0	0	0	0	0	0	0	0	0	0	0	0	0
RIGR	0	0	0	0	0	0	0	0	0	0	0	0	0	0	0	0	0	0	0	0	0	0	0	0	0	0	0	0	0	0	0	0	0	0	0	0	0	0	0	0	0	0	0	0	0	0	0	0	0
RIH	0	0	0	0	0	0	0	0	0	0	0	0	0	0	0	0	0	0	0	0	0	0	0	0	0	0	0	0	0	0	0	0	0	0	0	0	0	0	0	0	0	0	0	0	0	0	0	0	0
RIML	0	0	0	0	0	0	0	0	1	0	0	0	0	0	0	0	0	0	0	0	0	0	0	0	0	0	0	0	0	0	0	0	0	0	0	0	0	0	0	0	0	0	0	0	0	0	0	0	0
RIMR	0	0	0	0	0	0	0	0	1	0	0	0	0	0	0	0	0	0	0	0	0	0	0	0	0	0	0	0	0	0	0	0	0	0	0	0	0	0	0	0	0	0	0	0	0	0	0	0	0
RIPL	0	0	0	0	0	0	0	0	0	0	0	0	0	0	0	0	0	0	0	0	0	0	0	0	0	0	0	0	0	0	0	0	0	0	0	0	0	0	0	0	0	0	0	0	0	0	0	0	0
RIPR	0	0	0	0	0	0	0	0	0	0	0	0	0	0	0	0	0	0	0	0	0	0	0	0	0	0	0	0	0	0	0	0	0	0	0	0	0	0	0	0	0	0	0	0	0	0	0	0	0
RIR	0	0	0	0	0	0	0	0	0	0	0	0	0	0	0	0	0	0	0	0	0	0	0	0	0	0	0	0	0	0	0	0	0	0	0	0	0	0	0	0	0	0	0	0	0	0	0	0	0
RIS	0	0	0	0	0	0	0	0	0	0	0	0	0	0	0	0	0	0	0	0	0	0	0	0	0	0	0	0	0	0	0	0	0	0	0	0	0	0	0	0	0	0	0	0	0	0	0	0	0
RIVL	0	0	0	0	0	0	0	0	0	0	0	0	0	0	0	0	0	0	0	0	0	0	0	0	0	0	0	0	0	0	0	0	0	0	0	0	0	0	0	0	0	0	0	0	0	0	0	0	0
RIVR	0	0	0	0	0	0	0	0	0	0	0	0	0	0	0	0	0	0	0	0	0	0	0	0	0	0	0	0	0	0	0	0	0	0	0	0	0	0	0	0	0	0	0	0	0	0	0	0	0
RMDDL	0	0	0	0	0	0	0	0	0	0	0	0	0	0	0	0	0	0	0	0	0	0	0	0	0	0	0	0	0	0	0	0	0	0	0	1	1	1	1	0	1	0	0	1	1	0	0	0	0
RMDDR	0	0	0	0	0	0	0	0	0	0	0	0	0	0	0	0	0	0	0	0	0	0	0	0	0	0	0	0	0	0	0	0	0	0	0	1	1	1	1	1	1	0	1	1	1	0	0	0	0
RMDL	0	0	0	0	0	0	0	0	0	0	0	0	0	0	0	0	0	0	0	0	0	0	0	0	0	0	0	0	0	0	0	0	0	0	0	0	0	0	0	0	0	0	0	0	0	0	0	0	0
RMDR	0	0	0	0	0	0	0	0	0	0	0	0	0	0	0	0	0	0	0	0	0	0	0	0	0	0	0	0	0	0	0	0	0	0	0	0	0	0	0	0	0	0	0	0	0	0	0	0	0
RMDVL	0	0	0	0	0	0	0	0	0	0	0	0	0	0	0	0	0	0	0	0	0	0	0	0	0	0	0	0	0	0	0	0	0	0	0	0	0	0	0	0	0	0	0	0	0	0	0	0	0
RMDVR	0	0	0	0	0	0	0	0	1	0	0	0	0	0	0	0	0	0	0	0	0	0	0	0	0	0	0	0	0	0	0	0	0	0	0	0	0	0	0	0	0	0	0	0	0	0	0	0	0
RMED	0	0	0	0	0	0	0	0	0	0	0	0	0	0	0	0	0	0	0	0	0	0	0	0	0	0	0	0	0	0	0	0	0	0	0	0	0	0	0	0	0	0	0	0	0	0	0	0	0
RMEL	0	0	0	0	0	0	0	0	1	0	0	0	0	0	0	0	0	0	0	0	0	0	0	0	0	0	0	0	0	0	0	0	0	0	0	0	0	0	0	0	0	0	0	0	0	0	0	0	0
RMER	0	0	0	0	0	0	0	0	1	0	0	0	0	0	0	0	0	0	0	0	0	0	0	0	0	0	0	0	0	0	0	0	0	0	0	0	0	0	0	0	0	0	0	0	0	0	0	0	0
RMEV	0	0	0	0	0	0	0	0	0	0	0	0	0	0	0	0	0	0	0	0	0	0	0	0	0	0	0	0	0	0	0	0	0	0	0	0	0	0	0	0	0	0	0	0	0	0	0	0	0
RMFL	0	0	0	0	0	0	0	0	0	0	0	0	0	0	0	0	0	0	0	0	0	0	0	0	0	0	0	0	0	0	0	0	0	0	0	0	0	0	0	0	0	0	0	0	0	0	0	0	0
RMFR	0	0	0	0	0	0	0	0	0	0	0	0	0	0	0	0	0	0	0	0	0	0	0	0	0	0	0	0	0	0	0	0	0	0	0	0	0	0	0	0	0	0	0	0	0	0	0	0	0
RMGL	0	0	0	0	0	0	0	0	0	0	0	0	0	0	0	0	0	0	0	0	0	0	0	0	0	0	0	0	0	0	0	0	0	0	0	0	0	0	0	0	0	0	0	0	0	0	0	0	0
RMGR	0	0	0	0	0	0	0	0	0	0	0	0	0	0	0	0	0	0	0	0	0	0	0	0	0	0	0	0	0	0	0	0	0	0	0	0	0	0	0	0	0	0	0	0	0	0	0	0	0
RMHL	0	0	0	0	0	0	0	0	0	0	0	0	0	0	0	0	0	0	0	0	0	0	0	0	0	0	0	0	0	0	0	0	0	0	0	0	0	0	0	0	0	0	0	0	0	0	0	0	0
RMHR	0	0	0	0	0	0	0	0	0	0	0	0	0	0	0	0	0	0	0	0	0	0	0	0	0	0	0	0	0	0	0	0	0	0	0	0	0	0	0	0	0	0	0	0	0	0	0	0	0
SAADL	1	1	1	1	1	0	0	0	0	0	0	0	0	0	0	0	0	0	0	0	0	0	0	0	0	0	0	0	0	0	0	0	0	0	0	0	0	0	0	0	0	0	0	0	0	0	0	0	0
SAADR	1	1	1	1	0	0	0	0	0	0	0	0	0	0	0	0	0	0	0	0	0	0	0	0	0	0	0	0	0	0	0	0	0	0	0	0	0	0	0	0	0	0	0	0	0	0	0	0	0
SAAVL	1	1	1	0	1	0	0	0	0	0	0	0	0	0	0	0	0	0	0	0	0	0	0	0	0	0	0	0	0	0	0	0	0	0	0	0	0	0	0	0	0	0	0	0	0	0	0	0	0
SAAVR	1	1	1	1	0	0	0	0	1	0	0	0	0	0	0	0	0	0	0	0	0	0	0	0	0	0	0	0	0	0	0	0	0	0	0	0	0	0	0	0	0	0	0	0	0	0	0	0	0
SABD	0	0	0	0	0	0	0	0	0	0	0	0	0	0	0	0	0	0	0	0	0	0	0	0	0	0	0	0	0	0	0	0	0	0	0	0	0	0	0	0	0	0	0	0	0	0	0	0	0
SABVL	0	0	0	0	0	0	0	0	0	0	0	0	0	0	0	0	0	0	0	0	0	0	0	0	0	0	0	0	0	0	0	0	0	0	0	0	0	0	0	0	0	0	0	0	0	0	0	0	0
SABVR	0	0	0	0	0	0	0	0	0	0	0	0	0	0	0	0	0	0	0	0	0	0	0	0	0	0	0	0	0	0	0	0	0	0	0	0	0	0	0	0	0	0	0	0	0	0	0	0	0
SDQL	0	0	0	0	0	0	0	0	0	0	0	0	0	0	0	0	0	0	0	0	0	0	0	0	0	0	0	0	0	0	0	0	0	0	0	0	0	0	0	0	0	0	0	0	0	0	0	0	0
SDQR	0	0	0	0	0	0	0	0	0	0	0	0	0	0	0	0	0	0	0	0	0	0	0	0	0	0	0	0	0	0	0	0	0	0	0	0	0	0	0	0	0	0	0	0	0	0	0	0	0
SIADL	0	0	0	0	0	0	0	0	0	0	0	0	0	0	0	0	0	0	0	0	0	0	0	0	0	0	0	0	0	0	0	0	0	0	0	0	0	0	0	0	0	0	0	0	0	0	0	0	0
SIADR	0	0	0	0	0	0	0	0	0	0	0	0	0	0	0	0	0	0	0	0	0	0	0	0	0	0	0	0	0	0	0	0	0	0	0	0	0	0	0	0	0	0	0	0	0	0	0	0	0
SIAVL	0	0	0	0	0	0	0	0	0	0	0	0	0	0	0	0	0	0	0	0	0	0	0	0	0	0	0	0	0	0	0	0	0	0	0	0	0	0	0	0	0	0	0	0	0	0	0	0	0
SIAVR	0	0	0	0	0	0	0	0	0	0	0	0	0	0	0	0	0	0	0	0	0	0	0	0	0	0	0	0	0	0	0	0	0	0	0	0	0	0	0	0	0	0	0	0	0	0	0	0	0
SIBDL	0	0	0	0	0	0	0	0	1	0	0	0	0	0	0	0	0	0	0	0	0	0	0	0	0	0	0	0	0	0	0	0	0	0	0	0	0	0	0	0	0	0	0	0	0	0	0	0	0
SIBDR	0	0	0	0	0	0	0	0	1	0	0	0	0	0	0	0	0	0	0	0	0	0	0	0	0	0	0	0	0	0	0	0	0	0	0	0	0	0	0	0	0	0	0	0	0	0	0	0	0
SIBVL	0	0	0	0	0	0	0	0	0	0	0	0	0	0	0	0	0	0	0	0	0	0	0	0	0	0	0	0	0	0	0	0	0	0	0	0	0	0	0	0	0	0	0	0	0	0	0	0	0
SIBVR	0	0	0	0	0	0	0	0	0	0	0	0	0	0	0	0	0	0	0	0	0	0	0	0	0	0	0	0	0	0	0	0	0	0	0	0	0	0	0	0	0	0	0	0	0	0	0	0	0
SMBDL	1	1	1	1	1	0	0	0	0	0	0	0	0	0	0	0	0	0	0	0	0	0	0	0	0	0	0	0	0	0	0	0	0	0	0	0	0	0	0	0	0	0	0	0	0	0	0	0	0
SMBDR	1	1	1	1	1	0	0	0	0	0	0	0	0	0	0	0	0	0	0	0	0	0	0	0	0	0	0	0	0	0	0	0	0	0	0	0	0	0	0	0	0	0	0	0	0	0	0	0	0
SMBVL	1	1	1	1	1	0	0	0	0	0	0	0	0	0	0	0	0	0	0	0	0	0	0	0	0	0	0	0	0	0	0	0	0	0	0	0	0	0	0	0	0	0	0	0	0	0	0	0	0
SMBVR	1	1	1	1	1	0	0	0	0	0	0	0	0	0	0	0	0	0	0	0	0	0	0	0	0	0	0	0	0	0	0	0	0	0	0	0	0	0	0	0	0	0	0	0	0	0	0	0	0
SMDDL	0	0	0	0	0	0	0	0	0	0	0	0	0	0	0	0	0	0	0	0	0	0	0	0	0	0	0	0	0	0	0	0	0	0	0	1	1	1	1	0	1	0	0	1	1	0	0	0	0
SMDDR	0	0	0	0	0	0	0	0	0	0	0	0	0	0	0	0	0	0	0	0	0	0	0	0	0	0	0	0	0	0	0	0	0	0	0	1	1	1	1	1	1	0	1	1	1	0	0	0	0
SMDVL	0	0	0	0	0	0	0	0	0	0	0	0	0	0	0	0	0	0	0	0	0	0	0	0	0	0	0	0	0	0	0	0	0	0	0	1	1	1	1	1	1	0	0	0	0	0	0	0	0
SMDVR	0	0	0	0	0	0	0	0	1	0	0	0	0	0	0	0	0	0	0	0	0	0	0	0	0	0	0	0	0	0	0	0	0	0	0	0	0	1	0	1	1	1	0	0	0	0	0	0	0
URADL	0	0	0	0	0	0	0	0	0	0	0	0	0	0	0	0	0	0	0	0	0	0	0	0	0	0	0	0	0	0	0	0	0	0	0	0	0	0	0	0	0	0	0	0	0	0	0	0	0
URADR	0	0	0	0	0	0	0	0	0	0	0	0	0	0	0	0	0	0	0	0	0	0	0	0	0	0	0	0	0	0	0	0	0	0	0	0	0	0	0	0	0	0	0	0	0	0	0	0	0
URAVL	0	0	0	0	0	0	0	0	0	0	0	0	0	0	0	0	0	0	0	0	0	0	0	0	0	0	0	0	0	0	0	0	0	0	0	0	0	0	0	0	0	0	0	0	0	0	0	0	0
URAVR	0	0	0	0	0	0	0	0	0	0	0	0	0	0	0	0	0	0	0	0	0	0	0	0	0	0	0	0	0	0	0	0	0	0	0	0	0	0	0	0	0	0	0	0	0	0	0	0	0
URBL	0	0	0	0	0	0	0	0	0	0	0	0	0	0	0	0	0	0	0	0	0	0	0	0	0	0	0	0	0	0	0	0	0	0	0	0	0	0	0	0	0	0	0	0	0	0	0	0	0
URBR	0	0	0	0	0	0	0	0	0	0	0	0	0	0	0	0	0	0	0	0	0	0	0	0	0	0	0	0	0	0	0	0	0	0	0	0	0	0	0	0	0	0	0	0	0	0	0	0	0
URXL	0	0	0	0	0	0	1	0	1	1	1	1	1	1	1	0	1	1	0	1	1	0	0	0	0	0	0	0	0	0	0	0	0	0	0	0	0	0	0	0	0	0	0	0	0	0	0	0	0
URXR	0	0	0	0	0	1	1	1	1	1	1	1	1	1	1	1	1	1	1	1	1	0	0	0	0	0	0	0	0	0	0	0	0	0	0	0	0	0	0	0	0	0	0	0	0	0	0	0	0
URYDL	0	0	0	0	0	0	0	0	0	0	0	0	0	0	0	0	0	0	0	0	0	0	0	0	0	0	0	0	0	0	0	0	0	0	0	0	0	0	0	0	0	0	0	0	0	0	0	0	0
URYDR	0	0	0	0	0	0	0	0	0	0	0	0	0	0	0	0	0	0	0	0	0	0	0	0	0	0	0	0	0	0	0	0	0	0	0	0	0	0	0	0	0	0	0	0	0	0	0	0	0
URYVL	0	0	0	0	0	0	0	0	0	0	0	0	0	0	0	0	0	0	0	0	0	0	0	0	0	0	0	0	0	0	0	0	0	0	0	0	0	0	0	0	0	0	0	0	0	0	0	0	0
URYVR	0	0	0	0	0	0	0	0	0	0	0	0	0	0	0	0	0	0	0	0	0	0	0	0	0	0	0	0	0	0	0	0	0	0	0	0	0	0	0	0	0	0	0	0	0	0	0	0	0
VA1	0	0	0	0	0	0	0	0	0	0	0	0	0	0	0	0	0	0	0	0	0	0	0	0	0	0	0	0	0	0	0	0	0	0	0	0	0	0	0	0	0	0	0	0	0	0	0	0	0
VA10	0	0	0	0	0	0	0	0	0	0	0	0	0	0	0	0	0	0	0	0	0	0	0	0	0	0	0	0	0	0	0	0	0	0	0	0	0	0	0	0	0	0	0	0	0	0	0	0	0
VA11	0	0	0	0	0	0	0	0	0	0	0	0	0	0	0	0	0	0	0	0	0	0	0	0	0	0	0	0	0	0	0	0	0	0	0	0	0	0	0	0	0	0	0	0	0	0	0	0	0
VA12	0	0	0	0	0	0	0	0	0	0	0	0	0	0	0	0	0	0	0	0	0	0	0	0	0	0	0	0	0	0	0	0	0	0	0	0	0	0	0	0	0	0	0	0	0	0	0	0	0
VA2	0	0	0	0	0	0	0	0	0	0	0	0	0	0	0	0	0	0	0	0	0	0	0	0	0	0	0	0	0	0	0	0	0	0	0	0	0	0	0	0	0	0	0	0	0	0	0	0	0
VA3	0	0	0	0	0	0	0	0	0	0	0	0	0	0	0	0	0	0	0	0	0	0	0	0	0	0	0	0	0	0	0	0	0	0	0	0	0	0	0	0	0	0	0	0	0	0	0	0	0
VA4	0	0	0	0	0	0	0	0	0	0	0	0	0	0	0	0	0	0	0	0	0	0	0	0	0	0	0	0	0	0	0	0	0	0	0	0	0	0	0	0	0	0	0	0	0	0	0	0	0
VA5	0	0	0	0	0	0	0	0	0	0	0	0	0	0	0	0	0	0	0	0	0	0	0	0	0	0	0	0	0	0	0	0	0	0	0	0	0	0	0	0	0	0	0	0	0	0	0	0	0
VA6	0	0	0	0	0	0	0	0	0	0	0	0	0	0	0	0	0	0	0	0	0	0	0	0	0	0	0	0	0	0	0	0	0	0	0	0	0	0	0	0	0	0	0	0	0	0	0	0	0
VA7	0	0	0	0	0	0	0	0	0	0	0	0	0	0	0	0	0	0	0	0	0	0	0	0	0	0	0	0	0	0	0	0	0	0	0	0	0	0	0	0	0	0	0	0	0	0	0	0	0
VA8	0	0	0	0	0	0	0	0	0	0	0	0	0	0	0	0	0	0	0	0	0	0	0	0	0	0	0	0	0	0	0	0	0	0	0	0	0	0	0	0	0	0	0	0	0	0	0	0	0
VA9	0	0	0	0	0	0	0	0	0	0	0	0	0	0	0	0	0	0	0	0	0	0	0	0	0	0	0	0	0	0	0	0	0	0	0	0	0	0	0	0	0	0	0	0	0	0	0	0	0
VB1	0	0	0	0	0	0	0	0	0	0	0	0	0	0	0	0	0	0	0	0	0	0	0	0	0	0	0	0	0	0	0	0	0	0	0	0	0	0	0	0	0	0	0	0	0	0	0	0	0
VB10	0	0	0	0	0	0	0	0	0	0	0	0	0	0	0	0	0	0	0	0	0	0	0	0	0	0	0	0	0	0	0	0	0	0	0	0	0	0	0	0	0	0	0	0	0	0	0	0	0
VB11	0	0	0	0	0	0	0	0	0	0	0	0	0	0	0	0	0	0	0	0	0	0	0	0	0	0	0	0	0	0	0	0	0	0	0	0	0	0	0	0	0	0	0	0	0	0	0	0	0
VB2	0	0	0	0	0	0	0	0	0	0	0	0	0	0	0	0	0	0	0	0	0	0	0	0	0	0	0	0	0	0	0	0	0	0	0	0	0	0	0	0	0	0	0	0	0	0	0	0	0
VB3	0	0	0	0	0	0	0	0	0	0	0	0	0	0	0	0	0	0	0	0	0	0	0	0	0	0	0	0	0	0	0	0	0	0	0	0	0	0	0	0	0	0	0	0	0	0	0	0	0
VB4	0	0	0	0	0	0	0	0	0	0	0	0	0	0	0	0	0	0	0	0	0	0	0	0	0	0	0	0	0	0	0	0	0	0	0	0	0	0	0	0	0	0	0	0	0	0	0	0	0
VB5	0	0	0	0	0	0	0	0	0	0	0	0	0	0	0	0	0	0	0	0	0	0	0	0	0	0	0	0	0	0	0	0	0	0	0	0	0	0	0	0	0	0	0	0	0	0	0	0	0
VB6	0	0	0	0	0	0	0	0	0	0	0	0	0	0	0	0	0	0	0	0	0	0	0	0	0	0	0	0	0	0	0	0	0	0	0	0	0	0	0	0	0	0	0	0	0	0	0	0	0
VB7	0	0	0	0	0	0	0	0	0	0	0	0	0	0	0	0	0	0	0	0	0	0	0	0	0	0	0	0	0	0	0	0	0	0	0	0	0	0	0	0	0	0	0	0	0	0	0	0	0
VB8	0	0	0	0	0	0	0	0	0	0	0	0	0	0	0	0	0	0	0	0	0	0	0	0	0	0	0	0	0	0	0	0	0	0	0	0	0	0	0	0	0	0	0	0	0	0	0	0	0
VB9	0	0	0	0	0	0	0	0	0	0	0	0	0	0	0	0	0	0	0	0	0	0	0	0	0	0	0	0	0	0	0	0	0	0	0	0	0	0	0	0	0	0	0	0	0	0	0	0	0
VC1	0	0	0	0	0	0	0	0	0	0	0	0	0	0	0	0	0	0	0	0	0	0	0	0	0	0	0	0	0	0	0	0	0	0	0	0	0	0	0	0	0	0	0	0	0	0	0	0	0
VC2	0	0	0	0	0	0	0	0	0	0	0	0	0	0	0	0	0	0	0	0	0	0	0	0	0	0	0	0	0	0	0	0	0	0	0	0	0	0	0	0	0	0	0	0	0	0	0	0	0
VC3	0	0	0	0	0	0	0	0	0	0	0	0	0	0	0	0	0	0	0	0	0	0	0	0	0	0	0	0	0	0	0	0	0	0	0	0	0	0	0	0	0	0	0	0	0	0	0	0	0
VC4	0	0	0	0	0	0	0	0	0	0	0	0	0	0	0	0	0	0	0	0	0	0	0	0	0	0	0	0	0	0	0	0	0	0	0	0	0	0	0	0	0	0	0	0	0	0	0	0	0
VC5	0	0	0	0	0	0	0	0	0	0	0	0	0	0	0	0	0	0	0	0	0	0	0	0	0	0	0	0	0	0	0	0	0	0	0	0	0	0	0	0	0	0	0	0	0	0	0	0	0
VC6	0	0	0	0	0	0	0	0	0	0	0	0	0	0	0	0	0	0	0	0	0	0	0	0	0	0	0	0	0	0	0	0	0	0	0	0	0	0	0	0	0	0	0	0	0	0	0	0	0
VD1	0	0	0	0	0	0	0	0	0	0	0	0	0	0	0	0	0	0	0	0	0	0	0	0	0	0	0	0	0	0	0	0	0	0	0	0	0	0	0	0	0	0	0	0	0	0	0	0	0
VD10	0	0	0	0	0	0	0	0	0	0	0	0	0	0	0	0	0	0	0	0	0	0	0	0	0	0	0	0	0	0	0	0	0	0	0	0	0	0	0	0	0	0	0	0	0	0	0	0	0
VD11	0	0	0	0	0	0	0	0	0	0	0	0	0	0	0	0	0	0	0	0	0	0	0	0	0	0	0	0	0	0	0	0	0	0	0	0	0	0	0	0	0	0	0	0	0	0	0	0	0
VD12	0	0	0	0	0	0	0	0	0	0	0	0	0	0	0	0	0	0	0	0	0	0	0	0	0	0	0	0	0	0	0	0	0	0	0	0	0	0	0	0	0	0	0	0	0	0	0	0	0
VD13	0	0	0	0	0	0	0	0	0	0	0	0	0	0	0	0	0	0	0	0	0	0	0	0	0	0	0	0	0	0	0	0	0	0	0	0	0	0	0	0	0	0	0	0	0	0	0	0	0
VD2	0	0	0	0	0	0	0	0	0	0	0	0	0	0	0	0	0	0	0	0	0	0	0	0	0	0	0	0	0	0	0	0	0	0	0	0	0	0	0	0	0	0	0	0	0	0	0	0	0
VD3	0	0	0	0	0	0	0	0	0	0	0	0	0	0	0	0	0	0	0	0	0	0	0	0	0	0	0	0	0	0	0	0	0	0	0	0	0	0	0	0	0	0	0	0	0	0	0	0	0
VD4	0	0	0	0	0	0	0	0	0	0	0	0	0	0	0	0	0	0	0	0	0	0	0	0	0	0	0	0	0	0	0	0	0	0	0	0	0	0	0	0	0	0	0	0	0	0	0	0	0
VD5	0	0	0	0	0	0	0	0	0	0	0	0	0	0	0	0	0	0	0	0	0	0	0	0	0	0	0	0	0	0	0	0	0	0	0	0	0	0	0	0	0	0	0	0	0	0	0	0	0
VD6	0	0	0	0	0	0	0	0	0	0	0	0	0	0	0	0	0	0	0	0	0	0	0	0	0	0	0	0	0	0	0	0	0	0	0	0	0	0	0	0	0	0	0	0	0	0	0	0	0
VD7	0	0	0	0	0	0	0	0	0	0	0	0	0	0	0	0	0	0	0	0	0	0	0	0	0	0	0	0	0	0	0	0	0	0	0	0	0	0	0	0	0	0	0	0	0	0	0	0	0
VD8	0	0	0	0	0	0	0	0	0	0	0	0	0	0	0	0	0	0	0	0	0	0	0	0	0	0	0	0	0	0	0	0	0	0	0	0	0	0	0	0	0	0	0	0	0	0	0	0	0
VD9	0	0	0	0	0	0	0	0	0	0	0	0	0	0	0	0	0	0	0	0	0	0	0	0	0	0	0	0	0	0	0	0	0	0	0	0	0	0	0	0	0	0	0	0	0	0	0	0	0
XXXL	0	0	0	0	0	0	0	0	0	0	0	0	0	0	0	0	0	0	0	0	0	0	0	0	0	0	0	0	0	0	0	0	0	0	0	0	0	0	0	0	0	0	0	0	0	0	0	0	0
XXXR	0	0	0	0	0	0	0	0	0	0	0	0	0	0	0	0	0	0	0	0	0	0	0	0	0	0	0	0	0	0	0	0	0	0	0	0	0	0	0	0	0	0	0	0	0	0	0	0	0
[truncated: 268 more columns]

## Sheet: count_class_animal
count
file name	140214_flp12p_005_editedC_rotatedDye_namedFin_MODK_edited_a_rotmod	140214_flp12p_010_editedC_rotatedDye_namedFin_mod_MODK_edited_rotmod	140214_flp12p_024_editedC_rotatedDye_namedFin_MODK_edited_rotmod	140214_flp12p_029-1_editedC_rotated_namedFin_MODK_edited_rotmod	140214_flp12p_048-1_editedC_rotatedDye_namedFin_MODK_edited_rotmod	140218_tax4p_IsmC_1_1_2_mod1_hyp_MODK_edited	140218_tax4p_IsmC_1_2_1_mod1_hypL_MODK_edited	140218_tax4p_IsmC_1_3_3_mod1_hypL_MODK_edited	140218_tax4p_IsmC_1_4_2_mod1_hypL_MODK_edited	140218_tax4p_IsmC_2_5_1_mod1_hypL_MODK_edited	140218_tax4p_IsmC_2_6_3_mod1_hypL_MODK_edited	140218_tax4p_IsmC_2_8_1_mod1_hypL_MODK_edited	140219_tax4p_IsmC_3_10_2_mod1_hypL_MODK_edited	140219_tax4p_IsmC_3_11_1_mod1_hypL_MODK_edited	140219_tax4p_IsmC_3_12_3_mod1_hypL_MODK_edited	140219_tax4p_IsmC_3_13_2_mod1_hypL_MODK_edited	140219_tax4p_IsmC_3_9_3_mod1_hypL_MODK_edited	140219_tax4p_IsmC_4_14_1_mod1_hypL_MODK_edited	140219_tax4p_IsmC_4_15_3_mod1_hypL_MODK_edited	140219_tax4p_IsmC_4_16_2_mod1_hypL_MODK_edited	140219_tax4p_IsmC_4_17_1_mod1_hypL_MODK_edited	140326_gcy22p_003_editedC_namedFin_toyomod_MODK_edited	140326_gcy22p_005_editedC_namedFin_MODK_edited	140326_gcy22p_009_editedC_namedFin_MODK_edited	140326_gcy22p_018_editedC_rotatedY_namedFin_MODK_edited	140326_gcy22p_020_editedC_namedFin_MODK_edited	140326_gcy22p_024_editedC_rotatedZ_namedFin_MODK_edited_a	140326_gcy28dp_001_edited_rotatedDye_namedFin_MODK_edited	140326_gcy28dp_003_edited_rotatedDye_namedFin_MODK_edited	140326_gcy28dp_005_edited_rotatedDye_namedFin_MODK_edited	140326_gcy28dp_007_edited_rotatedDye_namedFin_MODK_edited	140326_gcy28dp_011_edited_rotatedDye_namedFin_MODK_edited	140326_gcy28dp_013_edited_rotatedDye_namedFin_MODK_edited	140326_gcy28dp_015_edited_rotatedDye_namedFin_MODK_edited_mod	140326_gcy28dp_033_edited_rotatedDye_namedFin_MODK_edited	140402_casy1pNLSYC_IsmC_DiR008_MODK_edited	140402_casy1pNLSYC_IsmC_DiR011_MODK_edited	140402_casy1pNLSYC_IsmC_DiR013_MODK_edited	140402_casy1pNLSYC_IsmC_DiR015_MODK_edited_x	140402_casy1pNLSYC_IsmC_DiR017_MODK_edited_x	140402_casy1pNLSYC_IsmC_DiR019_MODK_edited_x_a	140402_casy1pNLSYC_IsmC_DiR021_MODK_edited_x_a	140402_casy1pNLSYC_IsmC_DiR023_MODK_edited_x_a	140402_casy1pNLSYC_IsmC_DiR025_MODK_edited_a	140402_casy1pNLSYC_IsmC_DiR027_MODK_edited2	140402_flp6p007_MODK_edited_x	140402_flp6p011_MODK_edited_a	140402_flp6p013_MODK_edited	140402_flp6p015_MODK_edited
dummy	0	0	0	0	0	0	0	0	0	0	0	0	0	0	0	0	0	0	0	0	0	0	1	0	2	3	0	0	0	2	0	0	0	0	0	0	0	0	0	0	0	0	0	0	0	0	0	0	0
not named	143	157	158	148	152	155	145	152	141	144	149	140	153	146	153	166	154	154	150	160	165	169	168	167	177	168	181	177	154	163	169	158	152	158	171	181	161	163	167	159	154	154	157	168	167	166	169	160	177
_like	0	0	0	0	0	0	0	0	0	0	0	0	0	0	0	0	0	0	0	0	0	0	0	0	0	0	0	0	0	0	0	0	0	0	0	0	0	0	0	0	0	0	0	0	0	0	0	0	0
unknown	0	0	0	0	0	0	0	0	0	0	0	0	0	0	0	0	0	0	0	0	0	0	0	0	0	0	0	0	0	0	0	0	0	0	0	0	0	0	0	0	0	0	0	0	0	0	0	0	0
named	50	49	46	47	40	63	70	65	76	69	61	72	64	73	60	66	69	70	62	53	53	34	38	38	35	34	35	40	39	39	37	36	35	39	40	29	43	49	43	47	51	47	42	45	45	37	36	37	35
total	193	206	204	195	192	218	215	217	217	213	210	212	217	219	213	232	223	224	212	213	218	203	207	205	214	205	216	217	193	204	206	194	187	197	211	210	204	212	210	206	205	201	199	213	212	203	205	197	212
ADA	0	0	0	0	0	0	0	0	0	0	0	0	0	0	0	0	0	0	0	0	0	0	0	0	0	0	0	0	0	0	0	0	0	0	0	0	0	0	0	0	0	0	0	0	0	0	0	0	0
ADE	0	0	0	0	0	0	0	0	0	0	0	0	0	0	0	0	0	0	0	0	0	0	0	0	0	0	0	0	0	0	0	0	0	0	0	0	0	0	0	0	0	0	0	0	0	0	0	0	0
ADF	1	1	0	1	0	0	1	0	1	0	0	1	1	2	0	1	2	1	2	0	1	0	0	0	1	1	0	1	1	0	0	0	1	1	1	1	0	0	0	0	0	1	0	0	0	0	0	1	0
ADL	2	2	2	2	2	2	1	2	2	2	2	2	2	2	2	2	2	2	2	2	1	2	2	2	2	2	2	2	2	2	2	2	2	2	2	2	2	2	2	2	2	2	2	2	2	2	2	2	2
AFD	0	0	0	0	0	2	2	2	2	2	2	2	1	2	2	2	2	2	2	0	1	0	0	0	0	0	0	0	0	0	0	0	0	0	0	1	1	2	1	2	2	2	2	0	0	0	0	0	0
AIA	0	0	0	0	0	0	0	0	0	0	0	0	0	0	0	0	0	0	0	0	0	0	0	0	0	0	0	2	2	2	2	0	0	2	2	0	0	0	0	0	0	0	0	0	0	0	0	0	0
AIB	0	0	0	0	0	0	0	0	0	0	0	0	0	0	0	0	0	0	0	0	0	0	0	0	0	0	0	0	0	0	0	0	0	0	0	0	0	0	0	0	0	0	0	0	0	0	0	0	0
AIM	0	0	0	0	0	0	0	0	0	0	0	0	0	0	0	0	0	0	0	0	0	0	0	0	0	0	0	0	0	0	0	0	0	0	0	0	0	0	0	0	0	0	0	0	0	0	0	0	0
AIN	0	0	0	0	0	0	0	0	0	0	0	0	0	0	0	0	0	0	0	0	0	0	0	0	0	0	0	0	0	0	0	0	0	0	0	0	0	0	0	0	0	0	0	0	0	0	0	0	0
AIY	0	0	0	0	0	0	0	0	0	0	0	0	0	0	0	0	0	0	0	0	0	0	0	0	0	0	0	0	0	0	0	0	0	0	0	0	0	0	0	0	0	0	0	0	0	0	0	0	0
AIZ	0	0	0	0	0	0	0	0	0	0	0	0	0	0	0	0	0	0	0	0	0	0	0	0	0	0	0	0	0	0	0	0	0	0	0	0	0	0	0	0	0	0	0	0	0	0	0	0	0
ALA	0	0	0	0	0	0	0	0	0	0	0	0	0	0	0	0	0	0	0	0	0	0	0	0	0	0	0	0	0	0	0	0	0	0	0	0	0	0	0	0	0	0	0	0	0	0	0	0	0
ALM	0	0	0	0	0	0	0	0	0	0	0	0	0	0	0	0	0	0	0	0	0	0	0	0	0	0	0	0	0	0	0	0	0	0	0	0	0	0	0	0	0	0	0	0	0	0	0	0	0
ALN	0	0	0	0	0	0	0	0	0	0	0	0	0	0	0	0	0	0	0	0	0	0	0	0	0	0	0	0	0	0	0	0	0	0	0	0	0	0	0	0	0	0	0	0	0	0	0	0	0
AQR	0	0	0	0	0	1	1	1	1	1	1	1	1	1	0	1	1	1	1	0	1	0	0	0	0	0	0	0	0	0	0	0	0	0	0	0	0	0	0	0	0	0	0	0	0	0	0	0	0
AS	0	0	0	0	0	0	0	0	0	0	0	0	0	0	0	0	0	0	0	0	0	0	0	0	0	0	0	0	0	0	0	0	0	0	0	0	0	0	0	0	0	0	0	0	0	0	0	0	0
ASE	0	0	0	0	0	2	2	2	2	1	2	2	2	2	2	2	2	1	2	1	2	0	1	1	1	1	1	0	0	0	0	0	0	0	0	2	2	1	1	2	2	2	2	0	1	2	2	2	2
ASG	0	0	0	0	0	2	2	2	2	2	1	2	2	2	2	1	2	2	2	2	2	0	0	0	0	0	0	0	0	0	0	0	0	0	0	2	1	2	1	1	2	2	2	2	2	1	0	0	0
ASH	2	2	2	2	2	2	2	1	2	2	2	2	2	2	2	2	2	2	2	2	2	2	2	2	2	2	2	2	2	2	2	2	2	2	2	2	2	2	2	2	2	2	2	2	2	2	2	2	2
ASI	2	2	2	2	2	2	2	2	2	2	2	2	2	2	2	2	2	2	2	2	1	2	2	2	2	2	2	2	2	2	2	2	2	2	2	2	2	2	2	2	2	2	2	2	2	2	2	2	2
ASJ	2	2	2	2	2	2	2	2	2	2	2	2	2	2	2	2	2	2	2	2	2	2	2	2	2	2	1	2	2	2	2	2	2	2	2	2	2	2	2	2	2	2	2	2	2	2	2	2	2
ASK	2	2	2	2	2	2	2	2	2	2	2	2	2	2	2	2	2	2	2	2	1	2	2	2	2	2	2	2	2	2	2	2	2	2	2	2	2	2	2	2	2	2	2	2	2	2	2	2	2
AUA	0	0	0	0	0	0	0	0	0	0	0	0	0	0	0	0	0	0	0	0	0	0	0	0	0	0	0	0	0	0	0	0	0	0	0	0	0	0	0	0	0	0	0	0	0	0	0	0	0
AVA	0	0	0	0	0	0	0	0	0	0	0	0	0	0	0	0	0	0	0	0	0	0	0	0	0	0	0	0	0	0	0	0	0	0	0	0	0	0	0	0	0	0	0	0	0	0	0	0	0
AVB	0	0	0	0	0	0	0	0	0	0	0	0	0	0	0	0	0	0	0	0	0	0	0	0	0	0	0	0	0	0	0	0	0	0	0	0	0	0	0	0	0	0	0	0	0	0	0	0	0
AVD	0	0	0	0	0	0	0	0	0	0	0	0	0	0	0	0	0	0	0	0	0	0	0	0	0	0	0	0	0	0	0	0	0	0	0	0	0	0	0	0	0	0	0	0	0	0	0	0	0
AVE	0	0	0	0	0	0	0	0	0	0	0	0	0	0	0	0	0	0	0	0	0	0	0	0	0	0	0	0	0	0	0	0	0	0	0	0	0	0	0	0	0	0	0	0	0	0	0	0	0
AVF	0	0	0	0	0	0	0	0	0	0	0	0	0	0	0	0	0	0	0	0	0	0	0	0	0	0	0	0	0	0	0	0	0	0	0	0	0	0	0	0	0	0	0	0	0	0	0	0	0
AVG	0	0	0	0	0	0	0	0	0	0	0	0	0	0	0	0	0	0	0	0	0	0	0	0	0	0	0	0	0	0	0	0	0	0	0	0	0	0	0	0	0	0	0	0	0	0	0	0	0
AVH	2	2	1	0	1	0	0	0	0	0	0	0	0	0	0	0	0	0	0	0	0	0	0	0	0	0	0	0	0	0	0	0	0	0	0	0	0	0	0	0	0	0	0	0	0	0	0	0	0
AVJ	2	2	1	0	1	0	0	0	0	0	0	0	0	0	0	0	0	0	0	0	0	0	0	0	0	0	0	0	0	0	0	0	0	0	0	0	0	0	0	0	0	0	0	0	0	0	0	0	0
AVK	0	0	0	0	0	0	0	0	0	0	0	0	0	0	0	0	0	0	0	0	0	0	0	0	0	0	0	0	0	0	0	0	0	0	0	0	0	0	0	0	0	0	0	0	0	0	0	0	0
AVL	0	0	0	0	0	0	0	0	0	0	0	0	0	0	0	0	0	0	0	0	0	0	0	0	0	0	0	0	0	0	0	0	0	0	0	0	0	0	0	0	0	0	0	0	0	0	0	0	0
AVM	0	0	0	0	0	0	0	0	0	0	0	0	0	0	0	0	0	0	0	0	0	0	0	0	0	0	0	0	0	0	0	0	0	0	0	0	0	0	0	0	0	0	0	0	0	0	0	0	0
AWA	0	0	0	0	0	1	2	2	2	2	1	2	1	2	1	1	2	1	2	2	2	0	0	0	0	0	0	0	0	0	0	0	0	0	0	0	0	0	0	0	0	0	0	0	0	0	0	0	0
AWB	2	2	2	2	2	2	2	2	2	2	2	2	2	2	2	2	2	2	2	2	2	2	2	2	2	2	2	2	2	2	2	2	2	2	2	2	2	2	2	2	2	2	2	2	2	2	2	2	2
AWC	0	0	0	0	0	2	2	2	2	2	2	2	2	2	2	2	2	2	2	2	2	0	0	0	0	0	0	0	0	0	0	0	0	0	0	2	1	1	2	2	2	2	0	2	1	0	0	0	0
BAG	2	2	1	2	1	2	2	2	2	1	2	2	2	2	2	1	2	1	1	2	2	0	0	0	0	0	0	0	0	0	0	0	0	0	0	0	0	0	0	0	0	0	0	0	0	0	0	0	0
BDU	0	0	0	0	0	0	0	0	0	0	0	0	0	0	0	0	0	0	0	0	0	0	0	0	0	0	0	0	0	0	0	0	0	0	0	0	0	0	0	0	0	0	0	0	0	0	0	0	0
CAN	0	0	0	0	0	0	0	0	0	0	0	0	0	0	0	0	0	0	0	0	0	0	0	0	0	0	0	0	0	0	0	0	0	0	0	0	0	0	0	0	0	0	0	0	0	0	0	0	0
CEP	0	0	0	0	0	0	0	0	0	0	0	0	0	0	0	0	0	0	0	0	0	0	0	0	0	0	0	0	0	0	0	0	0	0	0	0	0	0	0	0	0	0	0	0	0	0	0	0	0
DA	0	0	0	0	0	0	0	0	0	0	0	0	0	0	0	0	0	0	0	0	0	0	0	0	0	0	0	0	0	0	0	0	0	0	0	0	0	0	0	0	0	0	0	0	0	0	0	0	0
DB	0	0	0	0	0	0	0	0	0	0	0	0	0	0	0	0	0	0	0	0	0	0	0	0	0	0	0	0	0	0	0	0	0	0	0	0	0	0	0	0	0	0	0	0	0	0	0	0	0
DD	0	0	0	0	0	0	0	0	0	0	0	0	0	0	0	0	0	0	0	0	0	0	0	0	0	0	0	0	0	0	0	0	0	0	0	0	0	0	0	0	0	0	0	0	0	0	0	0	0
DVA	0	0	0	0	0	0	0	0	0	0	0	0	0	0	0	0	0	0	0	0	0	0	0	0	0	0	0	0	0	0	0	0	0	0	0	0	0	0	0	0	0	0	0	0	0	0	0	0	0
DVB	0	0	0	0	0	0	0	0	0	0	0	0	0	0	0	0	0	0	0	0	0	0	0	0	0	0	0	0	0	0	0	0	0	0	0	0	0	0	0	0	0	0	0	0	0	0	0	0	0
DVC	0	0	0	0	0	0	0	0	0	0	0	0	0	0	0	0	0	0	0	0	0	0	0	0	0	0	0	0	0	0	0	0	0	0	0	0	0	0	0	0	0	0	0	0	0	0	0	0	0
FLP	0	0	0	0	0	0	0	0	0	0	0	0	0	0	0	0	0	0	0	0	0	0	0	0	0	0	0	0	0	0	0	0	0	0	0	0	0	0	0	0	0	0	0	0	0	0	0	0	0
GLR	0	0	0	0	0	0	0	0	0	0	0	0	0	0	0	0	0	0	0	0	0	0	0	0	0	0	0	0	0	0	0	0	0	0	0	0	0	0	0	0	0	0	0	0	0	0	0	0	0
HSN	0	0	0	0	0	0	0	0	0	0	0	0	0	0	0	0	0	0	0	0	0	0	0	0	0	0	0	0	0	0	0	0	0	0	0	0	0	0	0	0	0	0	0	0	0	0	0	0	0
HYP	0	0	0	0	0	14	19	15	13	20	12	19	13	18	10	17	14	20	10	5	4	0	0	0	0	0	0	0	0	0	0	0	0	0	0	0	0	0	0	0	0	0	0	0	0	0	0	0	0
I1	2	2	2	2	0	2	2	2	2	2	2	2	2	2	2	2	2	2	2	2	2	0	2	2	2	2	2	2	2	2	2	2	2	2	2	2	2	2	2	1	2	2	2	2	2	2	2	2	2
I2	2	2	2	2	2	2	2	2	2	2	2	2	2	2	2	2	2	2	2	2	2	2	2	2	2	2	2	2	2	2	2	2	2	2	2	0	2	2	2	2	2	2	2	2	2	2	2	2	2
I3	1	1	1	1	1	1	1	1	1	1	1	1	1	1	1	1	1	1	1	1	1	1	1	1	1	0	1	1	1	1	1	1	1	0	1	0	1	1	1	1	1	1	1	1	1	1	1	1	1
I4	1	1	1	1	1	1	1	1	1	1	1	1	1	1	1	1	1	1	1	1	1	1	1	1	1	1	1	1	1	1	1	1	1	1	1	0	1	1	1	1	1	1	1	1	1	1	1	1	1
I5	1	1	1	1	1	1	1	1	1	1	1	1	1	1	1	1	1	1	1	1	1	1	1	1	1	1	1	1	1	1	1	1	1	1	1	0	1	1	1	1	1	1	1	1	1	1	1	1	1
I6	1	1	1	1	1	1	1	1	1	1	1	1	1	1	1	1	1	1	1	1	1	1	1	1	1	1	1	1	1	1	1	1	1	1	1	0	1	1	1	1	1	1	1	1	1	1	1	1	1
IL1	0	0	0	0	0	0	0	0	0	0	0	0	0	0	0	0	0	0	0	0	0	0	0	0	0	0	0	0	0	0	0	0	0	0	0	0	0	0	0	0	0	0	0	0	0	0	0	0	0
IL2	0	0	0	0	0	0	0	0	0	0	0	0	0	0	0	0	0	0	0	0	0	0	0	0	0	0	0	0	0	0	0	0	0	0	0	0	0	0	0	0	0	0	0	0	0	0	0	0	0
LUA	0	0	0	0	0	0	0	0	0	0	0	0	0	0	0	0	0	0	0	0	0	0	0	0	0	0	0	0	0	0	0	0	0	0	0	0	0	0	0	0	0	0	0	0	0	0	0	0	0
M1	1	1	1	1	1	1	1	1	1	1	1	1	1	1	1	1	1	1	1	1	1	1	1	1	1	1	1	1	1	1	1	1	1	1	1	0	1	1	1	1	1	1	1	1	1	1	1	1	1
M2	2	2	2	2	2	2	2	2	2	2	2	2	2	2	2	2	2	2	2	2	2	2	2	2	2	2	2	2	2	2	2	2	2	2	2	0	2	2	2	2	2	2	2	2	2	2	2	2	2
M3	2	2	2	2	2	2	2	2	2	2	2	2	2	2	2	2	2	2	2	2	2	2	2	2	2	0	2	2	2	2	2	2	2	2	2	0	2	2	2	2	2	2	2	2	2	2	2	2	2
M4	1	1	1	1	1	1	1	1	1	1	1	1	1	1	1	1	1	1	1	1	1	1	1	1	1	0	1	1	1	1	1	1	1	1	1	0	1	1	1	1	1	1	1	1	1	1	1	1	1
M5	1	1	1	1	1	1	1	1	1	1	1	1	1	1	1	1	1	1	1	1	1	1	1	1	1	1	1	1	1	1	1	1	0	1	1	0	1	1	1	1	1	1	0	1	1	1	1	1	1
MC	2	2	2	2	2	2	2	2	2	2	2	2	2	2	2	2	2	2	2	2	2	2	2	2	2	2	2	2	2	2	2	2	2	2	2	0	2	2	2	2	2	2	2	2	2	2	2	2	2
MI	1	1	1	1	1	1	1	1	1	1	1	1	1	1	1	1	1	1	1	1	1	1	1	1	1	0	1	1	1	1	1	1	1	1	1	0	1	1	1	1	1	1	1	1	1	1	1	1	1
NSM	2	2	2	2	2	2	2	2	2	2	2	2	2	2	2	2	2	2	2	2	2	2	2	2	2	2	2	2	2	2	2	2	2	2	2	0	2	2	2	2	2	2	2	2	2	2	2	2	2
OLL	0	0	0	0	0	0	0	0	0	0	0	0	0	0	0	0	0	0	0	0	0	0	0	0	0	0	0	0	0	0	0	0	0	0	0	0	0	0	0	0	0	0	0	0	0	0	0	0	0
OLQ	0	0	0	0	0	0	0	0	0	0	0	0	0	0	0	0	0	0	0	0	0	0	0	0	0	0	0	0	0	0	0	0	0	0	0	0	0	0	0	0	0	0	0	0	0	0	0	0	0
PDA	0	0	0	0	0	0	0	0	0	0	0	0	0	0	0	0	0	0	0	0	0	0	0	0	0	0	0	0	0	0	0	0	0	0	0	0	0	0	0	0	0	0	0	0	0	0	0	0	0
PDB	0	0	0	0	0	0	0	0	0	0	0	0	0	0	0	0	0	0	0	0	0	0	0	0	0	0	0	0	0	0	0	0	0	0	0	0	0	0	0	0	0	0	0	0	0	0	0	0	0
PDE	0	0	0	0	0	0	0	0	0	0	0	0	0	0	0	0	0	0	0	0	0	0	0	0	0	0	0	0	0	0	0	0	0	0	0	0	0	0	0	0	0	0	0	0	0	0	0	0	0
PHA	0	0	0	0	0	0	0	0	0	0	0	0	0	0	0	0	0	0	0	0	0	0	0	0	0	0	0	0	0	0	0	0	0	0	0	0	0	0	0	0	0	0	0	0	0	0	0	0	0
PHB	0	0	0	0	0	0	0	0	0	0	0	0	0	0	0	0	0	0	0	0	0	0	0	0	0	0	0	0	0	0	0	0	0	0	0	0	0	0	0	0	0	0	0	0	0	0	0	0	0
PHC	0	0	0	0	0	0	0	0	0	0	0	0	0	0	0	0	0	0	0	0	0	0	0	0	0	0	0	0	0	0	0	0	0	0	0	0	0	0	0	0	0	0	0	0	0	0	0	0	0
PLM	0	0	0	0	0	0	0	0	0	0	0	0	0	0	0	0	0	0	0	0	0	0	0	0	0	0	0	0	0	0	0	0	0	0	0	0	0	0	0	0	0	0	0	0	0	0	0	0	0
PLN	0	0	0	0	0	0	0	0	0	0	0	0	0	0	0	0	0	0	0	0	0	0	0	0	0	0	0	0	0	0	0	0	0	0	0	0	0	0	0	0	0	0	0	0	0	0	0	0	0
PQR	0	0	0	0	0	0	0	0	0	0	0	0	0	0	0	0	0	0	0	0	0	0	0	0	0	0	0	0	0	0	0	0	0	0	0	0	0	0	0	0	0	0	0	0	0	0	0	0	0
PVC	0	0	0	0	0	0	0	0	0	0	0	0	0	0	0	0	0	0	0	0	0	0	0	0	0	0	0	0	0	0	0	0	0	0	0	0	0	0	0	0	0	0	0	0	0	0	0	0	0
PVD	0	0	0	0	0	0	0	0	0	0	0	0	0	0	0	0	0	0	0	0	0	0	0	0	0	0	0	0	0	0	0	0	0	0	0	0	0	0	0	0	0	0	0	0	0	0	0	0	0
PVM	0	0	0	0	0	0	0	0	0	0	0	0	0	0	0	0	0	0	0	0	0	0	0	0	0	0	0	0	0	0	0	0	0	0	0	0	0	0	0	0	0	0	0	0	0	0	0	0	0
PVN	0	0	0	0	0	0	0	0	0	0	0	0	0	0	0	0	0	0	0	0	0	0	0	0	0	0	0	0	0	0	0	0	0	0	0	0	0	0	0	0	0	0	0	0	0	0	0	0	0
PVP	0	0	0	0	0	0	0	0	0	0	0	0	0	0	0	0	0	0	0	0	0	0	0	0	0	0	0	0	0	0	0	0	0	0	0	0	0	0	0	0	0	0	0	0	0	0	0	0	0
PVQ	0	0	0	0	0	0	0	0	0	0	0	0	0	0	0	0	0	0	0	0	0	0	0	0	0	0	0	0	0	0	0	0	0	0	0	0	0	0	0	0	0	0	0	0	0	0	0	0	0
PVR	0	0	0	0	0	0	0	0	0	0	0	0	0	0	0	0	0	0	0	0	0	0	0	0	0	0	0	0	0	0	0	0	0	0	0	0	0	0	0	0	0	0	0	0	0	0	0	0	0
PVT	0	0	0	0	0	0	0	0	0	0	0	0	0	0	0	0	0	0	0	0	0	0	0	0	0	0	0	0	0	0	0	0	0	0	0	0	0	0	0	0	0	0	0	0	0	0	0	0	0
PVW	0	0	0	0	0	0	0	0	0	0	0	0	0	0	0	0	0	0	0	0	0	0	0	0	0	0	0	0	0	0	0	0	0	0	0	0	0	0	0	0	0	0	0	0	0	0	0	0	0
RIA	0	0	0	0	0	0	0	0	1	0	0	0	0	0	0	0	0	0	0	0	0	0	0	0	0	0	0	0	0	0	0	0	0	0	0	0	0	0	0	0	0	0	0	0	0	0	0	0	0
RIB	0	0	0	0	0	0	0	0	1	0	0	0	0	0	0	0	1	0	0	0	0	0	0	0	0	0	0	0	0	0	0	0	0	0	0	0	0	0	0	0	0	0	0	0	0	0	0	0	0
RIC	0	0	0	0	0	0	0	0	0	0	0	0	0	0	0	0	0	0	0	0	0	0	0	0	0	0	0	0	0	0	0	0	0	0	0	2	0	2	1	1	2	2	2	2	2	0	0	0	0
RID	0	0	0	0	0	0	0	0	0	0	0	0	0	1	0	0	0	0	0	0	0	0	0	0	0	0	0	0	0	0	0	0	0	0	0	0	0	0	0	0	0	0	0	0	0	0	0	0	0
RIF	0	0	0	0	0	0	0	0	0	0	0	0	0	0	0	0	0	0	0	0	0	0	0	0	0	0	0	0	0	0	0	0	0	0	0	0	0	0	0	0	0	0	0	0	0	0	0	0	0
RIG	0	0	0	0	0	0	0	0	0	0	0	0	0	0	0	0	0	0	0	0	0	0	0	0	0	0	0	0	0	0	0	0	0	0	0	0	0	0	0	0	0	0	0	0	0	0	0	0	0
RIH	0	0	0	0	0	0	0	0	0	0	0	0	0	0	0	0	0	0	0	0	0	0	0	0	0	0	0	0	0	0	0	0	0	0	0	0	0	0	0	0	0	0	0	0	0	0	0	0	0
RIM	0	0	0	0	0	0	0	0	2	0	0	0	0	0	0	0	0	0	0	0	0	0	0	0	0	0	0	0	0	0	0	0	0	0	0	0	0	0	0	0	0	0	0	0	0	0	0	0	0
RIP	0	0	0	0	0	0	0	0	0	0	0	0	0	0	0	0	0	0	0	0	0	0	0	0	0	0	0	0	0	0	0	0	0	0	0	0	0	0	0	0	0	0	0	0	0	0	0	0	0
RIR	0	0	0	0	0	0	0	0	0	0	0	0	0	0	0	0	0	0	0	0	0	0	0	0	0	0	0	0	0	0	0	0	0	0	0	0	0	0	0	0	0	0	0	0	0	0	0	0	0
RIS	0	0	0	0	0	0	0	0	0	0	0	0	0	0	0	0	0	0	0	0	0	0	0	0	0	0	0	0	0	0	0	0	0	0	0	0	0	0	0	0	0	0	0	0	0	0	0	0	0
RIV	0	0	0	0	0	0	0	0	0	0	0	0	0	0	0	0	0	0	0	0	0	0	0	0	0	0	0	0	0	0	0	0	0	0	0	0	0	0	0	0	0	0	0	0	0	0	0	0	0
RMD	0	0	0	0	0	0	0	0	1	0	0	0	0	0	0	0	0	0	0	0	0	0	0	0	0	0	0	0	0	0	0	0	0	0	0	2	2	2	2	1	2	0	1	2	2	0	0	0	0
RME	0	0	0	0	0	0	0	0	2	0	0	0	0	0	0	0	0	0	0	0	0	0	0	0	0	0	0	0	0	0	0	0	0	0	0	0	0	0	0	0	0	0	0	0	0	0	0	0	0
RMF	0	0	0	0	0	0	0	0	0	0	0	0	0	0	0	0	0	0	0	0	0	0	0	0	0	0	0	0	0	0	0	0	0	0	0	0	0	0	0	0	0	0	0	0	0	0	0	0	0
RMG	0	0	0	0	0	0	0	0	0	0	0	0	0	0	0	0	0	0	0	0	0	0	0	0	0	0	0	0	0	0	0	0	0	0	0	0	0	0	0	0	0	0	0	0	0	0	0	0	0
RMH	0	0	0	0	0	0	0	0	0	0	0	0	0	0	0	0	0	0	0	0	0	0	0	0	0	0	0	0	0	0	0	0	0	0	0	0	0	0	0	0	0	0	0	0	0	0	0	0	0
SAA	4	4	4	3	2	0	0	0	1	0	0	0	0	0	0	0	0	0	0	0	0	0	0	0	0	0	0	0	0	0	0	0	0	0	0	0	0	0	0	0	0	0	0	0	0	0	0	0	0
SAB	0	0	0	0	0	0	0	0	0	0	0	0	0	0	0	0	0	0	0	0	0	0	0	0	0	0	0	0	0	0	0	0	0	0	0	0	0	0	0	0	0	0	0	0	0	0	0	0	0
SDQ	0	0	0	0	0	0	0	0	0	0	0	0	0	0	0	0	0	0	0	0	0	0	0	0	0	0	0	0	0	0	0	0	0	0	0	0	0	0	0	0	0	0	0	0	0	0	0	0	0
SIA	0	0	0	0	0	0	0	0	0	0	0	0	0	0	0	0	0	0	0	0	0	0	0	0	0	0	0	0	0	0	0	0	0	0	0	0	0	0	0	0	0	0	0	0	0	0	0	0	0
SIB	0	0	0	0	0	0	0	0	2	0	0	0	0	0	0	0	0	0	0	0	0	0	0	0	0	0	0	0	0	0	0	0	0	0	0	0	0	0	0	0	0	0	0	0	0	0	0	0	0
SMB	4	4	4	4	4	0	0	0	0	0	0	0	0	0	0	0	0	0	0	0	0	0	0	0	0	0	0	0	0	0	0	0	0	0	0	0	0	0	0	0	0	0	0	0	0	0	0	0	0
SMD	0	0	0	0	0	0	0	0	1	0	0	0	0	0	0	0	0	0	0	0	0	0	0	0	0	0	0	0	0	0	0	0	0	0	0	3	3	4	3	3	4	1	1	2	2	0	0	0	0
URA	0	0	0	0	0	0	0	0	0	0	0	0	0	0	0	0	0	0	0	0	0	0	0	0	0	0	0	0	0	0	0	0	0	0	0	0	0	0	0	0	0	0	0	0	0	0	0	0	0
URB	0	0	0	0	0	0	0	0	0	0	0	0	0	0	0	0	0	0	0	0	0	0	0	0	0	0	0	0	0	0	0	0	0	0	0	0	0	0	0	0	0	0	0	0	0	0	0	0	0
URX	0	0	0	0	0	1	2	1	2	2	2	2	2	2	2	1	2	2	1	2	2	0	0	0	0	0	0	0	0	0	0	0	0	0	0	0	0	0	0	0	0	0	0	0	0	0	0	0	0
URY	0	0	0	0	0	0	0	0	0	0	0	0	0	0	0	0	0	0	0	0	0	0	0	0	0	0	0	0	0	0	0	0	0	0	0	0	0	0	0	0	0	0	0	0	0	0	0	0	0
VA	0	0	0	0	0	0	0	0	0	0	0	0	0	0	0	0	0	0	0	0	0	0	0	0	0	0	0	0	0	0	0	0	0	0	0	0	0	0	0	0	0	0	0	0	0	0	0	0	0
VB	0	0	0	0	0	0	0	0	0	0	0	0	0	0	0	0	0	0	0	0	0	0	0	0	0	0	0	0	0	0	0	0	0	0	0	0	0	0	0	0	0	0	0	0	0	0	0	0	0
VC	0	0	0	0	0	0	0	0	0	0	0	0	0	0	0	0	0	0	0	0	0	0	0	0	0	0	0	0	0	0	0	0	0	0	0	0	0	0	0	0	0	0	0	0	0	0	0	0	0
VD	0	0	0	0	0	0	0	0	0	0	0	0	0	0	0	0	0	0	0	0	0	0	0	0	0	0	0	0	0	0	0	0	0	0	0	0	0	0	0	0	0	0	0	0	0	0	0	0	0
XXX	0	0	0	0	0	0	0	0	0	0	0	0	0	0	0	0	0	0	0	0	0	0	0	0	0	0	0	0	0	0	0	0	0	0	0	0	0	0	0	0	0	0	0	0	0	0	0	0	0
g1	2	2	2	3	1	2	3	3	2	2	3	3	3	3	3	3	3	3	3	3	3	3	3	3	1	3	3	3	3	3	3	2	3	3	3	0	1	2	0	2	2	2	1	1	1	1	1	2	1
g2	1	0	1	2	0	2	1	2	2	2	1	2	2	2	2	2	2	2	2	2	2	1	2	2	0	2	0	2	1	2	0	2	0	2	2	0	0	1	0	2	1	1	0	2	2	1	1	0	0
[truncated: 264 more columns]

## Sheet: count_neuron_line
count
line name	casy1p	ceh10p	daf28p	daf7p	dat1p	dyf11p	eat4p	flp12p	flp6p	flp7p	gcy22p	gcy28dp	gcy7p	glr1p	glr2p	glr3p	gpa10p	gpa13p	gpa2p	gpc1p	ins1p	ins1shortp	lim4p	mbr1p	nep2sp	npr9p	odr2p	sdf9p	ser1p	ser2p	sra6p	tax4p	tdc1p	ttx3p	vem1p		total
num animals	10	10	9	10	10	11	11	5	4	10	6	8	10	10	9	9	11	5	10	18	14	10	2	10	10	10	8	5	2	10	10	16	6	10	2		311
dummy	0	0.4	0	0	0	0	0.0909091	0	0	0.4	1	0.25	0.2	0.1	0	0	0	0	0	0	0.0714286	0	0	0	0	0	0	0	0	0	0	0	0	0.1	0		0.0746382
not named	163.1	186.5	163.111	164.3	158	119.364	130.091	151.6	168	159.9	171.667	162.75	170.5	127.3	172.333	161.333	167.818	157.2	166.7	158.611	163.571	164.7	167	153	159.2	172	152.75	162	162	165.9	162.6	151.688	161.833	169.1	162		160.272
_like	0	0	0	0	0	0	0	0	0	0	0	0	0	0	0	0	0	0	0	0	0	0	0	0	0	0	0	0	0	0	0	0	0	0	0		0
unknown	0	0	0	0	0	0	0	0	0	0	0	0	0	0	0	0	0	0	0	0	0	0	0	0	0	0	0	0	0	0	0	0	0	0	0		0
named	44.1	22.6	34.7778	36.1	39.5	85.6364	69.8182	46.4	36.25	43.2	35.6667	38.125	35.5	77.6	49	35.8889	36.7273	38.8	41	38.2222	41.5	37.7	41.5	43.6	41.4	37.5	39.875	34.4	42	50.4	32.3	65.375	37.3333	35.7	41.5		43.057
total	207.2	209.5	197.889	200.4	197.5	205	200	198	204.25	203.5	208.333	201.125	206.2	205	221.333	197.222	204.545	196	207.7	196.833	205.143	202.4	208.5	196.6	200.6	209.5	192.625	196.4	204	216.3	194.9	217.062	199.167	204.9	203.5		203.404
ADAL	0	0	0	0	0	0	5	0	0	0	0	0	0	0	0	0	0	0	0	0	0	0	0	0	0	0	0	0	0	0	0	0	0	0	0		5
ADAR	0	0	0	0	0	0	5	0	0	0	0	0	0	0	0	0	0	0	0	0	0	0	0	0	0	0	0	0	0	0	0	0	0	0	0		5
ADEL	0	0	0	0	6	2	0	0	0	0	0	0	0	0	0	0	0	0	0	0	0	0	0	0	0	0	0	0	0	0	0	0	0	0	0		8
ADER	0	0	0	0	7	1	0	0	0	0	0	0	0	0	0	0	0	0	0	0	0	0	0	0	0	0	0	0	0	0	0	0	0	0	0		8
ADFL	2	4	5	4	5	11	1	2	1	1	2	4	1	8	6	2	11	5	5	4	1	1	0	1	2	3	3	1	0	5	0	7	1	1	0		110
ADFR	0	2	3	2	2	11	2	1	0	1	0	1	0	4	3	3	11	5	6	6	2	1	0	2	1	3	0	0	0	4	2	6	2	2	0		88
ADLL	10	10	9	9	10	11	11	5	4	10	6	8	10	10	9	8	11	5	10	18	14	10	2	9	10	10	8	5	2	10	10	16	6	10	2		308
ADLR	10	10	9	10	10	9	11	5	4	10	6	8	10	10	9	9	11	5	10	18	14	10	2	10	10	9	8	5	2	10	10	14	6	9	2		305
AFDL	8	0	0	0	0	11	11	0	0	0	0	0	0	6	0	0	0	0	0	7	0	0	0	0	0	0	0	0	0	0	0	13	0	0	0		56
AFDR	5	0	0	0	0	8	10	0	0	0	0	0	0	3	0	0	0	0	0	9	0	0	0	0	0	0	0	0	0	0	0	15	0	0	0		50
AIAL	0	0	0	0	0	0	0	0	0	0	0	6	0	1	1	0	0	0	10	0	14	9	0	0	0	0	0	0	0	0	0	0	0	0	0		41
AIAR	0	0	0	0	0	0	0	0	0	0	0	6	0	1	1	0	0	0	10	0	14	9	0	0	0	0	0	0	0	0	0	0	0	0	0		41
AIBL	0	0	0	0	0	6	10	0	0	0	0	0	0	8	6	0	0	0	0	0	0	0	0	0	0	10	6	0	0	0	0	0	0	0	0		46
AIBR	0	0	0	0	0	5	10	0	0	0	0	0	0	7	5	0	0	0	0	0	0	0	0	0	0	10	5	0	0	0	0	0	0	0	0		42
AIML	0	0	0	0	0	0	11	0	0	0	0	0	0	0	0	0	0	0	0	0	4	0	0	10	0	0	0	0	0	0	0	0	0	0	0		25
AIMR	0	0	0	0	0	0	9	0	0	0	0	0	0	0	0	0	0	0	0	0	3	0	0	9	0	0	0	0	0	0	0	0	0	0	0		21
AINL	0	0	0	0	0	2	0	0	0	0	0	0	0	3	1	0	0	0	0	0	3	0	0	10	0	0	0	0	0	0	0	0	0	0	0		19
AINR	0	0	0	0	0	4	1	0	0	0	0	0	0	2	0	0	0	0	0	0	1	0	0	8	0	0	0	0	0	0	0	0	0	0	0		16
AIYL	0	9	0	0	0	0	0	0	0	0	0	0	0	0	0	0	0	0	0	0	0	0	0	0	0	0	0	0	0	10	0	0	0	10	0		29
AIYR	0	10	0	0	0	0	0	0	0	0	0	0	0	0	0	0	0	0	0	0	0	0	0	0	0	0	0	0	0	10	0	0	0	10	0		30
AIZL	0	0	0	0	0	0	10	0	0	0	0	0	0	1	1	0	0	0	0	0	0	0	0	0	0	0	7	0	0	10	0	0	0	0	0		29
AIZR	0	0	0	0	0	2	10	0	0	0	0	0	0	0	0	0	0	0	0	0	0	0	0	0	0	0	6	0	0	10	0	0	0	0	0		28
ALA	0	0	0	0	0	4	0	0	0	10	0	0	0	4	0	0	0	0	0	0	0	0	0	0	0	0	0	0	0	0	0	0	0	0	0		18
ALML	0	0	0	0	0	0	0	0	0	0	0	0	0	0	0	0	0	0	0	0	0	0	0	0	0	0	0	0	0	0	0	0	0	0	0		0
ALMR	0	0	0	0	0	0	0	0	0	0	0	0	0	0	0	0	0	0	0	0	0	0	0	0	0	0	0	0	0	0	0	0	0	0	0		0
ALNL	0	0	0	0	0	0	0	0	0	0	0	0	0	0	0	0	0	0	0	0	0	0	0	0	0	0	0	0	0	0	0	0	0	0	0		0
ALNR	0	0	0	0	0	0	0	0	0	0	0	0	0	0	0	0	0	0	0	0	0	0	0	0	0	0	0	0	0	0	0	0	0	0	0		0
AQR	0	0	0	0	0	3	5	0	0	0	0	0	0	0	0	0	0	0	0	0	0	0	0	0	0	0	0	0	0	0	0	14	0	0	0		22
AS1	0	0	0	0	0	0	0	0	0	0	0	0	0	0	0	0	0	0	0	0	0	0	0	0	0	0	0	0	0	0	0	0	0	0	0		0
AS10	0	0	0	0	0	0	0	0	0	0	0	0	0	0	0	0	0	0	0	0	0	0	0	0	0	0	0	0	0	0	0	0	0	0	0		0
AS11	0	0	0	0	0	0	0	0	0	0	0	0	0	0	0	0	0	0	0	0	0	0	0	0	0	0	0	0	0	0	0	0	0	0	0		0
AS2	0	0	0	0	0	0	0	0	0	0	0	0	0	0	0	0	0	0	0	0	0	0	0	0	0	0	0	0	0	0	0	0	0	0	0		0
AS3	0	0	0	0	0	0	0	0	0	0	0	0	0	0	0	0	0	0	0	0	0	0	0	0	0	0	0	0	0	0	0	0	0	0	0		0
AS4	0	0	0	0	0	0	0	0	0	0	0	0	0	0	0	0	0	0	0	0	0	0	0	0	0	0	0	0	0	0	0	0	0	0	0		0
AS5	0	0	0	0	0	0	0	0	0	0	0	0	0	0	0	0	0	0	0	0	0	0	0	0	0	0	0	0	0	0	0	0	0	0	0		0
AS6	0	0	0	0	0	0	0	0	0	0	0	0	0	0	0	0	0	0	0	0	0	0	0	0	0	0	0	0	0	0	0	0	0	0	0		0
AS7	0	0	0	0	0	0	0	0	0	0	0	0	0	0	0	0	0	0	0	0	0	0	0	0	0	0	0	0	0	0	0	0	0	0	0		0
AS8	0	0	0	0	0	0	0	0	0	0	0	0	0	0	0	0	0	0	0	0	0	0	0	0	0	0	0	0	0	0	0	0	0	0	0		0
AS9	0	0	0	0	0	0	0	0	0	0	0	0	0	0	0	0	0	0	0	0	0	0	0	0	0	0	0	0	0	0	0	0	0	0	0		0
ASEL	8	0	0	0	0	11	11	0	4	0	0	0	10	7	1	0	0	0	0	8	3	0	0	0	1	0	0	0	0	0	0	13	0	0	0		77
ASER	7	0	0	0	0	11	10	0	4	0	5	0	0	6	0	0	0	0	0	11	13	0	0	0	0	0	0	0	0	0	0	16	0	0	0		83
ASGL	9	0	8	0	0	10	10	0	0	0	0	0	0	4	1	0	3	0	2	0	1	0	0	0	0	0	4	0	1	0	0	15	0	0	0		68
ASGR	8	0	7	1	0	11	11	0	1	0	0	0	0	3	0	0	5	0	0	0	1	0	0	0	0	0	2	0	1	0	0	15	0	0	0		66
ASHL	10	10	9	10	9	11	11	5	4	10	6	8	9	10	9	8	11	5	10	18	14	10	2	10	10	10	8	5	2	10	10	16	6	10	2		308
ASHR	10	10	9	9	10	11	11	5	4	10	6	8	10	9	9	8	11	5	10	18	14	10	2	10	10	10	8	5	2	10	10	15	6	10	2		307
ASIL	10	10	9	10	10	10	6	5	4	10	6	8	9	10	9	7	11	5	9	18	14	10	2	9	10	10	8	4	2	9	10	16	5	10	2		297
ASIR	10	10	9	10	10	9	6	5	4	10	6	8	10	10	9	9	11	5	10	18	14	10	2	10	10	9	8	5	2	9	10	15	6	9	2		300
ASJL	10	10	9	10	10	11	6	5	4	10	6	8	10	10	9	8	11	5	9	18	14	10	2	10	10	10	8	5	2	10	10	16	6	10	2		304
ASJR	10	10	9	10	9	11	6	5	4	10	5	8	10	9	9	9	11	5	10	18	14	10	2	10	10	10	8	5	2	10	10	16	6	10	2		303
ASKL	10	10	9	10	10	11	11	5	4	10	6	8	10	10	9	8	11	5	10	18	14	10	2	9	10	10	8	5	2	10	10	16	6	10	2		309
ASKR	10	10	9	10	10	11	11	5	4	10	6	8	10	10	9	9	11	5	9	18	14	10	2	10	10	9	8	5	2	10	10	15	6	10	2		308
AUAL	0	0	0	0	0	7	10	0	0	0	0	0	0	7	1	0	0	0	0	1	0	0	0	1	0	0	0	0	1	0	0	0	0	0	0		28
AUAR	0	0	0	0	0	7	9	0	0	0	0	0	0	7	1	0	0	0	0	0	0	0	0	1	0	0	0	0	0	0	0	0	0	0	0		25
AVAL	0	0	0	0	0	5	0	0	0	0	0	0	0	9	9	0	0	0	0	0	0	0	0	0	0	0	0	0	0	0	0	0	0	0	2		25
AVAR	0	0	0	0	0	4	0	0	0	0	0	0	0	9	8	0	0	0	0	0	0	0	0	0	0	0	0	0	0	0	0	0	0	0	1		22
AVBL	0	0	0	0	0	4	0	0	0	0	0	0	0	6	1	0	0	0	0	0	0	0	0	0	0	0	0	0	0	0	0	0	0	0	0		11
AVBR	0	0	0	0	0	3	0	0	0	0	0	0	0	5	0	0	0	0	0	0	0	0	0	0	0	0	0	0	0	0	0	0	0	0	0		8
AVDL	0	0	0	0	0	3	0	0	0	0	0	0	0	9	9	0	0	0	0	0	0	0	0	0	0	0	0	0	0	0	0	0	0	0	0		21
AVDR	0	0	0	0	0	4	0	0	0	0	0	0	0	7	7	0	0	0	0	0	0	0	0	0	0	0	0	0	0	0	0	0	0	0	0		18
AVEL	0	0	0	0	0	4	0	0	0	0	0	0	0	9	9	0	0	0	0	0	0	0	0	0	0	0	0	0	0	0	0	0	0	0	0		22
AVER	0	0	0	0	0	5	0	0	0	0	0	0	0	5	9	0	0	0	0	0	0	0	0	0	0	0	0	0	0	0	0	0	0	0	0		19
AVFL	0	0	0	0	0	0	0	0	0	0	0	0	0	0	0	0	0	0	0	0	0	0	0	0	0	0	0	0	0	0	0	0	0	0	0		0
AVFR	0	0	0	0	0	0	0	0	0	0	0	0	0	0	0	0	0	0	0	0	0	0	0	0	0	0	0	0	0	0	0	0	0	0	0		0
AVG	0	0	0	0	0	0	0	0	0	1	0	0	0	0	2	0	0	0	0	0	0	0	0	0	0	0	0	0	0	0	0	0	0	0	0		3
AVHL	0	0	0	0	0	4	0	4	0	0	0	0	0	6	1	0	0	0	0	0	0	0	0	0	0	0	0	0	0	0	0	0	0	0	0		15
AVHR	0	0	0	0	0	3	0	2	0	0	0	0	0	2	0	0	0	0	0	0	0	0	0	0	0	0	0	0	0	0	0	0	0	0	0		7
AVJL	0	0	0	1	0	4	0	4	0	0	0	0	0	6	1	0	0	0	0	0	0	0	0	0	0	0	0	0	0	0	0	0	0	0	0		16
AVJR	0	0	0	1	0	3	0	2	0	0	0	0	0	2	0	0	0	0	0	0	0	0	0	0	0	0	0	0	0	0	0	0	0	0	0		8
AVKL	0	0	0	0	0	0	0	0	0	0	0	0	0	0	0	0	0	0	0	0	0	0	0	0	0	0	0	0	0	0	0	0	0	0	0		0
AVKR	0	0	0	0	0	0	0	0	0	0	0	0	0	0	0	0	0	0	0	0	0	0	0	0	0	0	0	0	0	0	0	0	0	0	0		0
AVL	0	0	0	0	0	0	0	0	0	0	0	0	0	1	0	0	0	0	0	0	0	0	0	0	0	0	0	0	0	0	0	0	0	0	0		1
AVM	0	0	0	0	0	0	0	0	0	0	0	0	0	0	0	0	0	0	0	0	0	0	0	0	0	0	0	0	0	0	0	0	0	0	0		0
AWAL	0	0	0	0	0	11	0	0	0	0	0	0	0	7	1	0	0	0	1	0	11	0	0	0	0	0	0	0	1	0	0	11	0	0	0		43
AWAR	0	0	0	0	0	11	0	0	0	0	0	0	0	4	0	0	0	0	1	0	11	0	0	0	0	0	0	0	0	0	0	15	0	0	0		42
AWBL	10	10	8	10	10	11	5	5	4	10	6	8	10	10	9	8	11	4	9	18	13	10	2	9	9	10	8	4	2	10	10	16	6	10	2		297
AWBR	10	10	9	10	10	11	5	5	4	10	6	8	10	10	9	9	11	5	9	17	14	10	2	10	10	10	8	5	2	10	10	16	5	9	2		301
AWCL	7	0	0	0	0	11	11	0	0	0	0	0	0	7	1	0	0	5	0	12	1	0	0	0	0	0	0	0	0	0	0	16	0	0	0		71
AWCR	8	0	0	0	0	11	10	0	0	0	0	0	0	5	0	0	0	5	0	14	1	0	0	0	0	0	0	0	0	0	0	16	0	0	0		70
BAGL	0	0	0	0	0	11	11	3	0	0	0	0	0	1	0	0	0	0	0	0	3	0	0	9	0	0	0	0	0	2	0	14	0	0	0		54
BAGR	0	0	0	0	0	10	11	5	0	0	0	0	0	0	0	0	0	0	0	0	3	0	0	9	0	0	0	0	0	1	0	14	0	0	0		53
BDUL	0	0	0	0	0	0	0	0	0	0	0	0	0	0	0	0	0	0	0	0	0	0	0	0	0	0	0	0	0	0	0	0	0	0	0		0
BDUR	0	0	0	0	0	0	0	0	0	0	0	0	0	0	0	0	0	0	0	0	0	0	0	0	0	0	0	0	0	0	0	0	0	0	0		0
CANL	0	0	0	0	0	0	0	0	0	0	0	0	0	0	0	0	0	0	0	0	0	0	0	0	0	0	0	0	0	0	0	0	0	0	0		0
CANR	0	0	0	0	0	0	0	0	0	0	0	0	0	0	0	0	0	0	0	0	0	0	0	0	0	0	0	0	0	0	0	0	0	0	0		0
CEPDL	0	0	0	0	9	10	0	0	0	0	0	0	0	6	0	0	0	0	0	0	0	0	0	0	0	0	0	0	0	0	0	0	0	0	0		25
CEPDR	0	0	0	0	9	11	0	0	0	0	0	0	0	4	0	0	0	0	0	0	0	0	0	0	0	0	0	0	0	0	0	0	0	0	0		24
CEPVL	0	0	0	0	9	9	0	0	0	0	0	0	0	0	0	0	0	0	0	0	0	0	0	0	0	0	0	0	0	0	0	0	0	0	0		18
CEPVR	0	0	0	0	9	10	0	0	0	0	0	0	0	0	0	0	0	0	0	0	0	0	0	0	0	0	0	0	0	0	0	0	0	0	0		19
DA1	0	0	0	0	0	0	0	0	0	0	0	0	0	0	0	0	0	0	0	0	0	0	0	0	0	0	0	0	0	0	0	0	0	0	0		0
DA2	0	0	0	0	0	0	0	0	0	0	0	0	0	0	0	0	0	0	0	0	0	0	0	0	0	0	0	0	0	0	0	0	0	0	0		0
DA3	0	0	0	0	0	0	0	0	0	0	0	0	0	0	0	0	0	0	0	0	0	0	0	0	0	0	0	0	0	0	0	0	0	0	0		0
DA4	0	0	0	0	0	0	0	0	0	0	0	0	0	0	0	0	0	0	0	0	0	0	0	0	0	0	0	0	0	0	0	0	0	0	0		0
DA5	0	0	0	0	0	0	0	0	0	0	0	0	0	0	0	0	0	0	0	0	0	0	0	0	0	0	0	0	0	0	0	0	0	0	0		0
DA6	0	0	0	0	0	0	0	0	0	0	0	0	0	0	0	0	0	0	0	0	0	0	0	0	0	0	0	0	0	0	0	0	0	0	0		0
DA7	0	0	0	0	0	0	0	0	0	0	0	0	0	0	0	0	0	0	0	0	0	0	0	0	0	0	0	0	0	0	0	0	0	0	0		0
DA8	0	0	0	0	0	0	0	0	0	0	0	0	0	0	0	0	0	0	0	0	0	0	0	0	0	0	0	0	0	0	0	0	0	0	0		0
DA9	0	0	0	0	0	0	0	0	0	0	0	0	0	0	0	0	0	0	0	0	0	0	0	0	0	0	0	0	0	0	0	0	0	0	0		0
DB1	0	0	0	0	0	0	0	0	0	0	0	0	0	0	0	0	0	0	0	0	0	0	0	0	0	0	0	0	0	0	0	0	0	0	0		0
DB2	0	0	0	0	0	0	0	0	0	0	0	0	0	0	0	0	0	0	0	0	0	0	0	0	0	0	0	0	0	0	0	0	0	0	0		0
DB3	0	0	0	0	0	0	0	0	0	0	0	0	0	0	0	0	0	0	0	0	0	0	0	0	0	0	0	0	0	0	0	0	0	0	0		0
DB4	0	0	0	0	0	0	0	0	0	0	0	0	0	0	0	0	0	0	0	0	0	0	0	0	0	0	0	0	0	0	0	0	0	0	0		0
DB5	0	0	0	0	0	0	0	0	0	0	0	0	0	0	0	0	0	0	0	0	0	0	0	0	0	0	0	0	0	0	0	0	0	0	0		0
DB6	0	0	0	0	0	0	0	0	0	0	0	0	0	0	0	0	0	0	0	0	0	0	0	0	0	0	0	0	0	0	0	0	0	0	0		0
DB7	0	0	0	0	0	0	0	0	0	0	0	0	0	0	0	0	0	0	0	0	0	0	0	0	0	0	0	0	0	0	0	0	0	0	0		0
DD1	0	0	0	0	0	0	0	0	0	0	0	0	0	0	0	0	0	0	0	0	0	0	0	0	0	0	0	0	0	0	0	0	0	0	0		0
DD2	0	0	0	0	0	0	0	0	0	0	0	0	0	0	0	0	0	0	0	0	0	0	0	0	0	0	0	0	0	0	0	0	0	0	0		0
DD3	0	0	0	0	0	0	0	0	0	0	0	0	0	0	0	0	0	0	0	0	0	0	0	0	0	0	0	0	0	0	0	0	0	0	0		0
DD4	0	0	0	0	0	0	0	0	0	0	0	0	0	0	0	0	0	0	0	0	0	0	0	0	0	0	0	0	0	0	0	0	0	0	0		0
DD5	0	0	0	0	0	0	0	0	0	0	0	0	0	0	0	0	0	0	0	0	0	0	0	0	0	0	0	0	0	0	0	0	0	0	0		0
DD6	0	0	0	0	0	0	0	0	0	0	0	0	0	0	0	0	0	0	0	0	0	0	0	0	0	0	0	0	0	0	0	0	0	0	0		0
DVA	0	0	0	0	0	0	0	0	0	0	0	0	0	0	0	0	0	0	0	0	0	0	0	0	0	0	0	0	0	0	0	0	0	0	0		0
DVB	0	0	0	0	0	0	0	0	0	0	0	0	0	0	0	0	0	0	0	0	0	0	0	0	0	0	0	0	0	0	0	0	0	0	0		0
DVC	0	0	0	0	0	0	0	0	0	0	0	0	0	0	0	0	0	0	0	0	0	0	0	0	0	0	0	0	0	0	0	0	0	0	0		0
FLPL	0	0	0	0	0	5	10	0	0	0	0	0	0	0	0	0	0	0	0	0	0	0	0	0	0	0	0	0	0	0	0	0	0	0	0		15
FLPR	0	0	0	0	0	3	3	0	0	0	0	0	0	0	0	0	0	0	0	0	0	0	0	0	0	0	0	0	0	1	0	0	0	0	0		7
G1AL	4	2	4	8	4	10	8	2	1	6	5	7	6	8	8	2	7	3	9	7	8	9	2	5	7	8	3	0	0	9	5	15	0	4	2		188
G1AR	2	3	6	8	5	10	4	3	2	3	5	8	4	9	9	4	10	2	8	9	10	6	1	8	5	9	3	2	1	9	4	14	0	4	1		191
G1P	6	3	7	9	8	11	9	5	2	6	6	8	10	10	9	7	10	4	10	12	12	8	1	8	8	6	5	3	1	9	3	16	4	7	2		245
G2L	5	3	4	5	1	11	4	1	1	4	3	5	5	8	7	4	8	3	8	10	6	8	0	5	6	5	2	0	0	9	4	14	3	4	2		168
G2R	4	3	3	5	5	11	5	3	1	4	4	6	4	8	8	5	8	3	7	9	9	6	1	7	8	4	4	0	0	8	2	16	4	6	2		183
GLRDL	0	0	0	0	0	3	0	0	0	0	0	0	0	5	0	0	0	0	0	0	0	0	0	0	10	0	0	0	0	0	0	0	0	0	0		18
GLRDR	0	0	0	0	0	4	0	0	0	0	0	0	0	4	0	0	0	0	0	0	0	0	0	0	10	0	0	0	0	0	0	0	0	0	0		18
GLRL	0	0	0	0	0	0	0	0	0	0	0	0	0	4	0	0	0	0	0	0	0	0	0	0	10	0	0	0	0	0	0	0	0	0	0		14
GLRR	0	0	0	0	0	0	0	0	0	0	0	0	0	1	0	0	0	0	0	0	0	0	0	0	9	0	0	0	0	0	0	0	0	0	0		10
GLRVL	0	0	0	0	0	0	0	0	0	0	0	0	0	3	0	0	0	0	0	0	0	0	0	0	9	0	0	0	0	0	0	0	0	0	0		12
GLRVR	0	0	0	0	0	0	0	0	0	0	0	0	0	1	0	0	0	0	0	0	0	0	0	0	9	0	0	0	0	0	0	0	0	0	0		10
HSNL	0	0	0	0	0	0	0	0	0	0	0	0	0	0	0	0	0	0	0	0	0	0	0	0	0	0	0	0	0	0	0	0	0	0	0		0
HSNR	0	0	0	0	0	0	0	0	0	0	0	0	0	0	0	0	0	0	0	0	0	0	0	0	0	0	0	0	0	0	0	0	0	0	0		0
HYPL10DL	0	0	0	0	0	0	0	0	0	0	0	0	0	0	0	0	0	0	0	0	0	0	0	0	0	0	0	0	0	0	0	11	0	0	0		11
HYPL10DR	0	0	0	0	0	0	0	0	0	0	0	0	0	0	0	0	0	0	0	0	0	0	0	0	0	0	0	0	0	0	0	12	0	0	0		12
HYPL10VL	0	0	0	0	0	0	0	0	0	0	0	0	0	0	0	0	0	0	0	0	0	0	0	0	0	0	0	0	0	1	0	10	0	0	0		11
HYPL10VR	0	0	0	0	0	0	0	0	0	0	0	0	0	0	0	0	0	0	0	0	0	0	0	0	0	0	0	0	0	1	0	12	0	0	0		13
HYPL11DL	0	0	0	0	0	0	0	0	0	0	0	0	0	0	0	0	0	0	0	0	0	0	0	0	0	0	0	0	0	0	0	11	0	0	0		11
HYPL11DR	0	0	0	0	0	0	0	0	0	0	0	0	0	0	0	0	0	0	0	0	0	0	0	0	0	0	0	0	0	0	0	9	0	0	0		9
HYPL11VL	0	0	0	0	0	0	0	0	0	0	0	0	0	0	0	0	0	0	0	0	0	0	0	0	0	0	0	0	0	0	0	6	0	0	0		6
HYPL11VR	0	0	0	0	0	0	0	0	0	0	0	0	0	0	0	0	0	0	0	0	0	0	0	0	0	0	0	0	0	0	0	10	0	0	0		10
HYPL12DL	0	0	0	0	0	0	0	0	0	0	0	0	0	0	0	0	0	0	0	0	0	0	0	0	0	0	0	0	0	0	0	10	0	0	0		10
HYPL12DR	0	0	0	0	0	0	0	0	0	0	0	0	0	0	0	0	0	0	0	0	0	0	0	0	0	0	0	0	0	0	0	7	0	0	0		7
HYPL12VR	0	0	0	0	0	0	0	0	0	0	0	0	0	0	0	0	0	0	0	0	0	0	0	0	0	0	0	0	0	0	0	1	0	0	0		1
HYPL13DL	0	0	0	0	0	0	0	0	0	0	0	0	0	0	0	0	0	0	0	0	0	0	0	0	0	0	0	0	0	0	0	9	0	0	0		9
HYPL13DR	0	0	0	0	0	0	0	0	0	0	0	0	0	0	0	0	0	0	0	0	0	0	0	0	0	0	0	0	0	0	0	10	0	0	0		10
HYPL13VL	0	0	0	0	0	0	0	0	0	0	0	0	0	0	0	0	0	0	0	0	0	0	0	0	0	0	0	0	0	0	0	2	0	0	0		2
HYPL13VR	0	0	0	0	0	0	0	0	0	0	0	0	0	0	0	0	0	0	0	0	0	0	0	0	0	0	0	0	0	0	0	1	0	0	0		1
HYPL14DL	0	0	0	0	0	0	0	0	0	0	0	0	0	0	0	0	0	0	0	0	0	0	0	0	0	0	0	0	0	0	0	9	0	0	0		9
HYPL14DR	0	0	0	0	0	0	0	0	0	0	0	0	0	0	0	0	0	0	0	0	0	0	0	0	0	0	0	0	0	0	0	8	0	0	0		8
HYPL14VR	0	0	0	0	0	0	0	0	0	0	0	0	0	0	0	0	0	0	0	0	0	0	0	0	0	0	0	0	0	0	0	1	0	0	0		1
HYPL15DL	0	0	0	0	0	0	0	0	0	0	0	0	0	0	0	0	0	0	0	0	0	0	0	0	0	0	0	0	0	0	0	1	0	0	0		1
HYPL15DR	0	0	0	0	0	0	0	0	0	0	0	0	0	0	0	0	0	0	0	0	0	0	0	0	0	0	0	0	0	0	0	1	0	0	0		1
HYPL8DL	0	0	0	0	0	0	0	0	0	0	0	0	0	0	0	0	0	0	0	0	0	0	0	0	0	0	0	0	0	0	0	10	0	0	0		10
HYPL8DR	0	0	0	0	0	0	0	0	0	0	0	0	0	0	0	0	0	0	0	0	0	0	0	0	0	0	0	0	0	0	0	11	0	0	0		11
HYPL8VL	0	0	0	0	0	0	0	0	0	0	0	0	0	0	0	0	0	0	0	0	0	0	0	0	0	0	0	0	0	0	0	5	0	0	0		5
HYPL8VR	0	0	0	0	0	0	0	0	0	0	0	0	0	0	0	0	0	0	0	0	0	0	0	0	0	0	0	0	0	1	0	9	0	0	0		10
HYPL9DL	0	0	0	0	0	0	0	0	0	0	0	0	0	0	0	0	0	0	0	0	0	0	0	0	0	0	0	0	0	0	0	12	0	0	0		12
HYPL9DR	0	0	0	0	0	0	0	0	0	0	0	0	0	0	0	0	0	0	0	0	0	0	0	0	0	0	0	0	0	0	0	12	0	0	0		12
HYPL9VL	0	0	0	0	0	0	0	0	0	0	0	0	0	0	0	0	0	0	0	0	0	0	0	0	0	0	0	0	0	0	0	13	0	0	0		13
HYPL9VR	0	0	0	0	0	0	0	0	0	0	0	0	0	0	0	0	0	0	0	0	0	0	0	0	0	0	0	0	0	1	0	10	0	0	0		11
I1L	9	3	8	10	10	11	11	4	4	9	5	8	10	10	9	9	10	5	10	17	14	10	1	10	10	10	7	5	1	10	10	16	6	6	2		290
I1R	10	3	8	10	10	11	11	4	4	9	5	8	8	10	9	9	10	5	10	18	13	10	1	10	10	10	8	5	1	10	10	16	6	9	2		293
I2L	9	2	8	10	10	10	11	5	4	10	6	8	10	10	9	9	9	5	10	18	14	10	2	10	10	10	8	5	2	10	10	16	6	9	2		297
I2R	9	3	8	10	10	11	11	5	4	10	6	8	10	10	9	9	10	5	10	18	14	10	2	10	10	10	8	5	2	10	10	16	6	9	2		300
I3	9	3	8	10	10	11	11	5	4	10	5	7	10	10	9	9	10	5	10	18	14	10	2	10	10	10	8	5	2	10	10	16	6	10	2		299
I4	9	3	8	10	9	11	11	5	4	10	6	8	10	10	9	9	10	5	10	18	14	10	2	10	10	10	8	5	2	10	8	16	6	10	2		298
I5	9	3	7	10	10	11	11	5	4	9	6	8	10	9	9	9	10	5	9	18	14	10	1	10	10	10	8	5	2	10	7	16	6	10	2		293
I6	9	3	8	10	10	11	11	5	4	10	6	8	10	10	9	9	10	5	10	18	14	10	2	10	10	10	8	5	2	10	8	16	6	10	2		299
IL1DL	0	0	0	0	0	8	9	0	0	0	0	0	0	0	0	0	0	0	0	0	0	0	0	0	0	0	0	0	0	0	0	0	0	0	0		17
IL1DR	0	0	0	0	0	9	10	0	0	0	0	0	0	0	0	0	0	0	0	0	0	0	0	0	0	0	0	0	0	0	0	0	0	0	0		19
IL1L	0	0	0	0	0	8	9	0	0	0	0	0	0	0	0	0	0	0	0	0	0	0	0	0	0	0	0	0	0	0	0	0	0	0	0		17
IL1R	0	0	0	0	0	7	8	0	0	0	0	0	0	0	0	0	0	0	0	0	0	0	0	0	0	0	0	0	0	0	0	0	0	0	0		15
IL1VL	0	0	0	0	0	8	6	0	0	0	0	0	0	0	0	0	0	0	0	0	0	0	0	0	0	0	0	0	0	0	0	0	0	0	0		14
IL1VR	0	0	0	0	0	9	7	0	0	0	0	0	0	0	0	0	0	0	0	0	0	0	0	0	0	0	0	0	0	0	0	0	0	0	0		16
IL2DL	0	0	0	0	0	11	0	0	0	0	0	0	0	0	0	0	0	0	0	0	0	0	0	0	0	0	0	0	0	0	0	0	0	0	0		11
IL2DR	0	0	0	0	0	9	0	0	0	0	0	0	0	0	0	0	0	0	0	0	0	0	0	0	0	0	0	0	0	0	0	0	0	0	0		9
IL2L	0	0	0	0	0	10	1	0	0	0	0	0	0	0	0	0	0	0	0	0	0	0	0	0	0	0	1	0	0	0	0	0	0	0	0		12
IL2R	0	0	0	0	0	7	1	0	0	0	0	0	0	0	0	0	0	0	0	0	0	0	0	0	0	0	3	0	0	0	0	0	0	0	0		11
IL2VL	0	0	0	0	0	6	0	0	0	0	0	0	0	0	0	0	0	0	0	0	0	0	0	0	0	0	0	0	0	0	0	0	0	0	0		6
IL2VR	0	0	0	0	0	8	0	0	0	0	0	0	0	0	0	0	0	0	0	0	0	0	0	0	0	0	0	0	0	0	0	0	0	0	0		8
LUAL	0	0	0	0	0	0	0	0	0	0	0	0	0	0	0	0	0	0	0	0	0	0	0	0	0	0	0	0	0	0	0	0	0	0	0		0
LUAR	0	0	0	0	0	0	0	0	0	0	0	0	0	0	0	0	0	0	0	0	0	0	0	0	0	0	0	0	0	0	0	0	0	0	0		0
M1	9	3	8	9	10	11	10	5	4	10	6	8	10	10	9	9	10	5	10	18	14	10	2	10	10	10	8	5	2	10	8	16	6	10	2		297
M2L	9	3	8	10	10	11	11	5	4	10	6	8	10	10	9	9	10	5	10	18	14	10	2	10	10	10	8	5	2	10	8	16	6	10	2		299
M2R	9	3	8	10	10	11	11	5	4	10	6	8	10	10	9	9	10	5	10	18	14	10	2	10	10	10	8	5	2	10	8	16	6	10	2		299
M3L	9	3	8	10	10	11	11	5	4	10	5	8	10	10	9	9	10	5	10	17	14	10	1	10	10	10	8	5	2	9	9	16	6	10	2		296
M3R	9	3	8	10	10	11	11	5	4	10	5	8	10	10	9	9	10	5	10	17	14	10	1	10	10	10	8	5	2	9	9	16	6	10	2		296
M4	9	2	8	10	10	11	11	5	4	10	5	8	10	10	9	9	10	5	10	18	14	10	2	10	10	10	8	5	2	10	10	16	6	10	2		299
M5	8	3	8	10	10	10	11	5	4	10	6	7	10	10	9	9	10	5	10	17	14	10	2	9	10	10	8	5	2	9	8	16	6	9	2		292
MCL	9	3	8	10	9	11	11	5	4	10	6	8	10	10	9	9	10	5	10	18	14	10	2	10	10	10	8	5	2	10	10	16	6	10	2		300
MCR	9	3	8	10	10	11	11	5	4	10	6	8	10	10	9	9	10	5	10	18	14	10	2	10	10	10	8	5	2	10	10	16	6	10	2		301
MI	9	3	8	10	10	11	11	5	4	10	5	8	10	10	9	9	10	5	10	18	14	10	2	10	10	10	8	5	2	10	10	16	6	10	2		300
NSML	9	2	8	10	10	11	11	5	4	10	6	8	9	10	9	9	10	5	10	17	14	10	2	10	10	10	8	5	2	10	10	16	6	10	2		298
NSMR	9	3	8	10	10	11	11	5	4	10	6	8	10	10	9	9	10	5	10	17	14	10	2	10	10	10	8	5	2	9	10	16	6	10	2		299
OLLL	0	0	0	0	0	7	9	0	0	0	0	0	0	0	0	0	0	0	0	0	0	0	0	0	0	0	0	0	0	0	0	0	0	0	0		16
OLLR	0	0	0	0	0	6	10	0	0	0	0	0	0	0	0	0	0	0	0	0	0	0	0	0	0	0	0	0	0	0	0	0	0	0	0		16
OLQDL	0	0	0	0	0	9	10	0	0	0	0	0	0	0	0	0	0	0	0	0	0	0	0	0	0	0	0	0	0	0	0	0	0	0	0		19
OLQDR	0	0	0	0	0	8	9	0	0	0	0	0	0	0	0	0	0	0	0	0	0	0	0	0	0	0	0	0	0	0	0	0	0	0	0		17
OLQVL	0	0	0	0	0	9	8	0	0	0	0	0	0	1	0	0	0	0	0	0	0	0	0	0	0	0	0	0	0	0	0	0	0	0	0		18
OLQVR	0	0	0	0	0	9	10	0	0	0	0	0	0	0	0	0	0	0	0	0	0	0	0	0	0	0	0	0	0	0	0	0	0	0	0		19
PDA	0	0	0	0	0	0	0	0	0	0	0	0	0	0	0	0	0	0	0	0	0	0	0	0	0	0	0	0	0	0	0	0	0	0	0		0
PDB	0	0	0	0	0	0	0	0	0	0	0	0	0	0	0	0	0	0	0	0	0	0	0	0	0	0	0	0	0	0	0	0	0	0	0		0
PDEL	0	0	0	0	0	0	0	0	0	0	0	0	0	0	0	0	0	0	0	0	0	0	0	0	0	0	0	0	0	0	0	0	0	0	0		0
PDER	0	0	0	0	0	0	0	0	0	0	0	0	0	0	0	0	0	0	0	0	0	0	0	0	0	0	0	0	0	0	0	0	0	0	0		0
PHAL	0	0	0	0	0	0	0	0	0	0	0	0	0	0	0	0	0	0	0	0	0	0	0	0	0	0	0	0	0	0	0	0	0	0	0		0
PHAR	0	0	0	0	0	0	0	0	0	0	0	0	0	0	0	0	0	0	0	0	0	0	0	0	0	0	0	0	0	0	0	0	0	0	0		0
PHBL	0	0	0	0	0	0	0	0	0	0	0	0	0	0	0	0	0	0	0	0	0	0	0	0	0	0	0	0	0	0	0	0	0	0	0		0
PHBR	0	0	0	0	0	0	0	0	0	0	0	0	0	0	0	0	0	0	0	0	0	0	0	0	0	0	0	0	0	0	0	0	0	0	0		0
PHCL	0	0	0	0	0	0	0	0	0	0	0	0	0	0	0	0	0	0	0	0	0	0	0	0	0	0	0	0	0	0	0	0	0	0	0		0
PHCR	0	0	0	0	0	0	0	0	0	0	0	0	0	0	0	0	0	0	0	0	0	0	0	0	0	0	0	0	0	0	0	0	0	0	0		0
PLML	0	0	0	0	0	0	0	0	0	0	0	0	0	0	0	0	0	0	0	0	0	0	0	0	0	0	0	0	0	0	0	0	0	0	0		0
PLMR	0	0	0	0	0	0	0	0	0	0	0	0	0	0	0	0	0	0	0	0	0	0	0	0	0	0	0	0	0	0	0	0	0	0	0		0
PLNL	0	0	0	0	0	0	0	0	0	0	0	0	0	0	0	0	0	0	0	0	0	0	0	0	0	0	0	0	0	0	0	0	0	0	0		0
PLNR	0	0	0	0	0	0	0	0	0	0	0	0	0	0	0	0	0	0	0	0	0	0	0	0	0	0	0	0	0	0	0	0	0	0	0		0
PQR	0	0	0	0	0	0	0	0	0	0	0	0	0	0	0	0	0	0	0	0	0	0	0	0	0	0	0	0	0	0	0	0	0	0	0		0
PVCL	0	0	0	0	0	0	0	0	0	0	0	0	0	0	0	0	0	0	0	0	0	0	0	0	0	0	0	0	0	0	0	0	0	0	0		0
PVCR	0	0	0	0	0	0	0	0	0	0	0	0	0	0	0	0	0	0	0	0	0	0	0	0	0	0	0	0	0	0	0	0	0	0	0		0
PVDL	0	0	0	0	0	0	0	0	0	0	0	0	0	0	0	0	0	0	0	0	0	0	0	0	0	0	0	0	0	0	0	0	0	0	0		0
PVDR	0	0	0	0	0	0	0	0	0	0	0	0	0	0	0	0	0	0	0	0	0	0	0	0	0	0	0	0	0	0	0	0	0	0	0		0
PVM	0	0	0	0	0	0	0	0	0	0	0	0	0	0	0	0	0	0	0	0	0	0	0	0	0	0	0	0	0	0	0	0	0	0	0		0
PVNL	0	0	0	0	0	0	0	0	0	0	0	0	0	0	0	0	0	0	0	0	0	0	0	0	0	0	0	0	0	0	0	0	0	0	0		0
PVNR	0	0	0	0	0	0	0	0	0	0	0	0	0	0	0	0	0	0	0	0	0	0	0	0	0	0	0	0	0	0	0	0	0	0	0		0
PVPL	0	0	0	0	0	0	0	0	0	0	0	0	0	0	0	0	0	0	0	0	0	0	0	0	0	0	0	0	0	0	0	0	0	0	0		0
PVPR	0	0	0	0	0	0	0	0	0	0	0	0	0	0	0	0	0	0	0	0	0	0	0	0	0	0	0	0	0	0	0	0	0	0	0		0
PVQL	0	0	0	0	0	0	0	0	0	0	0	0	0	0	0	0	0	0	0	0	0	0	0	0	0	0	0	0	0	0	0	0	0	0	0		0
PVQR	0	0	0	0	0	0	0	0	0	0	0	0	0	0	0	0	0	0	0	0	0	0	0	0	0	0	0	0	0	0	0	0	0	0	0		0
PVR	0	0	0	0	0	0	0	0	0	0	0	0	0	0	0	0	0	0	0	0	0	0	0	0	0	0	0	0	0	0	0	0	0	0	0		0
PVT	0	0	0	0	0	0	0	0	0	0	0	0	0	0	0	0	0	0	0	0	0	0	0	0	0	0	0	0	0	0	0	0	0	0	0		0
PVWL	0	0	0	0	0	0	0	0	0	0	0	0	0	0	0	0	0	0	0	0	0	0	0	0	0	0	0	0	0	0	0	0	0	0	0		0
PVWR	0	0	0	0	0	0	0	0	0	0	0	0	0	0	0	0	0	0	0	0	0	0	0	0	0	0	0	0	0	0	0	0	0	0	0		0
RIAL	0	0	0	0	0	3	10	0	0	0	0	0	0	3	9	7	0	0	0	0	0	0	0	0	0	0	0	0	1	0	0	0	0	0	0		33
RIAR	0	0	0	0	0	2	10	0	0	0	0	0	0	1	9	9	0	0	0	0	0	0	0	0	0	0	0	0	1	0	0	1	0	0	0		33
RIBL	0	0	0	0	0	5	0	0	0	0	0	0	0	3	0	0	0	0	0	0	0	0	0	0	0	0	0	0	0	0	0	1	0	0	0		9
RIBR	0	0	0	0	0	4	0	0	0	0	0	0	0	3	0	0	0	0	0	0	0	0	0	0	0	0	0	0	0	0	0	1	0	0	0		8
RICL	8	0	0	0	0	2	4	0	0	8	0	0	0	1	1	0	0	0	0	0	0	0	0	9	0	0	0	0	2	0	0	0	4	0	0		39
RICR	8	0	0	0	0	2	2	0	0	8	0	0	0	0	0	0	0	0	0	0	0	0	0	9	0	0	0	0	2	0	0	0	6	0	0		37
RID	0	10	0	0	0	3	0	0	0	0	0	0	0	1	0	0	0	0	1	0	0	0	0	0	0	0	0	0	0	9	0	1	0	0	0		25
RIFL	0	0	0	0	0	0	0	0	0	0	0	0	0	0	1	0	0	0	0	0	0	0	0	0	0	0	0	0	0	0	0	0	0	0	0		1
RIFR	0	0	0	0	0	0	0	0	0	0	0	0	0	0	0	0	0	0	0	0	0	0	0	0	0	0	0	0	0	0	0	0	0	0	0		0
RIGL	0	0	0	0	0	0	0	0	0	0	0	0	0	0	2	0	0	0	0	0	0	0	0	0	0	0	0	0	0	0	0	0	0	0	0		2
RIGR	0	0	0	0	0	0	1	0	0	0	0	0	0	0	0	0	0	0	0	0	0	0	0	1	0	0	0	0	0	0	0	0	0	0	0		2
RIH	0	0	0	0	0	0	0	0	0	0	0	0	0	2	0	0	0	0	0	0	0	0	0	4	0	0	0	0	0	0	0	0	0	0	0		6
RIML	0	0	0	0	0	5	10	0	0	0	0	0	0	10	1	0	0	0	0	0	0	0	0	0	0	0	0	0	0	0	0	1	4	0	0		31
RIMR	0	0	0	0	0	5	10	0	0	0	0	0	0	8	0	0	0	0	0	0	0	0	0	0	0	0	0	0	0	0	0	1	6	0	0		30
RIPL	0	0	0	0	0	2	0	0	0	0	0	0	0	1	0	0	0	0	0	0	0	0	0	0	0	0	0	0	0	0	0	0	0	0	0		3
RIPR	0	0	0	0	0	1	0	0	0	0	0	0	0	0	0	0	0	0	0	0	0	0	0	0	0	0	0	0	0	0	0	0	0	0	0		1
RIR	0	0	0	0	0	0	0	0	0	0	0	0	0	0	2	0	0	0	0	0	0	0	0	5	0	0	0	0	0	0	0	0	0	0	0		7
RIS	0	0	0	0	0	0	0	0	0	0	0	0	0	0	0	0	0	0	0	0	0	0	0	0	0	0	0	0	0	0	0	0	0	0	0		0
RIVL	0	0	0	0	0	0	0	0	0	0	0	0	0	1	0	0	0	0	0	0	0	0	2	0	0	0	5	0	0	0	0	0	0	0	0		8
RIVR	0	0	0	0	0	0	0	0	0	0	0	0	0	0	0	0	0	0	0	0	0	0	2	0	0	0	5	0	0	0	0	0	0	0	0		7
RMDDL	7	0	0	0	0	0	0	0	0	0	0	0	0	10	0	0	0	0	0	0	0	0	0	0	0	0	0	0	0	0	0	0	0	0	1		18
RMDDR	9	0	0	0	0	0	0	0	0	0	0	0	0	9	0	0	0	0	0	0	0	0	0	0	0	0	0	0	0	0	0	0	0	0	1		19
RMDL	0	0	0	0	0	4	0	0	0	0	0	0	0	9	0	0	0	0	0	0	0	0	2	0	0	0	0	0	0	0	0	0	0	0	2		17
RMDR	0	0	0	0	0	3	0	0	0	0	0	0	0	9	0	0	0	0	0	0	0	0	2	0	0	0	0	0	0	0	0	0	0	0	0		14
RMDVL	0	0	0	0	0	4	0	0	0	0	0	0	0	9	0	0	0	0	0	0	0	0	0	0	0	0	0	0	2	0	0	0	0	0	2		17
RMDVR	0	0	0	0	0	4	0	0	0	0	0	0	0	9	0	0	0	0	0	0	0	0	0	0	0	0	0	0	2	0	0	1	0	0	1		17
RMED	0	0	0	0	0	0	0	0	0	10	0	0	0	1	0	0	0	0	0	0	0	0	0	0	0	0	0	0	0	9	0	0	0	0	0		20
RMEL	0	0	0	0	0	2	3	0	0	0	0	0	0	7	0	0	0	0	0	0	0	0	0	0	0	0	0	0	0	10	0	1	0	0	0		23
RMER	0	0	0	0	0	1	1	0	0	0	0	0	0	9	0	0	0	0	0	0	0	0	0	0	0	0	0	0	0	10	0	1	0	0	0		22
RMEV	0	0	0	0	0	2	0	0	0	10	0	0	0	1	0	0	0	0	0	0	0	0	0	0	0	0	0	0	0	10	0	0	0	0	0		23
RMFL	0	0	0	0	0	0	0	0	0	0	0	0	0	3	0	0	0	0	0	0	0	0	0	0	0	0	0	0	1	0	0	0	0	0	0		4
RMFR	0	0	0	0	0	0	0	0	0	0	0	0	0	1	0	0	0	0	0	0	0	0	0	0	0	0	0	0	1	0	0	0	0	0	0		2
RMGL	0	0	0	0	0	0	0	0	0	0	0	0	0	0	0	0	0	0	0	0	0	0	0	0	0	0	0	0	0	0	0	0	0	0	0		0
RMGR	0	0	0	0	0	0	0	0	0	0	0	0	0	0	0	0	0	0	0	0	0	0	0	0	0	0	0	0	0	0	0	0	0	0	0		0
RMHL	0	0	0	0	0	0	0	0	0	0	0	0	0	5	0	0	0	0	0	0	0	0	0	0	0	0	0	0	0	0	0	0	0	0	0		5
RMHR	0	0	0	0	0	0	0	0	0	0	0	0	0	3	0	0	0	0	0	0	0	0	0	0	0	0	0	0	0	0	0	0	0	0	0		3
SAADL	0	0	0	0	0	0	0	5	0	7	0	0	0	5	0	0	0	0	0	0	0	0	2	0	0	0	0	0	0	0	0	0	0	0	0		19
SAADR	0	0	0	0	0	0	0	4	0	8	0	0	0	3	0	0	0	0	0	0	0	0	2	0	0	0	0	0	0	0	0	0	0	0	0		17
SAAVL	0	0	0	0	0	4	0	4	0	7	0	0	0	7	0	0	0	0	0	0	0	0	1	0	0	0	0	0	0	0	0	0	0	0	0		23
SAAVR	0	0	0	0	0	4	0	4	0	7	0	0	0	7	0	0	0	0	0	0	0	0	0	0	0	0	0	0	0	0	0	1	0	0	0		23
SABD	0	0	0	0	0	0	0	0	0	0	0	0	0	0	0	0	0	0	0	0	0	0	0	0	0	0	0	0	0	0	0	0	0	0	0		0
SABVL	0	0	0	0	0	0	0	0	0	0	0	0	0	0	0	0	0	0	0	0	0	0	0	0	0	0	0	0	0	0	0	0	0	0	0		0
SABVR	0	0	0	0	0	0	0	0	0	0	0	0	0	0	0	0	0	0	0	0	0	0	0	0	0	0	0	0	0	0	0	0	0	0	0		0
SDQL	0	0	0	0	0	0	0	0	0	0	0	0	0	0	0	0	0	0	0	0	0	0	0	0	0	0	0	0	0	0	0	0	0	0	0		0
SDQR	0	0	0	0	0	0	0	0	0	0	0	0	0	0	0	0	0	0	0	0	0	0	0	0	0	0	0	0	0	0	0	0	0	0	0		0
SIADL	0	0	0	0	0	0	0	0	0	0	0	0	0	1	0	0	0	0	0	0	0	0	0	0	0	0	0	0	0	0	0	0	0	0	0		1
SIADR	0	0	0	0	0	0	0	0	0	0	0	0	0	0	0	0	0	0	0	0	0	0	0	0	0	0	0	0	0	0	0	0	0	0	0		0
SIAVL	0	0	0	0	0	0	0	0	0	0	0	0	0	0	0	0	0	0	0	0	0	0	0	0	0	0	0	0	0	0	0	0	0	0	0		0
SIAVR	0	0	0	0	0	0	0	0	0	0	0	0	0	0	0	0	0	0	0	0	0	0	0	0	0	0	0	0	0	1	0	0	0	0	0		1
SIBDL	0	0	0	0	0	4	0	0	0	0	0	0	0	6	1	0	0	0	0	0	0	0	0	0	0	0	0	0	0	0	0	1	0	0	0		12
SIBDR	0	0	0	0	0	5	0	0	0	0	0	0	0	3	0	0	0	0	0	0	0	0	0	0	0	0	0	0	0	0	0	1	0	0	0		9
SIBVL	0	0	0	0	0	0	0	0	0	0	0	0	0	3	0	0	0	0	0	0	0	0	0	0	0	0	0	0	0	0	0	0	0	0	0		3
SIBVR	0	0	0	0	0	0	0	0	0	0	0	0	0	2	0	0	0	0	0	0	0	0	0	0	0	0	0	0	0	0	0	0	0	0	0		2
SMBDL	0	0	0	0	0	0	0	5	0	0	0	0	0	2	0	0	0	0	0	0	0	0	2	0	0	0	0	0	0	10	0	0	0	0	0		19
SMBDR	0	0	0	0	0	0	0	5	0	0	0	0	0	0	0	0	0	0	0	0	0	0	2	0	0	0	0	0	0	10	0	0	0	0	0		17
SMBVL	0	0	0	0	0	0	0	5	0	0	0	0	0	2	0	0	0	0	0	0	0	0	1	0	0	0	0	0	0	10	0	0	0	0	0		18
SMBVR	0	0	0	0	0	0	0	5	0	0	0	0	0	0	0	0	0	0	0	0	0	0	1	0	0	0	0	0	0	10	0	0	0	0	0		16
SMDDL	7	0	0	0	0	0	0	0	0	0	0	0	0	9	0	0	0	0	0	0	0	0	0	0	0	0	0	0	0	0	0	0	0	0	0		16
SMDDR	9	0	0	0	0	0	0	0	0	0	0	0	0	7	0	0	0	0	0	0	0	0	0	0	0	0	0	0	0	0	0	0	0	0	0		16
SMDVL	6	0	0	0	0	3	0	0	0	7	0	0	0	9	0	0	0	0	0	0	0	0	0	0	0	0	0	0	0	0	0	0	0	0	0		25
SMDVR	4	0	0	0	0	4	0	0	0	7	0	0	0	9	0	0	0	0	0	0	0	0	0	0	0	0	0	0	0	0	0	1	0	0	0		25
URADL	0	0	0	0	0	0	0	0	0	0	0	0	0	0	0	0	0	0	0	0	0	0	0	0	0	0	0	0	0	0	0	0	0	0	0		0
URADR	0	0	0	0	0	0	0	0	0	0	0	0	0	0	0	0	0	0	0	0	0	0	0	0	0	0	0	0	0	0	0	0	0	0	0		0
URAVL	0	0	0	0	0	0	0	0	0	0	0	0	0	0	0	0	0	0	0	0	0	0	0	0	0	0	0	0	0	0	0	0	0	0	0		0
URAVR	0	0	0	0	0	0	0	0	0	0	0	0	0	0	0	0	0	0	0	0	0	0	0	0	0	0	0	0	0	0	0	0	0	0	0		0
URBL	0	0	0	0	0	2	0	0	0	0	0	0	0	1	0	0	0	0	8	0	0	0	0	0	0	0	0	0	0	0	0	0	0	0	0		11
URBR	0	0	0	0	0	1	0	0	0	0	0	0	0	0	0	0	0	0	10	0	0	0	0	0	0	0	0	0	0	0	0	0	0	0	0		11
URXL	0	0	0	0	0	9	0	0	0	0	0	0	0	5	0	0	0	0	0	0	0	0	0	0	0	0	0	0	0	0	0	12	0	0	0		26
URXR	0	0	0	0	0	10	0	0	0	0	0	0	0	4	0	0	0	0	0	0	0	0	0	0	0	0	0	0	0	0	0	16	0	0	0		30
URYDL	0	0	0	0	0	0	11	0	0	0	0	0	0	0	0	0	0	0	0	0	0	0	0	0	0	0	0	0	2	0	0	0	0	0	0		13
URYDR	0	0	0	0	0	0	11	0	0	0	0	0	0	0	0	0	0	0	0	0	0	0	0	0	0	0	0	0	2	0	0	0	0	0	0		13
URYVL	0	0	0	0	0	2	11	0	0	0	0	0	0	1	0	0	0	0	0	0	0	0	0	0	0	0	0	0	0	0	0	0	0	0	0		14
URYVR	0	0	0	0	0	1	11	0	0	0	0	0	0	0	0	0	0	0	0	0	0	0	0	0	0	0	0	0	0	0	0	0	0	0	0		12
VA1	0	0	0	0	0	0	0	0	0	0	0	0	0	0	0	0	0	0	0	0	0	0	0	0	0	0	0	0	0	0	0	0	0	0	0		0
VA10	0	0	0	0	0	0	0	0	0	0	0	0	0	0	0	0	0	0	0	0	0	0	0	0	0	0	0	0	0	0	0	0	0	0	0		0
VA11	0	0	0	0	0	0	0	0	0	0	0	0	0	0	0	0	0	0	0	0	0	0	0	0	0	0	0	0	0	0	0	0	0	0	0		0
VA12	0	0	0	0	0	0	0	0	0	0	0	0	0	0	0	0	0	0	0	0	0	0	0	0	0	0	0	0	0	0	0	0	0	0	0		0
VA2	0	0	0	0	0	0	0	0	0	0	0	0	0	0	0	0	0	0	0	0	0	0	0	0	0	0	0	0	0	0	0	0	0	0	0		0
VA3	0	0	0	0	0	0	0	0	0	0	0	0	0	0	0	0	0	0	0	0	0	0	0	0	0	0	0	0	0	0	0	0	0	0	0		0
VA4	0	0	0	0	0	0	0	0	0	0	0	0	0	0	0	0	0	0	0	0	0	0	0	0	0	0	0	0	0	0	0	0	0	0	0		0
VA5	0	0	0	0	0	0	0	0	0	0	0	0	0	0	0	0	0	0	0	0	0	0	0	0	0	0	0	0	0	0	0	0	0	0	0		0
VA6	0	0	0	0	0	0	0	0	0	0	0	0	0	0	0	0	0	0	0	0	0	0	0	0	0	0	0	0	0	0	0	0	0	0	0		0
VA7	0	0	0	0	0	0	0	0	0	0	0	0	0	0	0	0	0	0	0	0	0	0	0	0	0	0	0	0	0	0	0	0	0	0	0		0
VA8	0	0	0	0	0	0	0	0	0	0	0	0	0	0	0	0	0	0	0	0	0	0	0	0	0	0	0	0	0	0	0	0	0	0	0		0
VA9	0	0	0	0	0	0	0	0	0	0	0	0	0	0	0	0	0	0	0	0	0	0	0	0	0	0	0	0	0	0	0	0	0	0	0		0
VB1	0	0	0	0	0	0	0	0	0	0	0	0	0	0	0	0	0	0	0	0	0	0	0	0	0	0	0	0	0	0	0	0	0	0	0		0
VB10	0	0	0	0	0	0	0	0	0	0	0	0	0	0	0	0	0	0	0	0	0	0	0	0	0	0	0	0	0	0	0	0	0	0	0		0
VB11	0	0	0	0	0	0	0	0	0	0	0	0	0	0	0	0	0	0	0	0	0	0	0	0	0	0	0	0	0	0	0	0	0	0	0		0
VB2	0	0	0	0	0	0	0	0	0	0	0	0	0	0	0	0	0	0	0	0	0	0	0	0	0	0	0	0	0	0	0	0	0	0	0		0
VB3	0	0	0	0	0	0	0	0	0	0	0	0	0	0	0	0	0	0	0	0	0	0	0	0	0	0	0	0	0	0	0	0	0	0	0		0
VB4	0	0	0	0	0	0	0	0	0	0	0	0	0	0	0	0	0	0	0	0	0	0	0	0	0	0	0	0	0	0	0	0	0	0	0		0
VB5	0	0	0	0	0	0	0	0	0	0	0	0	0	0	0	0	0	0	0	0	0	0	0	0	0	0	0	0	0	0	0	0	0	0	0		0
VB6	0	0	0	0	0	0	0	0	0	0	0	0	0	0	0	0	0	0	0	0	0	0	0	0	0	0	0	0	0	0	0	0	0	0	0		0
VB7	0	0	0	0	0	0	0	0	0	0	0	0	0	0	0	0	0	0	0	0	0	0	0	0	0	0	0	0	0	0	0	0	0	0	0		0
VB8	0	0	0	0	0	0	0	0	0	0	0	0	0	0	0	0	0	0	0	0	0	0	0	0	0	0	0	0	0	0	0	0	0	0	0		0
VB9	0	0	0	0	0	0	0	0	0	0	0	0	0	0	0	0	0	0	0	0	0	0	0	0	0	0	0	0	0	0	0	0	0	0	0		0
VC1	0	0	0	0	0	0	0	0	0	0	0	0	0	0	0	0	0	0	0	0	0	0	0	0	0	0	0	0	0	0	0	0	0	0	0		0
VC2	0	0	0	0	0	0	0	0	0	0	0	0	0	0	0	0	0	0	0	0	0	0	0	0	0	0	0	0	0	0	0	0	0	0	0		0
VC3	0	0	0	0	0	0	0	0	0	0	0	0	0	0	0	0	0	0	0	0	0	0	0	0	0	0	0	0	0	0	0	0	0	0	0		0
VC4	0	0	0	0	0	0	0	0	0	0	0	0	0	0	0	0	0	0	0	0	0	0	0	0	0	0	0	0	0	0	0	0	0	0	0		0
VC5	0	0	0	0	0	0	0	0	0	0	0	0	0	0	0	0	0	0	0	0	0	0	0	0	0	0	0	0	0	0	0	0	0	0	0		0
VC6	0	0	0	0	0	0	0	0	0	0	0	0	0	0	0	0	0	0	0	0	0	0	0	0	0	0	0	0	0	0	0	0	0	0	0		0
VD1	0	0	0	0	0	0	0	0	0	0	0	0	0	0	0	0	0	0	0	0	0	0	0	0	0	0	0	0	0	0	0	0	0	0	0		0
VD10	0	0	0	0	0	0	0	0	0	0	0	0	0	0	0	0	0	0	0	0	0	0	0	0	0	0	0	0	0	0	0	0	0	0	0		0
VD11	0	0	0	0	0	0	0	0	0	0	0	0	0	0	0	0	0	0	0	0	0	0	0	0	0	0	0	0	0	0	0	0	0	0	0		0
VD12	0	0	0	0	0	0	0	0	0	0	0	0	0	0	0	0	0	0	0	0	0	0	0	0	0	0	0	0	0	0	0	0	0	0	0		0
VD13	0	0	0	0	0	0	0	0	0	0	0	0	0	0	0	0	0	0	0	0	0	0	0	0	0	0	0	0	0	0	0	0	0	0	0		0
VD2	0	0	0	0	0	0	0	0	0	0	0	0	0	0	0	0	0	0	0	0	0	0	0	0	0	0	0	0	0	0	0	0	0	0	0		0
VD3	0	0	0	0	0	0	0	0	0	0	0	0	0	0	0	0	0	0	0	0	0	0	0	0	0	0	0	0	0	0	0	0	0	0	0		0
VD4	0	0	0	0	0	0	0	0	0	0	0	0	0	0	0	0	0	0	0	0	0	0	0	0	0	0	0	0	0	0	0	0	0	0	0		0
VD5	0	0	0	0	0	0	0	0	0	0	0	0	0	0	0	0	0	0	0	0	0	0	0	0	0	0	0	0	0	0	0	0	0	0	0		0
VD6	0	0	0	0	0	0	0	0	0	0	0	0	0	0	0	0	0	0	0	0	0	0	0	0	0	0	0	0	0	0	0	0	0	0	0		0
VD7	0	0	0	0	0	0	0	0	0	0	0	0	0	0	0	0	0	0	0	0	0	0	0	0	0	0	0	0	0	0	0	0	0	0	0		0
VD8	0	0	0	0	0	0	0	0	0	0	0	0	0	0	0	0	0	0	0	0	0	0	0	0	0	0	0	0	0	0	0	0	0	0	0		0
VD9	0	0	0	0	0	0	0	0	0	0	0	0	0	0	0	0	0	0	0	0	0	0	0	0	0	0	0	0	0	0	0	0	0	0	0		0
XXXL	0	0	0	0	0	0	0	0	0	0	0	0	0	0	0	0	0	0	0	0	0	0	0	0	0	0	0	4	0	0	0	0	0	0	0		4
XXXR	0	0	0	0	0	0	0	0	0	0	0	0	0	0	0	0	0	0	0	0	0	0	0	0	0	0	0	4	0	0	0	0	0	0	0		4
file names
	140402_casy1pNLSYC_IsmC_DiR008_MODK_edited	140820_ceh10p_005_edited_rotated_namedFin_MODK_edited	140822_daf28p011_MODK_edited_y_a	140822_daf7p001_mod1_MODK_edited	140829_dat1p005_mod1_MODK_edited	140704_dyf11pNLS4YFP_IsmC_DiRx63water_027_MODK_edited_y	150901_eat4p007_MOD1_MODK_edited	140214_flp12p_005_editedC_rotatedDye_namedFin_MODK_edited_a_rotmod	140402_flp6p007_MODK_edited_x	140625_flp7p_005_edited_rotatedDye_namedFin_MODK_edited	140326_gcy22p_003_editedC_namedFin_toyomod_MODK_edited	140326_gcy28dp_001_edited_rotatedDye_namedFin_MODK_edited	140416_gcy7p_011_editedC_namedFin_MODK_edited	141024_glr1pNLSYC_LINE5_IsmC_DiR011_MODK_edited_y_a	140611_glr2pNLSYC_IsmC_DiRx63water003_mod1_MODK_edited	140829_glr3p006_mod1_MODK_edited	140820_gpa10p006_mod1_MODK_edited	140820_gpa13p009_MODK_edited	140829_gpa2p005_MODK_edited_a	140820_gpc1p001_mod1_MODK_edited	140709_ins1p_004_editedC_rotatedDye_namedFin_MODK_edited	140416_ins1shortp_005-1_MODK_edited	140702_lim4pNLSYC_IsmC_DiR_001_MODK_edited_a_YT	140402_mbr1p_001_MODK_edited	151216_nep2sp_009_MODK_edited	140409_npr9p_006_namedFin_MODK_edited_YT	150121_odr2p_005_namedFin_MODK_edited	160329_pKOG7_sdf9pSDF9GFP_DiO_002_MODK_edited_x_a	140704_ser1pNLSYC_IsmC_DiR002_MODK_edited	150715_ser2p2pNLSmTFP_012_MODK_edited	140416_sra6p_006_edited_rotatedX_namedFin_toyomod_MODK_edited	140218_tax4p_IsmC_1_1_2_mod1_hyp_MODK_edited	150317_tdc1p_mTFP_005_mod1_MODK_edited	140425_ttx3p_007_namedFin_MODK_edited	140702_vem1p_003_mod1_MODK_edited
	140402_casy1pNLSYC_IsmC_DiR011_MODK_edited	140820_ceh10p_007_edited_rotatedDye_namedFin_MODK_edited	140822_daf28p013_MODK_edited_a	140822_daf7p003_mod1_MODK_edited	140829_dat1p007_mod1_MODK_edited	141003_dyf11pNLS4YFP_IsmC_DiR003_mod1_MODK_edited	150901_eat4p012_MOD1_MODK_edited	140214_flp12p_010_editedC_rotatedDye_namedFin_mod_MODK_edited_rotmod	140402_flp6p011_MODK_edited_a	140625_flp7p_007_edited_rotatedDye_namedFin_MODK_edited	140326_gcy22p_005_editedC_namedFin_MODK_edited	140326_gcy28dp_003_edited_rotatedDye_namedFin_MODK_edited	140416_gcy7p_015_editedC_rotatedX_namedFin_MODK_edited	141024_glr1pNLSYC_LINE5_IsmC_DiR016_mod1_modk_edited	140611_glr2pNLSYC_IsmC_DiRx63water007rot_MOD1_MODK_edited	140829_glr3p008_mod1_MODK_edited	140820_gpa10p008_mod1_MODK_edited	140820_gpa13p013_MODK_edited_x	140829_gpa2p008_MODK_edited	140820_gpc1p003_mod1_MODK_edited	140709_ins1p_006_editedC_rotatedDye_namedFin_MODK_edited	140416_ins1shortp_007-1_MODK_edited	140702_lim4pNLSYC_IsmC_DiR_004rot_MODK_edited_YT	140402_mbr1p_002_namedFin_MODK_edited	151216_nep2sp_014_MODK_edited	140409_npr9p_008_namedFin_MODK_edited	150121_odr2p_008_namedFin_MODK_edited	160329_pKOG7_sdf9pSDF9GFP_DiO_005_MODK_edited	140704_ser1pNLSYC_IsmC_DiR004_MODK_edited	150715_ser2p2pNLSmTFP_014_MODK_edited	140416_sra6p_008_editedC_namedFin_MODK_edited	140218_tax4p_IsmC_1_2_1_mod1_hypL_MODK_edited	150317_tdc1p_mTFP_009_mod1_Lx_MODK_edited	140425_ttx3p_012_namedFin_MODK_edited	140702_vem1p_005_mod1_MODK_edited
	140402_casy1pNLSYC_IsmC_DiR013_MODK_edited	140820_ceh10p_009_edited_rotatedDye_namedFin_MODK_edited	140822_daf28p015_MODK_edited_x	140822_daf7p005_MODK_edited_x_y	140829_dat1p009_MODK_edited2_y_a	141003_dyf11pNLS4YFP_IsmC_DiR005_mod1_MODK_edited	150901_eat4p017_MOD1_MODK_edited	140214_flp12p_024_editedC_rotatedDye_namedFin_MODK_edited_rotmod	140402_flp6p013_MODK_edited	140625_flp7p_009_edited_rotatedDye_MODK_namedFin	140326_gcy22p_009_editedC_namedFin_MODK_edited	140326_gcy28dp_005_edited_rotatedDye_namedFin_MODK_edited	140416_gcy7p_017_editedC_rotatedX_namedFin_MODK_edited	141024_glr1pNLSYC_LINE5_IsmC_DiR018_MODK_edited_y_a	140611_glr2pNLSYC_IsmC_DiRx63water009_MODK_edited_x	140829_glr3p010_MODK_edited_a	140820_gpa10p010_MODK_edited_y_a	140820_gpa13p016_MODK_edited_x	140829_gpa2p010_MODK_edited_x_y	140820_gpc1p005_MODK_edited_y	140709_ins1p_008_editedC_rotatedDye_namedFin_MODK_edited	140416_ins1shortp_009-1_MODK_edited		140402_mbr1p_003_namedFin_MODK_edited	151216_nep2sp_019_MODK_edited	140409_npr9p_010_namedFin_MODK_edited	150121_odr2p_011_namedFin_MODK_edited	160329_pKOG7_sdf9pSDF9GFP_DiO_007_MODK_edited_y_a_mod		150715_ser2p2pNLSmTFP_016_MODK_edited	140416_sra6p_010_editedC_rotatedZ_namedFin_MODK_edited	140218_tax4p_IsmC_1_3_3_mod1_hypL_MODK_edited	150317_tdc1p_mTFP_020_MODK_edited_y	140425_ttx3p_015_namedFin_MODK_edited
	140402_casy1pNLSYC_IsmC_DiR015_MODK_edited_x	140820_ceh10p_013_edited_rotated_namedFin_toyomod_MODK_edited	140822_daf28p017_MODK_edited_x_a	140822_daf7p007_MODK_edited_x_y	140829_dat1p011_MODK_edited_a	141003_dyf11pNLS4YFP_IsmC_DiR007_mod1_MODK_edited	150901_eat4p023_MOD1_MODK_edited	140214_flp12p_029-1_editedC_rotated_namedFin_MODK_edited_rotmod	140402_flp6p015_MODK_edited	140625_flp7p_011_edited_rotatedDye_namedFin_MODK_edited	140326_gcy22p_018_editedC_rotatedY_namedFin_MODK_edited	140326_gcy28dp_007_edited_rotatedDye_namedFin_MODK_edited	140416_gcy7p_019_editedC_rotatedZ_namedFin_MODK_edited	141024_glr1pNLSYC_LINE5_IsmC_DiR022_mod1_MODK_edited	140611_glr2pNLSYC_IsmC_DiRx63water011rot_MOD1_MODK_edited	140829_glr3p012_MODK_edited_x	140820_gpa10p012_MODK_edited_a	140820_gpa13p018_MODK_edited_x_a	140829_gpa2p012_MODK_edited3_edited	140820_gpc1p007_MODK_edited_a	140709_ins1p_010_editedC_rotatedDye_namedFin_MODK_edited	140416_ins1shortp_011-1_MODK_edited		140402_mbr1p_005_namedFin_MODK_edited_a	151216_nep2sp_021_MODK_edited	140409_npr9p_012_namedFin_MODK_edited	150121_odr2p_016_namedFin_MODK_edited	160329_pKOG8_sdf9pNLSGFP_DiO_004_MODK_edited_y_mod		150715_ser2p2pNLSmTFP_018_MODK_edited	140416_sra6p_012_namedFin_MODK_edited	140218_tax4p_IsmC_1_4_2_mod1_hypL_MODK_edited	150317_tdc1p_mTFP_022_MODK_edited_a	140425_ttx3p_017_namedFin_MODK_edited
	140402_casy1pNLSYC_IsmC_DiR017_MODK_edited_x	140820_ceh10p_016_edited_rotatedDye_namedFin_MODK_edited	140822_daf28p019_MODK_edited_x_a	140822_daf7p009_MODK_edited_x_y	140829_dat1p013_MODK_edited_x_a_mod	141003_dyf11pNLS4YFP_IsmC_DiR009_mod1_MODK_edited	150901_eat4p025_MOD1_MODK_edited	140214_flp12p_048-1_editedC_rotatedDye_namedFin_MODK_edited_rotmod		140625_flp7p_013_edited_rotatedDye_namedFin_MODK_edited	140326_gcy22p_020_editedC_namedFin_MODK_edited	140326_gcy28dp_011_edited_rotatedDye_namedFin_MODK_edited	140416_gcy7p_021_editedC_rotatedDye_namedFin_MODK_edited	141024_glr1pNLSYC_LINE5_IsmC_DiR024_MODK_edited_y_a	140611_glr2pNLSYC_IsmC_DiRx63water013rot_MODK_edited	140829_glr3p014_Rx_MODK_edited_x	140820_gpa10p014_MODK_edited_y	140820_gpa13p020_MODK_edited	140829_gpa2p014_MODK_edited_y	140820_gpc1p009_MODK_edited_y	140709_ins1p_012_editedC_rotatedDye_namedFin_MODK_edited	140416_ins1shortp_013_MODK_edited		140402_mbr1p_007_namedFin_MODK_edited	151216_nep2sp_024_MODK_edited	140409_npr9p_014_namedFin_MODK_edited	150121_odr2p_019_namedFin_MODK_edited	160329_pKOG8_sdf9pNLSGFP_DiO_006_MODK_edited_y		150715_ser2p2pNLSmTFP_020_MODK_edited	140416_sra6p_014_editedC_rotatedY_namedFin_MODK_edited	140218_tax4p_IsmC_2_5_1_mod1_hypL_MODK_edited	150317_tdc1p_mTFP_024_MODK_edited_x	140425_ttx3p_019_namedFin_MODK_edited_a
	140402_casy1pNLSYC_IsmC_DiR019_MODK_edited_x_a	140820_ceh10p_018_edited_rotatedDye_namedFin_toyomod_modM_toyomod_MODK_edited	140822_daf28p021_MODK_edited_y_a	140822_daf7p011_MODK_edited_x_y	140829_dat1p015_MODK_edited_a	141003_dyf11pNLS4YFP_IsmC_DiR011_mod1_MODK_edited	150901_eat4p027_MOD1_MODK_edited			140625_flp7p_015_edited_rotatedDye_namedFin_MODK_edited_mod	140326_gcy22p_024_editedC_rotatedZ_namedFin_MODK_edited_a	140326_gcy28dp_013_edited_rotatedDye_namedFin_MODK_edited	140416_gcy7p_024_editedC_namedFin_MODK_edited	141024_glr1pNLSYC_LINE5_IsmC_DiR026_mod1_MODK_edited	140611_glr2pNLSYC_IsmC_DiRx63water015rot_MODK_edited	140829_glr3p016_MODK_edited_x	140820_gpa10p016_MODK_edited_x_y_a		140829_gpa2p016_MODK_edited2_x_a	140820_gpc1p011_MODK_edited	140709_ins1p_014_editedC_rotatedDye_namedFin_MODK_edited	140416_ins1shortp_015-1_MODK_edited		140402_mbr1p_009_namedFin_MODK_edited_mod	151216_nep2sp_026_MODK_edited_x_y_a	140409_npr9p_016_namedFin_MODK_edited	150121_odr2p_022-1_namedFin_MODK_edited			150715_ser2p2pNLSmTFP_022_MODK_edited	140416_sra6p_016_editedC_rotatedZ_namedFin_MODK_edited	140218_tax4p_IsmC_2_6_3_mod1_hypL_MODK_edited	150317_tdc1p_mTFP_026_MODK_edited_x	140425_ttx3p_021_namedFin_MODK_edited
	140402_casy1pNLSYC_IsmC_DiR021_MODK_edited_x_a	140820_ceh10p_021_edited_rotatedDye_namedFin_MODK_edited	140822_daf28p023_MODK_edited_y_a	140822_daf7p013_MODK_edited_x	140829_dat1p017_MODK_edited_x	141003_dyf11pNLS4YFP_IsmC_DiR013_mod1_MODK_mod	151125_eat4psvNLS2TagRFP_011_MOD1_MODK_edited			140625_flp7p_017_edited_rotatedDye_namedFin_MODK_edited		140326_gcy28dp_015_edited_rotatedDye_namedFin_MODK_edited_mod	140416_gcy7p_027-1_editedC_namedFin_MODK_edited	141024_glr1pNLSYC_LINE5_IsmC_DiR028_mod1_MODK_edited	140611_glr2pNLSYC_IsmC_DiRx63water017rot_MODK_edited_mod	140829_glr3p018_Rx_MODK_edited	140820_gpa10p018_MODK_edited_x_a		140829_gpa2p018_MODK_edited_y	140820_gpc1p013_MODK_edited_x	140709_ins1p_018_editedC_rotatedDye_namedFin_MODK_edited	140416_ins1shortp_017-1_MODK_edited		140402_mbr1p_011_namedFin_MODK_edited	151216_nep2sp_028_MODK_edited	140409_npr9p_019_namedFin_MODK_edited	150121_odr2p_025-1_namedFIn_MODK_edited			150715_ser2p2pNLSmTFP_024_MODK_edited	140416_sra6p_018_editedC_namedFin_MODK_edited	140218_tax4p_IsmC_2_8_1_mod1_hypL_MODK_edited		140425_ttx3p_023_namedFin_MODK_edited_a
	140402_casy1pNLSYC_IsmC_DiR023_MODK_edited_x_a	140820_ceh10p_023_edited_rotatedDye_namedFin_MODK_edited	140822_daf28p_007_mod1_MODK_edited	140822_daf7p015_MODK_edited_y	140829_dat1p019_MODK_edited2_x_a	141003_dyf11pNLS4YFP_IsmC_DiR015_mod1_MODK_edited_mod	151125_eat4psvNLS2TagRFP_013_MOD1_MODK_edited			140625_flp7p_019_edited_rotatedDye_namedFin_MODK_edited		140326_gcy28dp_033_edited_rotatedDye_namedFin_MODK_edited	140416_gcy7p_029_editedC_rotatedZ_namedFin_MODK_edited	141024_glr1pNLSYC_LINE5_IsmC_DiR030_mod1_MODK_edited	140611_glr2pNLSYC_IsmC_DiRx63water021_MODK_edited_x_a	140829_glr3p020_MODK_edited_x_y	140820_gpa10p020_MODK_edited		140829_gpa2p020_MODK_edited_x	140820_gpc1p016_MODK_edited	140709_ins1p_020_editedC_rotatedDye_namedFin_MODK_edited	140416_ins1shortp_019-1_MODK_edited		140402_mbr1p_013_namedFin_MODK_edited	151216_nep2sp_030_MODK_edited	140409_npr9p_021_namedFin_MODK_edited_a	150121_odr2p_030-1_namedFin_mod_MODK_edited			150715_ser2p2pNLSmTFP_026_MODK_edited	140416_sra6p_020_namedFim_MODK_edited	140219_tax4p_IsmC_3_10_2_mod1_hypL_MODK_edited		140425_ttx3p_025_namedFin_MODK_edited
	140402_casy1pNLSYC_IsmC_DiR025_MODK_edited_a	140820_ceh10p_025_edited_rotatedDye_namedFin_MODK_edited	140822_daf28p_009_mod1_MODK_edited	140822_daf7p017_MODK_edited	140829_dat1p021_MODK_edited_a	141003_dyf11pNLS4YFP_IsmC_DiR018_mod1_MODK_edited	151125_eat4psvNLS2TagRFP_015_MOD1_MODK_edited			140625_flp7p_022_edited_rotatedDye_namedFin_MODK_edited			140416_gcy7p_031_editedC_rotatedX_namedFin_MODK_edited	141024_glr1pNLSYC_LINE5_IsmC_DiR033_mod1_MODK_edited	140611_glr2p_NLSYC_IsmC_DiRx63water005_mod1_MODK_edited_toyomod	140829_glr3p022_MODK_edited_a	140820_gpa10p022_MODK_edited_x_mod		140829_gpa2p022_MODK_edited_x	140820_gpc1p018_MODK_edited_x_y_a	140709_ins1p_022_editedC_rotatedDye_namedFin_MODK_edited	140416_ins1shortp_021-1_MODK_edited		140402_mbr1p_015_namedFin_MODK_edited	151216_nep2sp_032_MODK_edited	140409_npr9p_023_namedFin_MODK_edited				150715_ser2p2pNLSmTFP_028_MODK_edited	140416_sra6p_022_editedC_rotatedY_namedFin_MODK_edited_a	140219_tax4p_IsmC_3_11_1_mod1_hypL_MODK_edited		140425_ttx3p_027_namedFin_MODK_edited
	140402_casy1pNLSYC_IsmC_DiR027_MODK_edited2	140820_ceh10p_027_edited_rotatedDye_namedFin_MODK_edited2		140822_daf7p019_MODK_edited_a	140829_dat1p023_MODK_edited	141003_dyf11pNLS4YFP_IsmC_DiR020_mod1_MODK_edited_a	151125_eat4psvNLS2TagRFP_017_MODK_edited			140625_flp7p_024_edited_rotatedDye_namedFin_MODK_edited			140416_gcy7p_033_editedC_rotatedX_namedFin_MODK_edited	141024_glr1pNLSYC_LINE5_IsmC_DiR035_mod1_MODK_edited			140820_gpa10p024_edited_MODK_edited_x_y_a		140829_gpa2p024_MODK_edited	140820_gpc1p020_MODK_edited_x_y_a	140709_ins1p_024_editedC_rotatedDye_namedFin_MODK_edited	140416_ins1shortp_023-1_MODK_edited		140402_mbr1p_027_namedFin_MODK_edited	151216_nep2sp_034_MODK_edited	140409_npr9p_025_namedFin_MODK_edited				150715_ser2p2pNLSmTFP_030_MODK_edited	140416_sra6p_024_editedC_namedFin_MODK_edited_a	140219_tax4p_IsmC_3_12_3_mod1_hypL_MODK_edited		140425_ttx3p_029_namedFin_MODK_edited
						141003_dyf11pNLS4YFP_IsmC_DiR022_mod1_MODK_edited	151125_eat4psvNLS2TagRFP_019_MODK_edited										140820_gpa10p026_edited_MODK_edited_y			150617_gpc1pNLSYC_IsmC_DiR#1_009_mod1_MODK_edited	141003_ins1pNLSYC_IsmC_DiR001_MODK_edited											140219_tax4p_IsmC_3_13_2_mod1_hypL_MODK_edited
																				150617_gpc1pNLSYC_IsmC_DiR#1_011_MODK_edited_x_y	141003_ins1pNLSYC_IsmC_DiR003_MODK_edited_a											140219_tax4p_IsmC_3_9_3_mod1_hypL_MODK_edited
																				150617_gpc1pNLSYC_IsmC_DiR#1_013_MODK_edited	141003_ins1pNLSYC_IsmC_DiR005_MODK_edited_a											140219_tax4p_IsmC_4_14_1_mod1_hypL_MODK_edited
																				150617_gpc1pNLSYC_IsmC_DiR#1_015_edited_x_a	141003_ins1pNLSYC_IsmC_DiR007_MODK_edited_a											140219_tax4p_IsmC_4_15_3_mod1_hypL_MODK_edited
																				150617_gpc1pNLSYC_IsmC_DiR#1_017_MODK_edited_a												140219_tax4p_IsmC_4_16_2_mod1_hypL_MODK_edited
																				150617_gpc1pNLSYC_IsmC_DiR#1_019_MODK_edited_x												140219_tax4p_IsmC_4_17_1_mod1_hypL_MODK_edited
																				150617_gpc1pNLSYC_IsmC_DiR#1_021_MODK_edited
																				150617_gpc1pNLSYC_IsmC_DiR#1_023_MODK_edited

## Sheet: count_class_line
count
line name	casy1p	ceh10p	daf28p	daf7p	dat1p	dyf11p	eat4p	flp12p	flp6p	flp7p	gcy22p	gcy28dp	gcy7p	glr1p	glr2p	glr3p	gpa10p	gpa13p	gpa2p	gpc1p	ins1p	ins1shortp	lim4p	mbr1p	nep2sp	npr9p	odr2p	sdf9p	ser1p	ser2p	sra6p	tax4p	tdc1p	ttx3p	vem1p		total
num animals	10	10	9	10	10	11	11	5	4	10	6	8	10	10	9	9	11	5	10	18	14	10	2	10	10	10	8	5	2	10	10	16	6	10	2		311
dummy	0	0.4	0	0	0	0	0.0909091	0	0	0.4	1	0.25	0.2	0.1	0	0	0	0	0	0	0.0714286	0	0	0	0	0	0	0	0	0	0	0	0	0.1	0		0.0746382
not named	163.1	186.5	163.111	164.3	158	119.364	130.091	151.6	168	159.9	171.667	162.75	170.5	127.3	172.333	161.333	167.818	157.2	166.7	158.611	163.571	164.7	167	153	159.2	172	152.75	162	162	165.9	162.6	151.688	161.833	169.1	162		160.272
_like	0	0	0	0	0	0	0	0	0	0	0	0	0	0	0	0	0	0	0	0	0	0	0	0	0	0	0	0	0	0	0	0	0	0	0		0
unknown	0	0	0	0	0	0	0	0	0	0	0	0	0	0	0	0	0	0	0	0	0	0	0	0	0	0	0	0	0	0	0	0	0	0	0		0
named	44.1	22.6	34.7778	36.1	39.5	85.6364	69.8182	46.4	36.25	43.2	35.6667	38.125	35.5	77.6	49	35.8889	36.7273	38.8	41	38.2222	41.5	37.7	41.5	43.6	41.4	37.5	39.875	34.4	42	50.4	32.3	65.375	37.3333	35.7	41.5		43.057
total	207.2	209.5	197.889	200.4	197.5	205	200	198	204.25	203.5	208.333	201.125	206.2	205	221.333	197.222	204.545	196	207.7	196.833	205.143	202.4	208.5	196.6	200.6	209.5	192.625	196.4	204	216.3	194.9	217.062	199.167	204.9	203.5		203.404
ADA	0	0	0	0	0	0	10	0	0	0	0	0	0	0	0	0	0	0	0	0	0	0	0	0	0	0	0	0	0	0	0	0	0	0	0		10
ADE	0	0	0	0	13	3	0	0	0	0	0	0	0	0	0	0	0	0	0	0	0	0	0	0	0	0	0	0	0	0	0	0	0	0	0		16
ADF	2	6	8	6	7	22	3	3	1	2	2	5	1	12	9	5	22	10	11	10	3	2	0	3	3	6	3	1	0	9	2	13	3	3	0		198
ADL	20	20	18	19	20	20	22	10	8	20	12	16	20	20	18	17	22	10	20	36	28	20	4	19	20	19	16	10	4	20	20	30	12	19	4		613
AFD	13	0	0	0	0	19	21	0	0	0	0	0	0	9	0	0	0	0	0	16	0	0	0	0	0	0	0	0	0	0	0	28	0	0	0		106
AIA	0	0	0	0	0	0	0	0	0	0	0	12	0	2	2	0	0	0	20	0	28	18	0	0	0	0	0	0	0	0	0	0	0	0	0		82
AIB	0	0	0	0	0	11	20	0	0	0	0	0	0	15	11	0	0	0	0	0	0	0	0	0	0	20	11	0	0	0	0	0	0	0	0		88
AIM	0	0	0	0	0	0	20	0	0	0	0	0	0	0	0	0	0	0	0	0	7	0	0	19	0	0	0	0	0	0	0	0	0	0	0		46
AIN	0	0	0	0	0	6	1	0	0	0	0	0	0	5	1	0	0	0	0	0	4	0	0	18	0	0	0	0	0	0	0	0	0	0	0		35
AIY	0	19	0	0	0	0	0	0	0	0	0	0	0	0	0	0	0	0	0	0	0	0	0	0	0	0	0	0	0	20	0	0	0	20	0		59
AIZ	0	0	0	0	0	2	20	0	0	0	0	0	0	1	1	0	0	0	0	0	0	0	0	0	0	0	13	0	0	20	0	0	0	0	0		57
ALA	0	0	0	0	0	4	0	0	0	10	0	0	0	4	0	0	0	0	0	0	0	0	0	0	0	0	0	0	0	0	0	0	0	0	0		18
ALM	0	0	0	0	0	0	0	0	0	0	0	0	0	0	0	0	0	0	0	0	0	0	0	0	0	0	0	0	0	0	0	0	0	0	0		0
ALN	0	0	0	0	0	0	0	0	0	0	0	0	0	0	0	0	0	0	0	0	0	0	0	0	0	0	0	0	0	0	0	0	0	0	0		0
AQR	0	0	0	0	0	3	5	0	0	0	0	0	0	0	0	0	0	0	0	0	0	0	0	0	0	0	0	0	0	0	0	14	0	0	0		22
AS	0	0	0	0	0	0	0	0	0	0	0	0	0	0	0	0	0	0	0	0	0	0	0	0	0	0	0	0	0	0	0	0	0	0	0		0
ASE	15	0	0	0	0	22	21	0	8	0	5	0	10	13	1	0	0	0	0	19	16	0	0	0	1	0	0	0	0	0	0	29	0	0	0		160
ASG	17	0	15	1	0	21	21	0	1	0	0	0	0	7	1	0	8	0	2	0	2	0	0	0	0	0	6	0	2	0	0	30	0	0	0		134
ASH	20	20	18	19	19	22	22	10	8	20	12	16	19	19	18	16	22	10	20	36	28	20	4	20	20	20	16	10	4	20	20	31	12	20	4		615
ASI	20	20	18	20	20	19	12	10	8	20	12	16	19	20	18	16	22	10	19	36	28	20	4	19	20	19	16	9	4	18	20	31	11	19	4		597
ASJ	20	20	18	20	19	22	12	10	8	20	11	16	20	19	18	17	22	10	19	36	28	20	4	20	20	20	16	10	4	20	20	32	12	20	4		607
ASK	20	20	18	20	20	22	22	10	8	20	12	16	20	20	18	17	22	10	19	36	28	20	4	19	20	19	16	10	4	20	20	31	12	20	4		617
AUA	0	0	0	0	0	14	19	0	0	0	0	0	0	14	2	0	0	0	0	1	0	0	0	2	0	0	0	0	1	0	0	0	0	0	0		53
AVA	0	0	0	0	0	9	0	0	0	0	0	0	0	18	17	0	0	0	0	0	0	0	0	0	0	0	0	0	0	0	0	0	0	0	3		47
AVB	0	0	0	0	0	7	0	0	0	0	0	0	0	11	1	0	0	0	0	0	0	0	0	0	0	0	0	0	0	0	0	0	0	0	0		19
AVD	0	0	0	0	0	7	0	0	0	0	0	0	0	16	16	0	0	0	0	0	0	0	0	0	0	0	0	0	0	0	0	0	0	0	0		39
AVE	0	0	0	0	0	9	0	0	0	0	0	0	0	14	18	0	0	0	0	0	0	0	0	0	0	0	0	0	0	0	0	0	0	0	0		41
AVF	0	0	0	0	0	0	0	0	0	0	0	0	0	0	0	0	0	0	0	0	0	0	0	0	0	0	0	0	0	0	0	0	0	0	0		0
AVG	0	0	0	0	0	0	0	0	0	1	0	0	0	0	2	0	0	0	0	0	0	0	0	0	0	0	0	0	0	0	0	0	0	0	0		3
AVH	0	0	0	0	0	7	0	6	0	0	0	0	0	8	1	0	0	0	0	0	0	0	0	0	0	0	0	0	0	0	0	0	0	0	0		22
AVJ	0	0	0	2	0	7	0	6	0	0	0	0	0	8	1	0	0	0	0	0	0	0	0	0	0	0	0	0	0	0	0	0	0	0	0		24
AVK	0	0	0	0	0	0	0	0	0	0	0	0	0	0	0	0	0	0	0	0	0	0	0	0	0	0	0	0	0	0	0	0	0	0	0		0
AVL	0	0	0	0	0	0	0	0	0	0	0	0	0	1	0	0	0	0	0	0	0	0	0	0	0	0	0	0	0	0	0	0	0	0	0		1
AVM	0	0	0	0	0	0	0	0	0	0	0	0	0	0	0	0	0	0	0	0	0	0	0	0	0	0	0	0	0	0	0	0	0	0	0		0
AWA	0	0	0	0	0	22	0	0	0	0	0	0	0	11	1	0	0	0	2	0	22	0	0	0	0	0	0	0	1	0	0	26	0	0	0		85
AWB	20	20	17	20	20	22	10	10	8	20	12	16	20	20	18	17	22	9	18	35	27	20	4	19	19	20	16	9	4	20	20	32	11	19	4		598
AWC	15	0	0	0	0	22	21	0	0	0	0	0	0	12	1	0	0	10	0	26	2	0	0	0	0	0	0	0	0	0	0	32	0	0	0		141
BAG	0	0	0	0	0	21	22	8	0	0	0	0	0	1	0	0	0	0	0	0	6	0	0	18	0	0	0	0	0	3	0	28	0	0	0		107
BDU	0	0	0	0	0	0	0	0	0	0	0	0	0	0	0	0	0	0	0	0	0	0	0	0	0	0	0	0	0	0	0	0	0	0	0		0
CAN	0	0	0	0	0	0	0	0	0	0	0	0	0	0	0	0	0	0	0	0	0	0	0	0	0	0	0	0	0	0	0	0	0	0	0		0
CEP	0	0	0	0	36	40	0	0	0	0	0	0	0	10	0	0	0	0	0	0	0	0	0	0	0	0	0	0	0	0	0	0	0	0	0		86
DA	0	0	0	0	0	0	0	0	0	0	0	0	0	0	0	0	0	0	0	0	0	0	0	0	0	0	0	0	0	0	0	0	0	0	0		0
DB	0	0	0	0	0	0	0	0	0	0	0	0	0	0	0	0	0	0	0	0	0	0	0	0	0	0	0	0	0	0	0	0	0	0	0		0
DD	0	0	0	0	0	0	0	0	0	0	0	0	0	0	0	0	0	0	0	0	0	0	0	0	0	0	0	0	0	0	0	0	0	0	0		0
DVA	0	0	0	0	0	0	0	0	0	0	0	0	0	0	0	0	0	0	0	0	0	0	0	0	0	0	0	0	0	0	0	0	0	0	0		0
DVB	0	0	0	0	0	0	0	0	0	0	0	0	0	0	0	0	0	0	0	0	0	0	0	0	0	0	0	0	0	0	0	0	0	0	0		0
DVC	0	0	0	0	0	0	0	0	0	0	0	0	0	0	0	0	0	0	0	0	0	0	0	0	0	0	0	0	0	0	0	0	0	0	0		0
FLP	0	0	0	0	0	8	13	0	0	0	0	0	0	0	0	0	0	0	0	0	0	0	0	0	0	0	0	0	0	1	0	0	0	0	0		22
GLR	0	0	0	0	0	7	0	0	0	0	0	0	0	18	0	0	0	0	0	0	0	0	0	0	57	0	0	0	0	0	0	0	0	0	0		82
HSN	0	0	0	0	0	0	0	0	0	0	0	0	0	0	0	0	0	0	0	0	0	0	0	0	0	0	0	0	0	0	0	0	0	0	0		0
HYP	0	0	0	0	0	0	0	0	0	0	0	0	0	0	0	0	0	0	0	0	0	0	0	0	0	0	0	0	0	4	0	223	0	0	0		227
I1	19	6	16	20	20	22	22	8	8	18	10	16	18	20	18	18	20	10	20	35	27	20	2	20	20	20	15	10	2	20	20	32	12	15	4		583
I2	18	5	16	20	20	21	22	10	8	20	12	16	20	20	18	18	19	10	20	36	28	20	4	20	20	20	16	10	4	20	20	32	12	18	4		597
I3	9	3	8	10	10	11	11	5	4	10	5	7	10	10	9	9	10	5	10	18	14	10	2	10	10	10	8	5	2	10	10	16	6	10	2		299
I4	9	3	8	10	9	11	11	5	4	10	6	8	10	10	9	9	10	5	10	18	14	10	2	10	10	10	8	5	2	10	8	16	6	10	2		298
I5	9	3	7	10	10	11	11	5	4	9	6	8	10	9	9	9	10	5	9	18	14	10	1	10	10	10	8	5	2	10	7	16	6	10	2		293
I6	9	3	8	10	10	11	11	5	4	10	6	8	10	10	9	9	10	5	10	18	14	10	2	10	10	10	8	5	2	10	8	16	6	10	2		299
IL1	0	0	0	0	0	49	49	0	0	0	0	0	0	0	0	0	0	0	0	0	0	0	0	0	0	0	0	0	0	0	0	0	0	0	0		98
IL2	0	0	0	0	0	51	2	0	0	0	0	0	0	0	0	0	0	0	0	0	0	0	0	0	0	0	4	0	0	0	0	0	0	0	0		57
LUA	0	0	0	0	0	0	0	0	0	0	0	0	0	0	0	0	0	0	0	0	0	0	0	0	0	0	0	0	0	0	0	0	0	0	0		0
M1	9	3	8	9	10	11	10	5	4	10	6	8	10	10	9	9	10	5	10	18	14	10	2	10	10	10	8	5	2	10	8	16	6	10	2		297
M2	18	6	16	20	20	22	22	10	8	20	12	16	20	20	18	18	20	10	20	36	28	20	4	20	20	20	16	10	4	20	16	32	12	20	4		598
M3	18	6	16	20	20	22	22	10	8	20	10	16	20	20	18	18	20	10	20	34	28	20	2	20	20	20	16	10	4	18	18	32	12	20	4		592
M4	9	2	8	10	10	11	11	5	4	10	5	8	10	10	9	9	10	5	10	18	14	10	2	10	10	10	8	5	2	10	10	16	6	10	2		299
M5	8	3	8	10	10	10	11	5	4	10	6	7	10	10	9	9	10	5	10	17	14	10	2	9	10	10	8	5	2	9	8	16	6	9	2		292
MC	18	6	16	20	19	22	22	10	8	20	12	16	20	20	18	18	20	10	20	36	28	20	4	20	20	20	16	10	4	20	20	32	12	20	4		601
MI	9	3	8	10	10	11	11	5	4	10	5	8	10	10	9	9	10	5	10	18	14	10	2	10	10	10	8	5	2	10	10	16	6	10	2		300
NSM	18	5	16	20	20	22	22	10	8	20	12	16	19	20	18	18	20	10	20	34	28	20	4	20	20	20	16	10	4	19	20	32	12	20	4		597
OLL	0	0	0	0	0	13	19	0	0	0	0	0	0	0	0	0	0	0	0	0	0	0	0	0	0	0	0	0	0	0	0	0	0	0	0		32
OLQ	0	0	0	0	0	35	37	0	0	0	0	0	0	1	0	0	0	0	0	0	0	0	0	0	0	0	0	0	0	0	0	0	0	0	0		73
PDA	0	0	0	0	0	0	0	0	0	0	0	0	0	0	0	0	0	0	0	0	0	0	0	0	0	0	0	0	0	0	0	0	0	0	0		0
PDB	0	0	0	0	0	0	0	0	0	0	0	0	0	0	0	0	0	0	0	0	0	0	0	0	0	0	0	0	0	0	0	0	0	0	0		0
PDE	0	0	0	0	0	0	0	0	0	0	0	0	0	0	0	0	0	0	0	0	0	0	0	0	0	0	0	0	0	0	0	0	0	0	0		0
PHA	0	0	0	0	0	0	0	0	0	0	0	0	0	0	0	0	0	0	0	0	0	0	0	0	0	0	0	0	0	0	0	0	0	0	0		0
PHB	0	0	0	0	0	0	0	0	0	0	0	0	0	0	0	0	0	0	0	0	0	0	0	0	0	0	0	0	0	0	0	0	0	0	0		0
PHC	0	0	0	0	0	0	0	0	0	0	0	0	0	0	0	0	0	0	0	0	0	0	0	0	0	0	0	0	0	0	0	0	0	0	0		0
PLM	0	0	0	0	0	0	0	0	0	0	0	0	0	0	0	0	0	0	0	0	0	0	0	0	0	0	0	0	0	0	0	0	0	0	0		0
PLN	0	0	0	0	0	0	0	0	0	0	0	0	0	0	0	0	0	0	0	0	0	0	0	0	0	0	0	0	0	0	0	0	0	0	0		0
PQR	0	0	0	0	0	0	0	0	0	0	0	0	0	0	0	0	0	0	0	0	0	0	0	0	0	0	0	0	0	0	0	0	0	0	0		0
PVC	0	0	0	0	0	0	0	0	0	0	0	0	0	0	0	0	0	0	0	0	0	0	0	0	0	0	0	0	0	0	0	0	0	0	0		0
PVD	0	0	0	0	0	0	0	0	0	0	0	0	0	0	0	0	0	0	0	0	0	0	0	0	0	0	0	0	0	0	0	0	0	0	0		0
PVM	0	0	0	0	0	0	0	0	0	0	0	0	0	0	0	0	0	0	0	0	0	0	0	0	0	0	0	0	0	0	0	0	0	0	0		0
PVN	0	0	0	0	0	0	0	0	0	0	0	0	0	0	0	0	0	0	0	0	0	0	0	0	0	0	0	0	0	0	0	0	0	0	0		0
PVP	0	0	0	0	0	0	0	0	0	0	0	0	0	0	0	0	0	0	0	0	0	0	0	0	0	0	0	0	0	0	0	0	0	0	0		0
PVQ	0	0	0	0	0	0	0	0	0	0	0	0	0	0	0	0	0	0	0	0	0	0	0	0	0	0	0	0	0	0	0	0	0	0	0		0
PVR	0	0	0	0	0	0	0	0	0	0	0	0	0	0	0	0	0	0	0	0	0	0	0	0	0	0	0	0	0	0	0	0	0	0	0		0
PVT	0	0	0	0	0	0	0	0	0	0	0	0	0	0	0	0	0	0	0	0	0	0	0	0	0	0	0	0	0	0	0	0	0	0	0		0
PVW	0	0	0	0	0	0	0	0	0	0	0	0	0	0	0	0	0	0	0	0	0	0	0	0	0	0	0	0	0	0	0	0	0	0	0		0
RIA	0	0	0	0	0	5	20	0	0	0	0	0	0	4	18	16	0	0	0	0	0	0	0	0	0	0	0	0	2	0	0	1	0	0	0		66
RIB	0	0	0	0	0	9	0	0	0	0	0	0	0	6	0	0	0	0	0	0	0	0	0	0	0	0	0	0	0	0	0	2	0	0	0		17
RIC	16	0	0	0	0	4	6	0	0	16	0	0	0	1	1	0	0	0	0	0	0	0	0	18	0	0	0	0	4	0	0	0	10	0	0		76
RID	0	10	0	0	0	3	0	0	0	0	0	0	0	1	0	0	0	0	1	0	0	0	0	0	0	0	0	0	0	9	0	1	0	0	0		25
RIF	0	0	0	0	0	0	0	0	0	0	0	0	0	0	1	0	0	0	0	0	0	0	0	0	0	0	0	0	0	0	0	0	0	0	0		1
RIG	0	0	0	0	0	0	1	0	0	0	0	0	0	0	2	0	0	0	0	0	0	0	0	1	0	0	0	0	0	0	0	0	0	0	0		4
RIH	0	0	0	0	0	0	0	0	0	0	0	0	0	2	0	0	0	0	0	0	0	0	0	4	0	0	0	0	0	0	0	0	0	0	0		6
RIM	0	0	0	0	0	10	20	0	0	0	0	0	0	18	1	0	0	0	0	0	0	0	0	0	0	0	0	0	0	0	0	2	10	0	0		61
RIP	0	0	0	0	0	3	0	0	0	0	0	0	0	1	0	0	0	0	0	0	0	0	0	0	0	0	0	0	0	0	0	0	0	0	0		4
RIR	0	0	0	0	0	0	0	0	0	0	0	0	0	0	2	0	0	0	0	0	0	0	0	5	0	0	0	0	0	0	0	0	0	0	0		7
RIS	0	0	0	0	0	0	0	0	0	0	0	0	0	0	0	0	0	0	0	0	0	0	0	0	0	0	0	0	0	0	0	0	0	0	0		0
RIV	0	0	0	0	0	0	0	0	0	0	0	0	0	1	0	0	0	0	0	0	0	0	4	0	0	0	10	0	0	0	0	0	0	0	0		15
RMD	16	0	0	0	0	15	0	0	0	0	0	0	0	55	0	0	0	0	0	0	0	0	4	0	0	0	0	0	4	0	0	1	0	0	7		102
RME	0	0	0	0	0	5	4	0	0	20	0	0	0	18	0	0	0	0	0	0	0	0	0	0	0	0	0	0	0	39	0	2	0	0	0		88
RMF	0	0	0	0	0	0	0	0	0	0	0	0	0	4	0	0	0	0	0	0	0	0	0	0	0	0	0	0	2	0	0	0	0	0	0		6
RMG	0	0	0	0	0	0	0	0	0	0	0	0	0	0	0	0	0	0	0	0	0	0	0	0	0	0	0	0	0	0	0	0	0	0	0		0
RMH	0	0	0	0	0	0	0	0	0	0	0	0	0	8	0	0	0	0	0	0	0	0	0	0	0	0	0	0	0	0	0	0	0	0	0		8
SAA	0	0	0	0	0	8	0	17	0	29	0	0	0	22	0	0	0	0	0	0	0	0	5	0	0	0	0	0	0	0	0	1	0	0	0		82
SAB	0	0	0	0	0	0	0	0	0	0	0	0	0	0	0	0	0	0	0	0	0	0	0	0	0	0	0	0	0	0	0	0	0	0	0		0
SDQ	0	0	0	0	0	0	0	0	0	0	0	0	0	0	0	0	0	0	0	0	0	0	0	0	0	0	0	0	0	0	0	0	0	0	0		0
SIA	0	0	0	0	0	0	0	0	0	0	0	0	0	1	0	0	0	0	0	0	0	0	0	0	0	0	0	0	0	1	0	0	0	0	0		2
SIB	0	0	0	0	0	9	0	0	0	0	0	0	0	14	1	0	0	0	0	0	0	0	0	0	0	0	0	0	0	0	0	2	0	0	0		26
SMB	0	0	0	0	0	0	0	20	0	0	0	0	0	4	0	0	0	0	0	0	0	0	6	0	0	0	0	0	0	40	0	0	0	0	0		70
SMD	26	0	0	0	0	7	0	0	0	14	0	0	0	34	0	0	0	0	0	0	0	0	0	0	0	0	0	0	0	0	0	1	0	0	0		82
URA	0	0	0	0	0	0	0	0	0	0	0	0	0	0	0	0	0	0	0	0	0	0	0	0	0	0	0	0	0	0	0	0	0	0	0		0
URB	0	0	0	0	0	3	0	0	0	0	0	0	0	1	0	0	0	0	18	0	0	0	0	0	0	0	0	0	0	0	0	0	0	0	0		22
URX	0	0	0	0	0	19	0	0	0	0	0	0	0	9	0	0	0	0	0	0	0	0	0	0	0	0	0	0	0	0	0	28	0	0	0		56
URY	0	0	0	0	0	3	44	0	0	0	0	0	0	1	0	0	0	0	0	0	0	0	0	0	0	0	0	0	4	0	0	0	0	0	0		52
VA	0	0	0	0	0	0	0	0	0	0	0	0	0	0	0	0	0	0	0	0	0	0	0	0	0	0	0	0	0	0	0	0	0	0	0		0
VB	0	0	0	0	0	0	0	0	0	0	0	0	0	0	0	0	0	0	0	0	0	0	0	0	0	0	0	0	0	0	0	0	0	0	0		0
VC	0	0	0	0	0	0	0	0	0	0	0	0	0	0	0	0	0	0	0	0	0	0	0	0	0	0	0	0	0	0	0	0	0	0	0		0
VD	0	0	0	0	0	0	0	0	0	0	0	0	0	0	0	0	0	0	0	0	0	0	0	0	0	0	0	0	0	0	0	0	0	0	0		0
XXX	0	0	0	0	0	0	0	0	0	0	0	0	0	0	0	0	0	0	0	0	0	0	0	0	0	0	0	8	0	0	0	0	0	0	0		8
g1	12	8	17	25	17	31	21	10	5	15	16	23	20	27	26	13	27	9	27	28	30	23	4	21	20	23	11	5	2	27	12	45	4	15	5		624
g2	9	6	7	10	6	22	9	4	2	8	7	11	9	16	15	9	16	6	15	19	15	14	1	12	14	9	6	0	0	17	6	30	7	10	4		351
file names
	140402_casy1pNLSYC_IsmC_DiR008_MODK_edited	140820_ceh10p_005_edited_rotated_namedFin_MODK_edited	140822_daf28p011_MODK_edited_y_a	140822_daf7p001_mod1_MODK_edited	140829_dat1p005_mod1_MODK_edited	140704_dyf11pNLS4YFP_IsmC_DiRx63water_027_MODK_edited_y	150901_eat4p007_MOD1_MODK_edited	140214_flp12p_005_editedC_rotatedDye_namedFin_MODK_edited_a_rotmod	140402_flp6p007_MODK_edited_x	140625_flp7p_005_edited_rotatedDye_namedFin_MODK_edited	140326_gcy22p_003_editedC_namedFin_toyomod_MODK_edited	140326_gcy28dp_001_edited_rotatedDye_namedFin_MODK_edited	140416_gcy7p_011_editedC_namedFin_MODK_edited	141024_glr1pNLSYC_LINE5_IsmC_DiR011_MODK_edited_y_a	140611_glr2pNLSYC_IsmC_DiRx63water003_mod1_MODK_edited	140829_glr3p006_mod1_MODK_edited	140820_gpa10p006_mod1_MODK_edited	140820_gpa13p009_MODK_edited	140829_gpa2p005_MODK_edited_a	140820_gpc1p001_mod1_MODK_edited	140709_ins1p_004_editedC_rotatedDye_namedFin_MODK_edited	140416_ins1shortp_005-1_MODK_edited	140702_lim4pNLSYC_IsmC_DiR_001_MODK_edited_a_YT	140402_mbr1p_001_MODK_edited	151216_nep2sp_009_MODK_edited	140409_npr9p_006_namedFin_MODK_edited_YT	150121_odr2p_005_namedFin_MODK_edited	160329_pKOG7_sdf9pSDF9GFP_DiO_002_MODK_edited_x_a	140704_ser1pNLSYC_IsmC_DiR002_MODK_edited	150715_ser2p2pNLSmTFP_012_MODK_edited	140416_sra6p_006_edited_rotatedX_namedFin_toyomod_MODK_edited	140218_tax4p_IsmC_1_1_2_mod1_hyp_MODK_edited	150317_tdc1p_mTFP_005_mod1_MODK_edited	140425_ttx3p_007_namedFin_MODK_edited	140702_vem1p_003_mod1_MODK_edited
	140402_casy1pNLSYC_IsmC_DiR011_MODK_edited	140820_ceh10p_007_edited_rotatedDye_namedFin_MODK_edited	140822_daf28p013_MODK_edited_a	140822_daf7p003_mod1_MODK_edited	140829_dat1p007_mod1_MODK_edited	141003_dyf11pNLS4YFP_IsmC_DiR003_mod1_MODK_edited	150901_eat4p012_MOD1_MODK_edited	140214_flp12p_010_editedC_rotatedDye_namedFin_mod_MODK_edited_rotmod	140402_flp6p011_MODK_edited_a	140625_flp7p_007_edited_rotatedDye_namedFin_MODK_edited	140326_gcy22p_005_editedC_namedFin_MODK_edited	140326_gcy28dp_003_edited_rotatedDye_namedFin_MODK_edited	140416_gcy7p_015_editedC_rotatedX_namedFin_MODK_edited	141024_glr1pNLSYC_LINE5_IsmC_DiR016_mod1_modk_edited	140611_glr2pNLSYC_IsmC_DiRx63water007rot_MOD1_MODK_edited	140829_glr3p008_mod1_MODK_edited	140820_gpa10p008_mod1_MODK_edited	140820_gpa13p013_MODK_edited_x	140829_gpa2p008_MODK_edited	140820_gpc1p003_mod1_MODK_edited	140709_ins1p_006_editedC_rotatedDye_namedFin_MODK_edited	140416_ins1shortp_007-1_MODK_edited	140702_lim4pNLSYC_IsmC_DiR_004rot_MODK_edited_YT	140402_mbr1p_002_namedFin_MODK_edited	151216_nep2sp_014_MODK_edited	140409_npr9p_008_namedFin_MODK_edited	150121_odr2p_008_namedFin_MODK_edited	160329_pKOG7_sdf9pSDF9GFP_DiO_005_MODK_edited	140704_ser1pNLSYC_IsmC_DiR004_MODK_edited	150715_ser2p2pNLSmTFP_014_MODK_edited	140416_sra6p_008_editedC_namedFin_MODK_edited	140218_tax4p_IsmC_1_2_1_mod1_hypL_MODK_edited	150317_tdc1p_mTFP_009_mod1_Lx_MODK_edited	140425_ttx3p_012_namedFin_MODK_edited	140702_vem1p_005_mod1_MODK_edited
	140402_casy1pNLSYC_IsmC_DiR013_MODK_edited	140820_ceh10p_009_edited_rotatedDye_namedFin_MODK_edited	140822_daf28p015_MODK_edited_x	140822_daf7p005_MODK_edited_x_y	140829_dat1p009_MODK_edited2_y_a	141003_dyf11pNLS4YFP_IsmC_DiR005_mod1_MODK_edited	150901_eat4p017_MOD1_MODK_edited	140214_flp12p_024_editedC_rotatedDye_namedFin_MODK_edited_rotmod	140402_flp6p013_MODK_edited	140625_flp7p_009_edited_rotatedDye_MODK_namedFin	140326_gcy22p_009_editedC_namedFin_MODK_edited	140326_gcy28dp_005_edited_rotatedDye_namedFin_MODK_edited	140416_gcy7p_017_editedC_rotatedX_namedFin_MODK_edited	141024_glr1pNLSYC_LINE5_IsmC_DiR018_MODK_edited_y_a	140611_glr2pNLSYC_IsmC_DiRx63water009_MODK_edited_x	140829_glr3p010_MODK_edited_a	140820_gpa10p010_MODK_edited_y_a	140820_gpa13p016_MODK_edited_x	140829_gpa2p010_MODK_edited_x_y	140820_gpc1p005_MODK_edited_y	140709_ins1p_008_editedC_rotatedDye_namedFin_MODK_edited	140416_ins1shortp_009-1_MODK_edited		140402_mbr1p_003_namedFin_MODK_edited	151216_nep2sp_019_MODK_edited	140409_npr9p_010_namedFin_MODK_edited	150121_odr2p_011_namedFin_MODK_edited	160329_pKOG7_sdf9pSDF9GFP_DiO_007_MODK_edited_y_a_mod		150715_ser2p2pNLSmTFP_016_MODK_edited	140416_sra6p_010_editedC_rotatedZ_namedFin_MODK_edited	140218_tax4p_IsmC_1_3_3_mod1_hypL_MODK_edited	150317_tdc1p_mTFP_020_MODK_edited_y	140425_ttx3p_015_namedFin_MODK_edited
	140402_casy1pNLSYC_IsmC_DiR015_MODK_edited_x	140820_ceh10p_013_edited_rotated_namedFin_toyomod_MODK_edited	140822_daf28p017_MODK_edited_x_a	140822_daf7p007_MODK_edited_x_y	140829_dat1p011_MODK_edited_a	141003_dyf11pNLS4YFP_IsmC_DiR007_mod1_MODK_edited	150901_eat4p023_MOD1_MODK_edited	140214_flp12p_029-1_editedC_rotated_namedFin_MODK_edited_rotmod	140402_flp6p015_MODK_edited	140625_flp7p_011_edited_rotatedDye_namedFin_MODK_edited	140326_gcy22p_018_editedC_rotatedY_namedFin_MODK_edited	140326_gcy28dp_007_edited_rotatedDye_namedFin_MODK_edited	140416_gcy7p_019_editedC_rotatedZ_namedFin_MODK_edited	141024_glr1pNLSYC_LINE5_IsmC_DiR022_mod1_MODK_edited	140611_glr2pNLSYC_IsmC_DiRx63water011rot_MOD1_MODK_edited	140829_glr3p012_MODK_edited_x	140820_gpa10p012_MODK_edited_a	140820_gpa13p018_MODK_edited_x_a	140829_gpa2p012_MODK_edited3_edited	140820_gpc1p007_MODK_edited_a	140709_ins1p_010_editedC_rotatedDye_namedFin_MODK_edited	140416_ins1shortp_011-1_MODK_edited		140402_mbr1p_005_namedFin_MODK_edited_a	151216_nep2sp_021_MODK_edited	140409_npr9p_012_namedFin_MODK_edited	150121_odr2p_016_namedFin_MODK_edited	160329_pKOG8_sdf9pNLSGFP_DiO_004_MODK_edited_y_mod		150715_ser2p2pNLSmTFP_018_MODK_edited	140416_sra6p_012_namedFin_MODK_edited	140218_tax4p_IsmC_1_4_2_mod1_hypL_MODK_edited	150317_tdc1p_mTFP_022_MODK_edited_a	140425_ttx3p_017_namedFin_MODK_edited
	140402_casy1pNLSYC_IsmC_DiR017_MODK_edited_x	140820_ceh10p_016_edited_rotatedDye_namedFin_MODK_edited	140822_daf28p019_MODK_edited_x_a	140822_daf7p009_MODK_edited_x_y	140829_dat1p013_MODK_edited_x_a_mod	141003_dyf11pNLS4YFP_IsmC_DiR009_mod1_MODK_edited	150901_eat4p025_MOD1_MODK_edited	140214_flp12p_048-1_editedC_rotatedDye_namedFin_MODK_edited_rotmod		140625_flp7p_013_edited_rotatedDye_namedFin_MODK_edited	140326_gcy22p_020_editedC_namedFin_MODK_edited	140326_gcy28dp_011_edited_rotatedDye_namedFin_MODK_edited	140416_gcy7p_021_editedC_rotatedDye_namedFin_MODK_edited	141024_glr1pNLSYC_LINE5_IsmC_DiR024_MODK_edited_y_a	140611_glr2pNLSYC_IsmC_DiRx63water013rot_MODK_edited	140829_glr3p014_Rx_MODK_edited_x	140820_gpa10p014_MODK_edited_y	140820_gpa13p020_MODK_edited	140829_gpa2p014_MODK_edited_y	140820_gpc1p009_MODK_edited_y	140709_ins1p_012_editedC_rotatedDye_namedFin_MODK_edited	140416_ins1shortp_013_MODK_edited		140402_mbr1p_007_namedFin_MODK_edited	151216_nep2sp_024_MODK_edited	140409_npr9p_014_namedFin_MODK_edited	150121_odr2p_019_namedFin_MODK_edited	160329_pKOG8_sdf9pNLSGFP_DiO_006_MODK_edited_y		150715_ser2p2pNLSmTFP_020_MODK_edited	140416_sra6p_014_editedC_rotatedY_namedFin_MODK_edited	140218_tax4p_IsmC_2_5_1_mod1_hypL_MODK_edited	150317_tdc1p_mTFP_024_MODK_edited_x	140425_ttx3p_019_namedFin_MODK_edited_a
	140402_casy1pNLSYC_IsmC_DiR019_MODK_edited_x_a	140820_ceh10p_018_edited_rotatedDye_namedFin_toyomod_modM_toyomod_MODK_edited	140822_daf28p021_MODK_edited_y_a	140822_daf7p011_MODK_edited_x_y	140829_dat1p015_MODK_edited_a	141003_dyf11pNLS4YFP_IsmC_DiR011_mod1_MODK_edited	150901_eat4p027_MOD1_MODK_edited			140625_flp7p_015_edited_rotatedDye_namedFin_MODK_edited_mod	140326_gcy22p_024_editedC_rotatedZ_namedFin_MODK_edited_a	140326_gcy28dp_013_edited_rotatedDye_namedFin_MODK_edited	140416_gcy7p_024_editedC_namedFin_MODK_edited	141024_glr1pNLSYC_LINE5_IsmC_DiR026_mod1_MODK_edited	140611_glr2pNLSYC_IsmC_DiRx63water015rot_MODK_edited	140829_glr3p016_MODK_edited_x	140820_gpa10p016_MODK_edited_x_y_a		140829_gpa2p016_MODK_edited2_x_a	140820_gpc1p011_MODK_edited	140709_ins1p_014_editedC_rotatedDye_namedFin_MODK_edited	140416_ins1shortp_015-1_MODK_edited		140402_mbr1p_009_namedFin_MODK_edited_mod	151216_nep2sp_026_MODK_edited_x_y_a	140409_npr9p_016_namedFin_MODK_edited	150121_odr2p_022-1_namedFin_MODK_edited			150715_ser2p2pNLSmTFP_022_MODK_edited	140416_sra6p_016_editedC_rotatedZ_namedFin_MODK_edited	140218_tax4p_IsmC_2_6_3_mod1_hypL_MODK_edited	150317_tdc1p_mTFP_026_MODK_edited_x	140425_ttx3p_021_namedFin_MODK_edited
	140402_casy1pNLSYC_IsmC_DiR021_MODK_edited_x_a	140820_ceh10p_021_edited_rotatedDye_namedFin_MODK_edited	140822_daf28p023_MODK_edited_y_a	140822_daf7p013_MODK_edited_x	140829_dat1p017_MODK_edited_x	141003_dyf11pNLS4YFP_IsmC_DiR013_mod1_MODK_mod	151125_eat4psvNLS2TagRFP_011_MOD1_MODK_edited			140625_flp7p_017_edited_rotatedDye_namedFin_MODK_edited		140326_gcy28dp_015_edited_rotatedDye_namedFin_MODK_edited_mod	140416_gcy7p_027-1_editedC_namedFin_MODK_edited	141024_glr1pNLSYC_LINE5_IsmC_DiR028_mod1_MODK_edited	140611_glr2pNLSYC_IsmC_DiRx63water017rot_MODK_edited_mod	140829_glr3p018_Rx_MODK_edited	140820_gpa10p018_MODK_edited_x_a		140829_gpa2p018_MODK_edited_y	140820_gpc1p013_MODK_edited_x	140709_ins1p_018_editedC_rotatedDye_namedFin_MODK_edited	140416_ins1shortp_017-1_MODK_edited		140402_mbr1p_011_namedFin_MODK_edited	151216_nep2sp_028_MODK_edited	140409_npr9p_019_namedFin_MODK_edited	150121_odr2p_025-1_namedFIn_MODK_edited			150715_ser2p2pNLSmTFP_024_MODK_edited	140416_sra6p_018_editedC_namedFin_MODK_edited	140218_tax4p_IsmC_2_8_1_mod1_hypL_MODK_edited		140425_ttx3p_023_namedFin_MODK_edited_a
	140402_casy1pNLSYC_IsmC_DiR023_MODK_edited_x_a	140820_ceh10p_023_edited_rotatedDye_namedFin_MODK_edited	140822_daf28p_007_mod1_MODK_edited	140822_daf7p015_MODK_edited_y	140829_dat1p019_MODK_edited2_x_a	141003_dyf11pNLS4YFP_IsmC_DiR015_mod1_MODK_edited_mod	151125_eat4psvNLS2TagRFP_013_MOD1_MODK_edited			140625_flp7p_019_edited_rotatedDye_namedFin_MODK_edited		140326_gcy28dp_033_edited_rotatedDye_namedFin_MODK_edited	140416_gcy7p_029_editedC_rotatedZ_namedFin_MODK_edited	141024_glr1pNLSYC_LINE5_IsmC_DiR030_mod1_MODK_edited	140611_glr2pNLSYC_IsmC_DiRx63water021_MODK_edited_x_a	140829_glr3p020_MODK_edited_x_y	140820_gpa10p020_MODK_edited		140829_gpa2p020_MODK_edited_x	140820_gpc1p016_MODK_edited	140709_ins1p_020_editedC_rotatedDye_namedFin_MODK_edited	140416_ins1shortp_019-1_MODK_edited		140402_mbr1p_013_namedFin_MODK_edited	151216_nep2sp_030_MODK_edited	140409_npr9p_021_namedFin_MODK_edited_a	150121_odr2p_030-1_namedFin_mod_MODK_edited			150715_ser2p2pNLSmTFP_026_MODK_edited	140416_sra6p_020_namedFim_MODK_edited	140219_tax4p_IsmC_3_10_2_mod1_hypL_MODK_edited		140425_ttx3p_025_namedFin_MODK_edited
	140402_casy1pNLSYC_IsmC_DiR025_MODK_edited_a	140820_ceh10p_025_edited_rotatedDye_namedFin_MODK_edited	140822_daf28p_009_mod1_MODK_edited	140822_daf7p017_MODK_edited	140829_dat1p021_MODK_edited_a	141003_dyf11pNLS4YFP_IsmC_DiR018_mod1_MODK_edited	151125_eat4psvNLS2TagRFP_015_MOD1_MODK_edited			140625_flp7p_022_edited_rotatedDye_namedFin_MODK_edited			140416_gcy7p_031_editedC_rotatedX_namedFin_MODK_edited	141024_glr1pNLSYC_LINE5_IsmC_DiR033_mod1_MODK_edited	140611_glr2p_NLSYC_IsmC_DiRx63water005_mod1_MODK_edited_toyomod	140829_glr3p022_MODK_edited_a	140820_gpa10p022_MODK_edited_x_mod		140829_gpa2p022_MODK_edited_x	140820_gpc1p018_MODK_edited_x_y_a	140709_ins1p_022_editedC_rotatedDye_namedFin_MODK_edited	140416_ins1shortp_021-1_MODK_edited		140402_mbr1p_015_namedFin_MODK_edited	151216_nep2sp_032_MODK_edited	140409_npr9p_023_namedFin_MODK_edited				150715_ser2p2pNLSmTFP_028_MODK_edited	140416_sra6p_022_editedC_rotatedY_namedFin_MODK_edited_a	140219_tax4p_IsmC_3_11_1_mod1_hypL_MODK_edited		140425_ttx3p_027_namedFin_MODK_edited
	140402_casy1pNLSYC_IsmC_DiR027_MODK_edited2	140820_ceh10p_027_edited_rotatedDye_namedFin_MODK_edited2		140822_daf7p019_MODK_edited_a	140829_dat1p023_MODK_edited	141003_dyf11pNLS4YFP_IsmC_DiR020_mod1_MODK_edited_a	151125_eat4psvNLS2TagRFP_017_MODK_edited			140625_flp7p_024_edited_rotatedDye_namedFin_MODK_edited			140416_gcy7p_033_editedC_rotatedX_namedFin_MODK_edited	141024_glr1pNLSYC_LINE5_IsmC_DiR035_mod1_MODK_edited			140820_gpa10p024_edited_MODK_edited_x_y_a		140829_gpa2p024_MODK_edited	140820_gpc1p020_MODK_edited_x_y_a	140709_ins1p_024_editedC_rotatedDye_namedFin_MODK_edited	140416_ins1shortp_023-1_MODK_edited		140402_mbr1p_027_namedFin_MODK_edited	151216_nep2sp_034_MODK_edited	140409_npr9p_025_namedFin_MODK_edited				150715_ser2p2pNLSmTFP_030_MODK_edited	140416_sra6p_024_editedC_namedFin_MODK_edited_a	140219_tax4p_IsmC_3_12_3_mod1_hypL_MODK_edited		140425_ttx3p_029_namedFin_MODK_edited
						141003_dyf11pNLS4YFP_IsmC_DiR022_mod1_MODK_edited	151125_eat4psvNLS2TagRFP_019_MODK_edited										140820_gpa10p026_edited_MODK_edited_y			150617_gpc1pNLSYC_IsmC_DiR#1_009_mod1_MODK_edited	141003_ins1pNLSYC_IsmC_DiR001_MODK_edited											140219_tax4p_IsmC_3_13_2_mod1_hypL_MODK_edited
																				150617_gpc1pNLSYC_IsmC_DiR#1_011_MODK_edited_x_y	141003_ins1pNLSYC_IsmC_DiR003_MODK_edited_a											140219_tax4p_IsmC_3_9_3_mod1_hypL_MODK_edited
																				150617_gpc1pNLSYC_IsmC_DiR#1_013_MODK_edited	141003_ins1pNLSYC_IsmC_DiR005_MODK_edited_a											140219_tax4p_IsmC_4_14_1_mod1_hypL_MODK_edited
																				150617_gpc1pNLSYC_IsmC_DiR#1_015_edited_x_a	141003_ins1pNLSYC_IsmC_DiR007_MODK_edited_a											140219_tax4p_IsmC_4_15_3_mod1_hypL_MODK_edited
																				150617_gpc1pNLSYC_IsmC_DiR#1_017_MODK_edited_a												140219_tax4p_IsmC_4_16_2_mod1_hypL_MODK_edited
																				150617_gpc1pNLSYC_IsmC_DiR#1_019_MODK_edited_x												140219_tax4p_IsmC_4_17_1_mod1_hypL_MODK_edited
																				150617_gpc1pNLSYC_IsmC_DiR#1_021_MODK_edited
																				150617_gpc1pNLSYC_IsmC_DiR#1_023_MODK_edited
