# Supplementary material for: Neuron ID dataset facilitates neuronal annotation for whole-brain activity imaging of C. elegans
Source: BMC Biol. 2020 Mar 19;18:30. doi: 10.1186/s12915-020-0745-2 (PMC7081613; doi:10.1186/s12915-020-0745-2)
Supplement: Supplementary file 4 — Additional file 4: Table S2. Summary statistics for Additional file 3: Figure S2. [file 12915_2020_745_MOESM4_ESM.xlsx]

## Sheet: Sheet1
Descriptive statistics of Figure S2 (performance and robustness of the posture correction)
Series	Mean	Median	Standard Deviation	Displayed in	Legend
a	1.35936	1.38666	0.390443	Fig. S2AB	Before posture correction
b	1.20027	1.13666	0.411899	Fig. S2B	rotation & translation
c	1.3714	1.35232	0.459647	Fig. S2B	PCA & quadratic curve fitting
d	1.05905	1.00351	0.387014	Fig. S2A-D	After posture correction
e	1.0877	1.04909	0.396787	Fig. S2C	20% cells removed randomly before posture correction
f	1.07504	1.06432	0.346347	Fig. S2D	20% cells in either anterior or posteior side removed randomly before posture correction
log10(variation of cell positions [um^3])
n=184cells
p-values of Tukey's post hoc test following ANOVA (Friedman's test)
	a	b	c	d	e	f
a		1.158e-07	0.998651	2.06758e-08	2.06758e-08	2.06758e-08
b			2.84751e-08	2.06758e-08	2.71534e-05	0.00547007
c				2.06758e-08	2.06758e-08	2.06758e-08
d					0.00321023	1.32288e-05
e						0.81938
f
Data of 11 cells contained nan (for the series e and f), and these cells were ignored in ANOVA test and Tukey's test.
