# Supplementary material for: Neuron ID dataset facilitates neuronal annotation for whole-brain activity imaging of C. elegans
Source: BMC Biol. 2020 Mar 19;18:30. doi: 10.1186/s12915-020-0745-2 (PMC7081613; doi:10.1186/s12915-020-0745-2)
Supplement: Supplementary file 6 — Additional file 6: Table S3. Summary statistics for Additional file 5: Figure S3. [file 12915_2020_745_MOESM6_ESM.xlsx]

## Sheet: Sheet1
Descriptive statistics of Figure S3 (Movements of the cells during time-lapse imaging)
Series	Mean	Median	Standard Deviation	Displayed in	Legend
a	5.23315	5.23953	0.719795	Fig. S3A	covariance of cell positions before the translation correction
b	0.399188	0.319862	0.234435	Fig. S3B	covariance of cell positions after the translation correction
variation of cell positions [um^3]
n=212 cells
	p-values
ranksum	5.78908e-71
signrank	1.55024e-36
signtest	1.37037e-47
ttest2	3.31626e-283
