# Supplementary material for: Neuron ID dataset facilitates neuronal annotation for whole-brain activity imaging of C. elegans
Source: BMC Biol. 2020 Mar 19;18:30. doi: 10.1186/s12915-020-0745-2 (PMC7081613; doi:10.1186/s12915-020-0745-2)
Supplement: Supplementary file 11 — Additional file 11: Table S4. Summary statistics for Additional file 10: Figure S7. [file 12915_2020_745_MOESM11_ESM.xlsx]

## Sheet: Sheet1
Summary of Figure S7 (Position of posterior pharyngeal bulb affects cell positions)
	A/P				D/V				L/R
	slope	CI min	CI max	p-value	slope	CI min	CI max	p-value	slope	CI min	CI max	p-value
ASKL	0.128646	0.0892821	0.16801	5.07524e-10	-0.0119045	-0.0469591	0.0231501	0.504438	0.320399	0.28236	0.358438	4.52107e-44
ASKR	0.129613	0.0911343	0.168092	1.61191e-10	-0.0144039	-0.0473865	0.0185787	0.390778	-0.300314	-0.336986	-0.263642	2.56487e-42
ADLL	0.099156	0.0565991	0.141713	6.70788e-06	0.00157946	-0.0366279	0.0397868	0.935213	0.44054	0.400747	0.480334	2.57751e-63
ADLR	0.106737	0.06621	0.147264	4.07885e-07	0.0262116	-0.0138775	0.0663008	0.199172	-0.456505	-0.500834	-0.412177	1.43356e-57
ASIL	-0.0354689	-0.0961372	0.0251993	0.25079	-0.0101828	-0.0711278	0.0507622	0.74249	0.442992	0.396822	0.489162	4.83309e-52
ASIR	-0.101065	-0.175187	-0.0269425	0.00770464	0.00404795	-0.0730912	0.0811871	0.917807	-0.440447	-0.490812	-0.390081	4.62593e-46
AWBL	0.0291582	-0.0164431	0.0747596	0.209207	-0.0896258	-0.133811	-0.0454403	8.33246e-05	0.313992	0.2753	0.352683	2.18519e-41
AWBR	0.0980098	0.0507204	0.145299	5.85684e-05	-0.0644702	-0.101247	-0.0276937	0.000643807	-0.287501	-0.329978	-0.245024	7.51826e-32
ASHL	-0.0477718	-0.0959122	0.000368628	0.0517687	-0.0577162	-0.0956538	-0.0197787	0.00298632	0.277548	0.232548	0.322548	9.27782e-28
ASHR	0.0160326	-0.0350549	0.06712	0.537293	-0.0526401	-0.0840431	-0.0212371	0.00108981	-0.260957	-0.302836	-0.219079	3.47281e-28
ASJL	-0.252085	-0.317492	-0.186679	4.52191e-13	0.155356	0.113339	0.197373	3.20469e-12	0.113353	0.0576917	0.169015	7.7877e-05
ASJR	-0.175514	-0.239937	-0.111092	1.68484e-07	0.136421	0.0957993	0.177043	1.85164e-10	-0.128972	-0.185477	-0.0724665	1.01949e-05
The slope of linear regression models, its confidence interval (CI), and p-value for F-test are shown.
