# Supplementary material for: Neuron ID dataset facilitates neuronal annotation for whole-brain activity imaging of C. elegans
Source: BMC Biol. 2020 Mar 19;18:30. doi: 10.1186/s12915-020-0745-2 (PMC7081613; doi:10.1186/s12915-020-0745-2)
Supplement: Supplementary file 13 — Additional file 13: Table S5. Evaluation result of promoter combinations. [file 12915_2020_745_MOESM13_ESM.xlsx]

## Sheet: test181101_optimize_promoter_co
Parameters	Value	Description
maxNumProm	2	Max number of promoters used in single fluorescent channel
numChannel	2	Number of fluorescence channel
sigma	40	Scale of distance to the neighborhood cell
thrProb	0.2	Threshold for expression probability (The promoter was regarded as being expressed in the cell if the probability is higher than thrProb)
scoreSorted	combPromoterName_1	combPromoterName_2	numPositiveOut_1	numPositiveOut_2
0.0696637	dyf11p+glr1p	eat4p+lim4p	78	71
0.0689054	eat4p+lim4p	flp7p+glr1p	71	37
0.0687381	eat4p+lim4p	glr1p+ins1p	71	46
0.0686484	eat4p+flp12p	glr1p+ser1p	70	37
0.0686356	eat4p+lim4p	glr1p+gpa2p	71	42
0.0685782	eat4p+lim4p	glr1p+ser1p	71	37
0.067998	dyf11p+glr1p	eat4p+flp12p	78	70
0.0677802	eat4p+lim4p	flp12p+glr1p	71	40
0.0674923	eat4p+flp12p	flp7p+glr1p	70	37
0.0673217	dyf11p+lim4p	glr1p+ins1p	64	46
0.0672282	eat4p+lim4p	glr1p+mbr1p	71	36
0.0672026	eat4p+lim4p	glr1p+tax4p	71	51
0.067118	eat4p+lim4p	glr1p+nep2sp	71	34
0.0670842	eat4p+lim4p	gcy28dp+glr1p	71	32
0.0670842	eat4p+lim4p	glr1p+ins1shortp	71	30
0.0670098	eat4p+lim4p	glr1p+ser2p2p	71	37
0.0670041	eat4p+flp12p	glr1p+ins1p	70	46
0.066993	eat4p+flp12p	glr1p+lim4p	70	38
0.0668499	eat4p+lim4p	glr1p+glr2p	71	32
0.066757	eat4p+lim4p	glr1p+lim4p	71	38
0.0667241	eat4p+lim4p	glr1p+gpa10p	71	37
0.0666736	eat4p+flp12p	glr1p+gpa2p	70	42
0.0665197	casy1p+glr1p	eat4p+lim4p	53	71
0.0664793	daf28p+glr1p	eat4p+lim4p	32	71
0.0664301	dyf11p+lim4p	glr1p+gpa2p	64	42
0.0663759	dyf11p+flp12p	glr1p+ins1p	65	46
0.0663593	casy1p+glr2p	eat4p+flp12p	47	70
0.0663041	casy1p+dyf11p	eat4p+lim4p	65	71
0.06629	eat4p+flp12p	glr1p+glr2p	70	32
0.0662422	casy1p+glr1p	eat4p+flp12p	53	70
0.0662098	eat4p+lim4p	glr1p+sra6p	71	30
0.066174	eat4p+flp7p	glr1p+ser1p	70	37
0.0661041	dyf11p+lim4p	eat4p+glr1p	64	79
0.0660897	eat4p+lim4p	glr1p+gpc1p	71	40
0.0660597	daf7p+glr1p	eat4p+lim4p	28	71
0.0659727	eat4p+flp7p	glr1p+lim4p	70	38
0.0659327	dyf11p+glr1p	eat4p+ser1p	78	64
0.0659102	dyf11p+flp12p	glr1p+gpa2p	65	42
0.0658881	ceh10p+glr1p	eat4p+lim4p	29	71
0.0658017	eat4p+lim4p	glr1p+glr3p	71	28
0.0657368	eat4p+glr1p	flp12p+glr2p	79	28
0.0657329	eat4p+flp12p	flp12p+glr1p	70	40
0.0657252	dyf11p+glr1p	eat4p+ser2p2p	78	68
0.0656551	casy1p+flp12p	dyf11p+glr1p	47	78
0.0656312	eat4p+flp12p	glr1p+mbr1p	70	36
0.0655702	dat1p+glr1p	eat4p+lim4p	31	71
0.0655603	dyf11p+flp12p	eat4p+lim4p	65	71
0.0655125	eat4p+flp12p	glr1p+tax4p	70	51
0.0654797	eat4p+lim4p	glr1p+odr2p	71	33
0.065422	eat4p+ser1p	glr1p+ins1p	64	46
0.0654139	eat4p+nep2sp	glr1p+ser1p	66	37
0.0653659	eat4p+ser2p2p	glr1p+ins1p	68	46
0.065362	casy1p+glr1p	dyf11p+flp12p	53	65
0.0653431	eat4p+lim4p	glr1p+tdc1p	71	28
0.0653424	eat4p+lim4p	glr1p+sdf9p	71	28
0.0653114	eat4p+flp12p	glr1p+ser2p2p	70	37
0.0653072	eat4p+ser1p	glr1p+gpa2p	64	42
0.0652896	eat4p+lim4p	glr1p+gpa13p	71	34
0.0652583	eat4p+flp7p	flp12p+glr1p	70	40
0.0652524	eat4p+flp12p	glr1p+glr3p	70	28
0.0652385	eat4p+lim4p	glr1p+ttx3p	71	28
0.065191	eat4p+lim4p	flp6p+glr1p	71	31
0.0651639	eat4p+flp12p	gcy28dp+glr1p	70	32
0.0651639	eat4p+flp12p	glr1p+ins1shortp	70	30
0.0651319	casy1p+dyf11p	eat4p+flp12p	65	70
0.0651194	dyf11p+lim4p	eat4p+flp12p	64	70
0.0651078	dyf11p+ser2p2p	eat4p+lim4p	66	71
0.0651045	eat4p+flp12p	glr1p+odr2p	70	33
0.0650728	casy1p+glr1p	dyf11p+lim4p	53	64
0.065036	eat4p+flp7p	glr1p+ins1p	70	46
0.0650173	dyf11p+lim4p	glr1p+gpa10p	64	37
0.0650056	eat4p+lim4p	gcy22p+glr1p	71	27
0.0649952	dyf11p+glr2p	eat4p+flp12p	67	70
0.0649714	eat4p+lim4p	gcy7p+glr1p	71	27
0.0649094	eat4p+flp12p	glr1p+gpa10p	70	37
0.0648952	glr1p	eat4p+lim4p	26	71
0.0648952	eat4p+lim4p	glr1p+npr9p	71	26
0.0648952	eat4p+lim4p	glr1p+vem1p	71	26
0.0648907	daf28p+glr1p	eat4p+flp12p	32	70
0.0648788	eat4p+ins1p	glr1p+ser1p	69	37
0.0648689	casy1p+eat4p	glr1p+lim4p	74	38
0.0648684	dyf11p+glr1p	eat4p+mbr1p	78	63
0.0648503	dyf11p+lim4p	flp7p+glr1p	64	37
0.0648138	eat4p+ser2p2p	glr1p+gpa2p	68	42
0.0647757	eat4p+flp12p	glr1p+nep2sp	70	34
0.0647511	dyf11p+flp12p	eat4p+glr1p	65	79
0.0647454	eat4p+ser1p	flp7p+glr1p	64	37
0.0646983	dyf11p+glr1p	eat4p+gpa2p	78	69
0.0646629	eat4p+flp12p	glr1p+gpc1p	70	40
0.0646607	casy1p+eat4p	dyf11p+lim4p	74	64
0.0646588	dyf11p+mbr1p	eat4p+lim4p	61	71
0.0646584	eat4p+ser1p	flp12p+glr1p	64	40
0.0646513	eat4p+flp7p	glr1p+ser2p2p	70	37
0.0646471	eat4p+glr1p	flp12p+glr1p	79	40
0.0646405	eat4p+glr2p	glr1p+ins1p	68	46
0.0646223	casy1p+glr2p	eat4p+lim4p	47	71
0.0645835	dyf11p+glr1p	eat4p+flp7p	78	70
0.064565	eat4p+nep2sp	glr1p+ins1p	66	46
0.0645495	ceh10p+glr1p	eat4p+flp12p	29	70
0.0645453	casy1p+lim4p	dyf11p+glr1p	44	78
0.0645359	eat4p+glr2p	glr1p+lim4p	68	38
0.0645222	eat4p+glr1p	eat4p+lim4p	79	71
0.0645186	eat4p+gcy28dp	glr1p+ser1p	64	37
0.0645186	eat4p+ins1shortp	glr1p+ser1p	62	37
0.0644901	dat1p+glr1p	eat4p+flp12p	31	70
0.0644798	eat4p+flp12p	glr1p+sra6p	70	30
0.0644497	dyf11p+flp12p	glr1p+gpa10p	65	37
0.064436	casy1p+eat4p	flp12p+glr2p	74	28
0.0644024	casy1p+flp12p	eat4p+lim4p	47	71
0.0644022	eat4p+gpa2p	glr1p+ser1p	69	37
0.0643948	casy1p+lim4p	eat4p+glr1p	44	79
0.0643901	eat4p+ser1p	glr1p+lim4p	64	38
0.06439	eat4p+glr1p	glr1p+lim4p	79	38
0.0643618	casy1p+eat4p	dyf11p+flp12p	74	65
0.0643541	eat4p+glr2p	glr1p+gpa2p	68	42
0.0643071	dyf11p+glr2p	eat4p+lim4p	67	71
0.0643029	casy1p+lim4p	eat4p+flp12p	44	70
0.0642998	daf7p+glr1p	eat4p+flp12p	28	70
0.0642984	dyf11p+lim4p	glr1p+lim4p	64	38
0.064284	casy1p+flp12p	eat4p+glr1p	47	79
0.0642632	eat4p+flp12p	eat4p+glr1p	70	79
0.0642531	eat4p+flp12p	glr2p+ser1p	70	25
0.0642437	eat4p+ser2p2p	glr1p+ser1p	68	37
0.0642373	eat4p+nep2sp	glr1p+lim4p	66	38
0.0642166	dyf11p+lim4p	eat4p+ser2p2p	64	68
0.0642146	eat4p+ser2p2p	flp7p+glr1p	68	37
0.0642048	eat4p+lim4p	flp12p+glr2p	71	28
0.0641997	eat4p+glr2p	flp12p+glr1p	68	40
0.0641924	eat4p+mbr1p	glr1p+ins1p	63	46
0.0641264	casy1p+eat4p	flp12p+glr1p	74	40
0.0641039	dyf11p+lim4p	glr1p+odr2p	64	33
0.0640487	dyf11p+glr1p	eat4p+ins1p	78	69
0.0640421	eat4p+flp12p	glr1p+sdf9p	70	28
0.0640362	eat4p+vem1p	glr1p+lim4p	65	38
0.0640323	eat4p+flp7p	glr1p+gpa2p	70	42
0.0640212	eat4p+flp12p	glr1p+tdc1p	70	28
0.0640109	dyf11p+ser2p2p	eat4p+glr1p	66	79
0.0639957	dyf11p+glr1p	eat4p+nep2sp	78	66
0.0639918	eat4p+nep2sp	glr1p+ser2p2p	66	37
0.0639912	eat4p+flp12p	flp6p+glr1p	70	31
0.0639673	dyf11p+lim4p	glr1p+mbr1p	64	36
0.0639076	eat4p+ser2p2p	glr1p+lim4p	68	38
0.0639029	eat4p+flp12p	glr1p+ttx3p	70	28
0.0638905	eat4p+glr2p	flp7p+glr1p	68	37
0.0638837	eat4p+ser1p	glr1p+nep2sp	64	34
0.0638814	casy1p+ser2p2p	eat4p+lim4p	46	71
0.0638796	eat4p+flp12p	glr1p+gpa13p	70	34
0.0638638	eat4p+vem1p	flp12p+glr1p	65	40
0.06384	eat4p+nep2sp	glr1p+gpa2p	66	42
0.0638372	eat4p+gcy28dp	glr1p+lim4p	64	38
0.0638372	eat4p+ins1shortp	glr1p+lim4p	62	38
0.0638298	dyf11p+lim4p	glr1p+gpc1p	64	40
0.0638127	dyf11p+lim4p	glr1p+gpa13p	64	34
0.0637999	eat4p+mbr1p	glr1p+gpa2p	63	42
0.0637852	eat4p+ser1p	gcy28dp+glr1p	64	32
0.0637852	eat4p+ser1p	glr1p+ins1shortp	64	30
0.0637838	eat4p+flp7p	glr1p+mbr1p	70	36
0.063766	eat4p+ins1p	glr1p+ser2p2p	69	37
0.0637579	dyf11p+glr1p	eat4p+glr2p	78	68
0.0637339	eat4p+glr1p	glr2p+lim4p	79	28
0.0637187	eat4p+flp12p	gcy7p+glr1p	70	27
0.0636963	eat4p+flp12p	gcy22p+glr1p	70	27
0.0636811	eat4p+glr1p	flp7p+glr2p	79	27
0.063665	dyf11p+flp12p	eat4p+glr2p	65	68
0.0636504	dyf11p+glr1p	eat4p+gcy28dp	78	64
0.0636504	dyf11p+glr1p	eat4p+ins1shortp	78	62
0.0636418	eat4p+flp7p	glr1p+glr2p	70	32
0.0635978	dyf11p+lim4p	gcy28dp+glr1p	64	32
0.0635978	dyf11p+lim4p	glr1p+ins1shortp	64	30
0.0635949	glr1p	eat4p+flp12p	26	70
0.0635949	eat4p+flp12p	glr1p+npr9p	70	26
0.0635949	eat4p+flp12p	glr1p+vem1p	70	26
0.0635651	dyf11p+ser1p	eat4p+lim4p	63	71
0.0635649	dyf11p+lim4p	flp12p+glr1p	64	40
0.0635491	eat4p+mbr1p	glr1p+lim4p	63	38
0.0635443	eat4p+vem1p	glr1p+ins1p	65	46
0.0635326	casy1p+ins1p	eat4p+lim4p	43	71
0.0635215	dyf11p+lim4p	glr1p+ser2p2p	64	37
0.0635159	casy1p+glr1p	eat4p+ser2p2p	53	68
0.063515	eat4p+ins1p	glr1p+lim4p	69	38
0.0635016	eat4p+vem1p	glr1p+gpa2p	65	42
0.0634864	eat4p+ser1p	glr1p+tax4p	64	51
0.0634802	eat4p+ser2p2p	glr1p+nep2sp	68	34
0.0634704	dyf11p+flp12p	flp7p+glr1p	65	37
0.0634681	eat4p+ser1p	glr1p+gpa10p	64	37
0.0634665	eat4p+ser1p	glr1p+ser2p2p	64	37
0.0634628	eat4p+flp12p	lim4p+ser1p	70	27
0.0634537	dyf11p+flp12p	glr1p+tax4p	65	51
0.0634477	dyf11p+flp7p	glr1p+ins1p	64	46
0.0634167	eat4p+mbr1p	glr1p+ser1p	63	37
0.0634163	eat4p+glr2p	glr1p+nep2sp	68	34
0.0634119	casy1p+mbr1p	eat4p+lim4p	41	71
0.0634068	dyf11p+glr2p	eat4p+glr1p	67	79
0.0633997	casy1p+flp12p	eat4p+glr2p	47	68
0.0633805	casy1p+eat4p	glr1p+ser2p2p	74	37
0.0633711	eat4p+glr2p	glr1p+ser1p	68	37
0.0633675	eat4p+ser2p2p	gcy28dp+glr1p	68	32
0.0633675	eat4p+ser2p2p	glr1p+ins1shortp	68	30
0.0633663	eat4p+nep2sp	glr1p+mbr1p	66	36
0.06336	casy1p+eat4p	glr1p+ser1p	74	37
0.0633586	eat4p+flp7p	glr1p+odr2p	70	33
0.0633578	eat4p+flp7p	flp7p+glr1p	70	37
0.0633446	casy1p+gpa2p	eat4p+lim4p	42	71
0.0633139	eat4p+vem1p	flp7p+glr1p	65	37
0.063304	casy1p+flp7p	eat4p+lim4p	40	71
0.0632993	dyf11p+ser2p2p	glr1p+ins1p	66	46
0.0632745	eat4p+glr1p	lim4p+tax4p	79	37
0.0632745	dyf11p+flp12p	glr1p+gpc1p	65	40
0.0632617	eat4p+flp12p	glr2p+lim4p	70	28
0.0632543	daf28p+glr1p	dyf11p+lim4p	32	64
0.063252	casy1p+glr1p	eat4p+ser1p	53	64
0.0632283	eat4p+lim4p	flp12p+ser1p	71	27
0.063223	eat4p+flp7p	gcy28dp+glr1p	70	32
0.063223	eat4p+flp7p	glr1p+ins1shortp	70	30
0.0632062	eat4p+ins1p	glr1p+odr2p	69	33
0.0632053	eat4p+ser2p2p	glr1p+mbr1p	68	36
0.0632016	eat4p+nep2sp	flp12p+glr1p	66	40
0.0631957	eat4p+tax4p	glr1p+ser1p	70	37
0.0631779	dyf11p+mbr1p	eat4p+flp12p	61	70
0.0631494	dyf11p+lim4p	eat4p+glr2p	64	68
0.0631483	eat4p+ser1p	glr1p+odr2p	64	33
0.0631391	dyf11p+flp12p	glr1p+lim4p	65	38
0.063133	casy1p+tax4p	eat4p+lim4p	41	71
0.0631274	dyf11p+ins1p	eat4p+lim4p	61	71
0.0631212	eat4p+ser2p2p	flp12p+glr1p	68	40
0.0631112	casy1p+ser1p	eat4p+flp12p	42	70
0.0631108	eat4p+gcy28dp	glr1p+ser2p2p	64	37
0.0631108	eat4p+ins1shortp	glr1p+ser2p2p	62	37
0.0631092	dyf11p+mbr1p	glr1p+ins1p	61	46
0.0630928	daf28p+glr1p	eat4p+ser1p	32	64
0.0630894	dyf11p+vem1p	eat4p+lim4p	60	71
0.0630886	dyf11p+glr1p	ins1p+lim4p	78	34
0.0630746	casy1p+dyf11p	glr1p+lim4p	65	38
0.0630738	casy1p+ser2p2p	eat4p+glr1p	46	79
0.063064	eat4p+ser2p2p	glr1p+tax4p	68	51
0.0630253	casy1p+ser1p	eat4p+lim4p	42	71
0.0630089	eat4p+ser1p	glr1p+mbr1p	64	36
0.0630069	casy1p+mbr1p	eat4p+flp12p	41	70
0.0630055	dyf11p+glr2p	glr1p+ser1p	67	37
0.0629982	dyf11p+glr1p	eat4p+gpa13p	78	61
0.0629867	eat4p+gpa10p	glr1p+ser1p	64	37
0.0629781	eat4p+mbr1p	flp12p+glr1p	63	40
0.062963	dyf11p+lim4p	glr1p+sra6p	64	30
0.0629628	casy1p+glr2p	dyf11p+flp12p	47	65
0.0629523	dyf11p+glr1p	eat4p+vem1p	78	65
0.0629427	eat4p+flp12p	glr2p+ins1p	70	34
0.0629424	dyf11p+lim4p	glr1p+ser1p	64	37
0.0629356	eat4p+ser1p	flp12p+glr2p	64	28
0.062909	eat4p+mbr1p	flp7p+glr1p	63	37
0.062908	dyf11p+glr1p	glr2p+lim4p	78	28
0.0629075	dyf11p+ser1p	eat4p+flp12p	63	70
0.0629013	eat4p+ins1p	flp12p+glr1p	69	40
0.0628872	ceh10p+eat4p	glr1p+ins1p	61	46
0.0628796	dyf11p+ser1p	glr1p+ins1p	63	46
0.0628704	dyf11p+lim4p	eat4p+nep2sp	64	66
0.0628657	dyf11p+gpa2p	eat4p+lim4p	61	71
0.0628496	eat4p+lim4p	ins1p+ser1p	71	32
0.0628478	dyf11p+glr1p	flp12p+tax4p	78	37
0.0628446	dyf11p+lim4p	glr1p+nep2sp	64	34
0.0628392	dyf11p+lim4p	eat4p+mbr1p	64	63
0.0628352	eat4p+mbr1p	glr1p+ser2p2p	63	37
0.0628305	eat4p+glr2p	gcy28dp+glr1p	68	32
0.0628305	eat4p+glr2p	glr1p+ins1shortp	68	30
0.0628157	eat4p+ser2p2p	glr1p+gpa10p	68	37
0.0628133	eat4p+ins1p	flp7p+glr1p	69	37
0.0628105	eat4p+gcy28dp	flp12p+glr1p	64	40
0.0628105	eat4p+ins1shortp	flp12p+glr1p	62	40
0.0628008	casy1p+eat4p	dyf11p+glr1p	74	78
0.0627957	dyf11p+flp7p	eat4p+glr1p	64	79
0.0627919	dyf11p+ser2p2p	glr1p+gpa2p	66	42
0.0627918	eat4p+glr1p	glr2p+ins1p	79	34
0.0627756	eat4p+gpa2p	glr1p+lim4p	69	38
0.0627745	daf7p+eat4p	glr1p+ser1p	60	37
0.0627745	eat4p+sra6p	glr1p+ser1p	60	37
0.062756	daf28p+eat4p	glr1p+ser1p	62	37
0.062756	eat4p+gpc1p	glr1p+ser1p	62	37
0.0627536	dyf11p+flp12p	eat4p+nep2sp	65	66
0.0627483	eat4p+lim4p	glr2p+ser2p2p	71	27
0.0627399	dyf11p+flp12p	flp12p+glr1p	65	40
0.0627286	eat4p+ins1p	glr1p+mbr1p	69	36
0.062727	dyf11p+glr1p	lim4p+ser1p	78	27
0.0627149	dyf11p+glr1p	eat4p+gpa10p	78	64
0.0626897	dyf11p+flp12p	glr1p+gpa13p	65	34
0.0626867	eat4p+lim4p	glr2p+ser1p	71	25
0.0626824	eat4p+nep2sp	gcy28dp+glr1p	66	32
0.0626824	eat4p+nep2sp	glr1p+ins1shortp	66	30
0.0626758	eat4p+flp12p	glr2p+gpa2p	70	29
0.0626736	eat4p+ser1p	glr1p+sra6p	64	30
0.0626483	dyf11p+ser1p	eat4p+glr1p	63	79
0.0626443	dyf11p+lim4p	eat4p+gpa2p	64	69
0.0626436	dyf11p+lim4p	eat4p+ins1p	64	69
0.0626362	dyf11p+glr2p	glr1p+ins1p	67	46
0.0626327	eat4p+gcy28dp	glr1p+mbr1p	64	36
0.0626327	eat4p+ins1shortp	glr1p+mbr1p	62	36
0.0626283	ceh10p+glr1p	dyf11p+lim4p	29	64
0.0626267	daf28p+glr1p	eat4p+ser2p2p	32	68
0.0626242	dyf11p+lim4p	glr1p+tax4p	64	51
0.062619	eat4p+lim4p	ser1p+tax4p	71	35
0.0626171	casy1p+nep2sp	eat4p+flp12p	39	70
0.0626098	eat4p+nep2sp	glr1p+glr2p	66	32
0.0625995	dyf11p+glr2p	glr1p+lim4p	67	38
0.0625972	dyf11p+lim4p	eat4p+ser1p	64	64
0.0625907	dyf11p+mbr1p	eat4p+glr1p	61	79
0.0625898	eat4p+ser2p2p	glr1p+odr2p	68	33
0.0625808	dat1p+glr1p	dyf11p+lim4p	31	64
0.0625744	dyf11p+vem1p	eat4p+flp12p	60	70
0.0625549	eat4p+nep2sp	glr1p+odr2p	66	33
0.0625412	daf7p+glr1p	dyf11p+lim4p	28	64
0.0625365	ceh10p+eat4p	dyf11p+glr1p	61	78
0.0625229	eat4p+mbr1p	gcy28dp+glr1p	63	32
0.0625229	eat4p+mbr1p	glr1p+ins1shortp	63	30
0.0625222	casy1p+nep2sp	eat4p+lim4p	39	71
0.0625151	dyf11p+glr2p	glr1p+gpa2p	67	42
0.0625132	eat4p+ser2p2p	glr1p+sra6p	68	30
0.062508	eat4p+gpa2p	glr1p+gpa2p	69	42
0.062507	dyf11p+lim4p	flp6p+glr1p	64	31
0.0625019	eat4p+glr1p	glr2p+gpa2p	79	29
0.0625017	eat4p+mbr1p	glr1p+nep2sp	63	34
0.0624961	eat4p+ser1p	glr1p+gpc1p	64	40
0.0624942	dyf11p+glr1p	lim4p+tax4p	78	37
0.0624916	daf7p+glr1p	eat4p+ser1p	28	64
0.0624861	dyf11p+glr1p	flp12p+glr1p	78	40
0.062479	eat4p+gcy28dp	flp7p+glr1p	64	37
0.062479	eat4p+ins1shortp	flp7p+glr1p	62	37
0.0624779	eat4p+flp7p	glr1p+glr3p	70	28
0.0624759	dyf11p+mbr1p	glr1p+gpa2p	61	42
0.0624672	casy1p+glr1p	eat4p+mbr1p	53	63
0.0624661	eat4p+ser2p2p	glr1p+gpc1p	68	40
0.0624617	casy1p+gpa2p	eat4p+flp12p	42	70
0.0624609	eat4p+glr1p	lim4p+ser1p	79	27
0.0624596	dyf11p+flp7p	eat4p+lim4p	64	71
0.0624547	dyf11p+glr1p	glr1p+lim4p	78	38
0.0624475	eat4p+glr1p	flp12p+ser1p	79	27
0.0624431	dyf11p+gcy28dp	eat4p+lim4p	57	71
0.0624431	dyf11p+ins1shortp	eat4p+lim4p	55	71
0.062436	eat4p+ins1p	glr1p+ins1p	69	46
0.0624312	casy1p+flp7p	eat4p+flp12p	40	70
0.0624163	casy1p+glr1p	eat4p+flp7p	53	70
0.062407	dyf11p+glr1p	eat4p+odr2p	78	61
0.0624018	eat4p+gcy28dp	glr1p+ins1p	64	46
0.0624018	eat4p+ins1shortp	glr1p+ins1p	62	46
0.062389	eat4p+glr1p	flp7p+glr1p	79	37
0.0623871	eat4p+vem1p	glr1p+nep2sp	65	34
0.0623811	eat4p+lim4p	glr2p+ins1p	71	34
0.0623802	casy1p+flp12p	eat4p+nep2sp	47	66
0.0623765	dyf11p+lim4p	eat4p+gcy28dp	64	64
0.0623765	dyf11p+lim4p	eat4p+ins1shortp	64	62
0.0623726	daf7p+eat4p	glr1p+lim4p	60	38
0.0623726	eat4p+sra6p	glr1p+lim4p	60	38
0.0623689	dyf11p+nep2sp	eat4p+lim4p	59	71
0.0623609	dat1p+glr1p	eat4p+flp7p	31	70
0.0623601	eat4p+odr2p	glr1p+ins1p	61	46
0.0623364	daf7p+glr1p	eat4p+ser2p2p	28	68
0.0623342	daf28p+eat4p	glr1p+lim4p	62	38
0.0623342	eat4p+gpc1p	glr1p+lim4p	62	38
0.0623332	eat4p+mbr1p	glr1p+tax4p	63	51
0.0623313	casy1p+eat4p	glr1p+ins1p	74	46
0.0623262	daf28p+glr1p	dyf11p+flp12p	32	65
0.0623183	eat4p+glr2p	glr1p+ser2p2p	68	37
0.0623068	eat4p+tax4p	glr1p+gpa2p	70	42
0.0622859	eat4p+lim4p	flp7p+glr2p	71	27
0.06228	casy1p+eat4p	flp7p+glr1p	74	37
0.0622786	eat4p+ins1p	glr1p+nep2sp	69	34
0.0622698	eat4p+flp12p	ins1p+ser1p	70	32
0.0622683	ceh10p+glr1p	eat4p+flp7p	29	70
0.0622646	dyf11p+eat4p	glr1p+ser1p	80	37
0.0622635	casy1p+glr1p	eat4p+nep2sp	53	66
0.0622378	dat1p+eat4p	glr1p+ins1p	64	46
0.0622337	eat4p+lim4p	ser2p2p+tax4p	71	38
0.0622274	eat4p+ins1p	glr1p+glr2p	69	32
0.062227	dyf11p+flp12p	dyf11p+glr1p	65	78
0.0622222	eat4p+flp7p	glr1p+nep2sp	70	34
0.0622183	dyf11p+flp12p	eat4p+gpa2p	65	69
0.0621989	casy1p+ins1p	eat4p+flp12p	43	70
0.0621969	ceh10p+eat4p	glr1p+lim4p	61	38
0.0621912	casy1p+glr1p	eat4p+ins1p	53	69
0.0621893	eat4p+nep2sp	flp12p+glr2p	66	28
0.0621854	eat4p+nep2sp	flp7p+glr1p	66	37
0.0621847	casy1p+ser2p2p	eat4p+flp12p	46	70
0.0621823	eat4p+flp12p	lim4p+tax4p	70	37
0.0621811	eat4p+glr2p	glr1p+gpa10p	68	37
0.0621776	dyf11p+glr1p	eat4p+tdc1p	78	59
0.0621771	eat4p+gpa2p	glr1p+ser2p2p	69	37
0.0621661	ceh10p+eat4p	glr1p+gpa2p	61	42
0.0621636	eat4p+ttx3p	glr1p+ins1p	60	46
0.0621596	dyf11p+flp12p	gcy28dp+glr1p	65	32
0.0621596	dyf11p+flp12p	glr1p+ins1shortp	65	30
0.0621585	eat4p+ser2p2p	glr1p+glr2p	68	32
0.0621505	casy1p+lim4p	eat4p+glr2p	44	68
0.0621371	dyf11p+glr1p	flp12p+glr2p	78	28
0.0621034	eat4p+odr2p	glr1p+ser1p	61	37
0.0620894	casy1p+dyf11p	flp12p+glr1p	65	40
0.0620881	eat4p+flp7p	glr1p+sdf9p	70	28
0.0620866	dyf11p+lim4p	glr1p+ttx3p	64	28
0.0620809	dyf11p+flp12p	glr1p+mbr1p	65	36
0.0620749	dyf11p+flp7p	glr1p+gpa2p	64	42
0.0620627	casy1p+dyf11p	glr1p+ins1p	65	46
0.0620581	dyf11p+mbr1p	glr1p+lim4p	61	38
0.0620478	eat4p+flp12p	lim4p+mbr1p	70	24
0.0620438	eat4p+flp7p	glr1p+sra6p	70	30
0.0620431	eat4p+tdc1p	glr1p+ins1p	59	46
0.0620425	eat4p+flp7p	glr1p+gpc1p	70	40
0.0620344	casy1p+ser2p2p	dyf11p+glr1p	46	78
0.0620179	eat4p+lim4p	flp12p+tax4p	71	37
0.0620179	casy1p+glr2p	dyf11p+lim4p	47	64
0.0620144	eat4p+flp12p	glr2p+tax4p	70	39
0.0620019	eat4p+flp7p	glr1p+ttx3p	70	28
0.0619961	eat4p+flp7p	glr1p+gpa10p	70	37
0.0619945	dyf11p+glr1p	eat4p+ttx3p	78	60
0.061991	dyf11p+flp7p	glr1p+lim4p	64	38
0.0619852	dyf11p+flp12p	eat4p+ins1p	65	69
0.0619654	casy1p+eat4p	glr2p+lim4p	74	28
0.0619591	daf28p+eat4p	glr1p+ins1p	62	46
0.0619591	eat4p+gpc1p	glr1p+ins1p	62	46
0.0619587	casy1p+flp12p	eat4p+ins1p	47	69
0.0619581	eat4p+vem1p	flp12p+glr2p	65	28
0.0619485	dyf11p+glr1p	glr2p+ser1p	78	25
0.0619467	eat4p+gcy28dp	glr1p+odr2p	64	33
0.0619467	eat4p+ins1shortp	glr1p+odr2p	62	33
0.0619356	daf28p+glr1p	eat4p+flp7p	32	70
0.0619301	eat4p+flp12p	ser1p+tax4p	70	35
0.061906	eat4p+flp7p	glr1p+tax4p	70	51
0.0619031	eat4p+gcy28dp	glr1p+nep2sp	64	34
0.0619031	eat4p+ins1shortp	glr1p+nep2sp	62	34
0.0619004	eat4p+vem1p	glr1p+ser2p2p	65	37
0.0618917	daf7p+glr1p	eat4p+flp7p	28	70
0.0618886	daf7p+eat4p	glr1p+ins1p	60	46
0.0618886	eat4p+sra6p	glr1p+ins1p	60	46
0.0618833	eat4p+sdf9p	glr1p+ins1p	60	46
0.061883	casy1p+lim4p	eat4p+ins1p	44	69
0.0618795	eat4p+flp7p	flp6p+glr1p	70	31
0.0618724	dyf11p+glr1p	gpa2p+lim4p	78	28
0.0618723	casy1p+eat4p	lim4p+tax4p	74	37
0.0618662	casy1p+flp12p	glr1p+gpa2p	47	42
0.0618576	dyf11p+ser2p2p	glr1p+lim4p	66	38
0.0618527	eat4p+vem1p	gcy28dp+glr1p	65	32
0.0618527	eat4p+vem1p	glr1p+ins1shortp	65	30
0.0618465	eat4p+gpa2p	glr1p+mbr1p	69	36
0.0618445	eat4p+flp7p	glr1p+gpa13p	70	34
0.06184	eat4p+mbr1p	glr1p+gpa10p	63	37
0.0618287	eat4p	dyf11p+glr1p	58	78
0.0618287	dyf11p+glr1p	eat4p+flp6p	78	60
0.0618287	dyf11p+glr1p	eat4p+gcy22p	78	58
0.0618287	dyf11p+glr1p	eat4p+gcy7p	78	58
0.0618287	dyf11p+glr1p	eat4p+glr3p	78	58
0.0618287	dyf11p+glr1p	eat4p+npr9p	78	58
0.0618265	casy1p+lim4p	eat4p+ser2p2p	44	68
0.0618197	dyf11p+lim4p	glr1p+tdc1p	64	28
0.0618196	eat4p+gcy28dp	glr1p+glr2p	64	32
0.0618196	eat4p+ins1shortp	glr1p+glr2p	62	32
0.0618141	dyf11p+flp12p	eat4p+mbr1p	65	63
0.0618125	dyf11p+flp12p	eat4p+gcy28dp	65	64
0.0618125	dyf11p+flp12p	eat4p+ins1shortp	65	62
0.0618123	eat4p	glr1p+ins1p	58	46
0.0618123	eat4p+flp6p	glr1p+ins1p	60	46
0.0618123	eat4p+gcy22p	glr1p+ins1p	58	46
0.0618123	eat4p+gcy7p	glr1p+ins1p	58	46
0.0618123	eat4p+glr3p	glr1p+ins1p	58	46
0.0618123	eat4p+npr9p	glr1p+ins1p	58	46
0.0618011	dyf11p+ser1p	glr1p+gpa2p	63	42
0.0617965	eat4p+mbr1p	glr1p+odr2p	63	33
0.06179	eat4p+glr1p	ser1p+tax4p	79	35
0.0617874	casy1p+eat4p	glr1p+mbr1p	74	36
0.0617858	dyf11p+glr1p	eat4p+sdf9p	78	60
0.061785	dyf11p+lim4p	gcy7p+glr1p	64	27
0.0617842	casy1p+tax4p	eat4p+flp12p	41	70
0.0617817	dyf11p+glr1p	gpc1p+lim4p	78	27
0.0617766	ceh10p+eat4p	flp12p+glr1p	61	40
0.0617745	casy1p+lim4p	glr1p+gpa2p	44	42
0.0617734	casy1p+lim4p	eat4p+nep2sp	44	66
0.0617685	eat4p+odr2p	glr1p+gpa2p	61	42
0.061767	eat4p+flp7p	glr1p+tdc1p	70	28
0.0617667	dyf11p+flp12p	eat4p+ser1p	65	64
0.0617632	casy1p+glr1p	dyf11p+ser2p2p	53	66
0.0617617	eat4p+gpa2p	flp12p+glr1p	69	40
0.0617598	eat4p+tax4p	glr1p+lim4p	70	38
0.0617538	dyf11p+glr1p	dyf11p+lim4p	78	64
0.0617503	daf28p+eat4p	glr1p+ser2p2p	62	37
0.0617503	eat4p+gpc1p	glr1p+ser2p2p	62	37
0.0617435	eat4p+gpa2p	glr1p+tax4p	69	51
0.0617419	ceh10p+glr1p	eat4p+nep2sp	29	66
0.0617411	eat4p+tax4p	glr1p+ins1p	70	46
0.0617403	dyf11p+lim4p	gcy22p+glr1p	64	27
0.0617401	dat1p+eat4p	dyf11p+glr1p	64	78
0.0617383	ceh10p+eat4p	glr1p+ser1p	61	37
0.0617253	casy1p+dyf11p	eat4p+glr1p	65	79
0.0617206	dyf11p+flp12p	glr1p+sra6p	65	30
0.0617186	eat4p+nep2sp	glr1p+tax4p	66	51
0.0616969	eat4p+flp7p	gcy7p+glr1p	70	27
0.0616965	dyf11p+flp12p	glr1p+odr2p	65	33
0.0616912	eat4p+gcy28dp	glr1p+gpa2p	64	42
0.0616912	eat4p+ins1shortp	glr1p+gpa2p	62	42
0.0616885	eat4p+flp7p	gcy22p+glr1p	70	27
0.0616818	dyf11p+glr1p	glr2p+ins1p	78	34
0.0616808	dyf11p+tdc1p	eat4p+lim4p	57	71
0.0616725	eat4p+glr1p	flp7p+lim4p	79	24
0.0616719	glr1p+gpa2p	lim4p+tax4p	42	37
0.0616719	ceh10p+glr1p	eat4p+ser1p	29	64
0.0616633	eat4p+ins1p	glr1p+tax4p	69	51
0.0616553	eat4p+gpa13p	glr1p+gpa2p	61	42
0.0616519	daf28p+glr1p	eat4p+ins1p	32	69
0.0616408	glr1p	eat4p+flp7p	26	70
0.0616408	eat4p+flp7p	glr1p+npr9p	70	26
0.0616408	eat4p+flp7p	glr1p+vem1p	70	26
0.0616401	ceh10p+glr1p	eat4p+ins1p	29	69
0.0616383	eat4p+mbr1p	glr1p+gpc1p	63	40
0.0616363	daf28p+eat4p	dyf11p+glr1p	62	78
0.0616363	dyf11p+glr1p	eat4p+gpc1p	78	62
0.0616331	daf7p+eat4p	dyf11p+glr1p	60	78
0.0616331	dyf11p+glr1p	eat4p+sra6p	78	60
0.0616323	dat1p+glr1p	eat4p+nep2sp	31	66
0.0616244	dyf11p+lim4p	glr1p+sdf9p	64	28
0.0616118	dat1p+glr1p	eat4p+ser1p	31	64
0.0616056	dyf11p+glr1p	gpa10p+lim4p	78	25
0.0616046	daf7p+eat4p	glr1p+ser2p2p	60	37
0.0616046	eat4p+sra6p	glr1p+ser2p2p	60	37
0.0616006	casy1p+flp7p	eat4p+glr1p	40	79
0.0615994	casy1p+flp12p	dyf11p+glr2p	47	67
0.0615915	dyf11p+vem1p	eat4p+glr1p	60	79
0.0615765	daf28p+glr1p	eat4p+mbr1p	32	63
0.0615751	casy1p+eat4p	glr1p+gpa2p	74	42
0.0615744	dyf11p+vem1p	glr1p+ins1p	60	46
0.0615703	eat4p+tdc1p	glr1p+lim4p	59	38
0.0615654	eat4p+mbr1p	glr1p+sra6p	63	30
0.0615646	eat4p+lim4p	glr2p+gpa2p	71	29
0.0615597	casy1p+ser2p2p	eat4p+glr2p	46	68
0.0615519	eat4p+tdc1p	glr1p+gpa2p	59	42
0.0615431	glr1p	dyf11p+lim4p	26	64
0.0615431	dyf11p+lim4p	glr1p+npr9p	64	26
0.0615431	dyf11p+lim4p	glr1p+vem1p	64	26
0.061542	eat4p+nep2sp	glr1p+gpc1p	66	40
0.0615391	glr1p+ins1p	lim4p+ser1p	46	27
0.061536	dyf11p+ins1p	eat4p+glr1p	61	79
0.0615349	dyf11p+glr1p	lim4p+odr2p	78	21
0.0615284	daf28p+glr1p	eat4p+glr2p	32	68
0.0615272	eat4p+gpa10p	glr1p+lim4p	64	38
0.061525	eat4p+glr1p	glr2p+ser2p2p	79	27
0.0615215	dat1p+glr1p	eat4p+ins1p	31	69
0.0615182	dyf11p+vem1p	glr1p+lim4p	60	38
0.0615095	eat4p+gpa10p	glr1p+gpa2p	64	42
0.0615063	daf7p+eat4p	flp12p+glr1p	60	40
0.0615063	eat4p+sra6p	flp12p+glr1p	60	40
0.0615061	dyf11p+glr1p	flp12p+ins1p	78	32
0.0615023	eat4p+glr2p	glr1p+sra6p	68	30
0.0615011	eat4p+flp12p	nep2sp+ser1p	70	21
0.0614998	eat4p+lim4p	nep2sp+ser1p	71	21
0.0614832	casy1p+lim4p	glr1p+ins1p	44	46
0.0614736	eat4p+ttx3p	glr1p+lim4p	60	38
0.0614726	eat4p+lim4p	gpa2p+ser1p	71	28
0.0614653	eat4p+gpa2p	glr1p+glr2p	69	32
0.0614622	eat4p+nep2sp	glr1p+glr3p	66	28
0.0614537	eat4p+lim4p	flp12p+vem1p	71	21
0.0614506	eat4p+ins1p	glr1p+gpa2p	69	42
0.0614488	eat4p+ser2p2p	glr1p+ser2p2p	68	37
0.0614441	dat1p+eat4p	glr1p+gpa2p	64	42
0.0614425	eat4p+ttx3p	glr1p+gpa2p	60	42
0.0614392	eat4p+ins1p	glr1p+gpc1p	69	40
0.061439	casy1p+gcy28dp	eat4p+lim4p	37	71
0.061439	casy1p+ins1shortp	eat4p+lim4p	35	71
0.0614376	casy1p+lim4p	glr1p+ser1p	44	37
0.0614353	eat4p+vem1p	glr1p+mbr1p	65	36
0.061435	casy1p+dat1p	eat4p+flp12p	39	70
0.0614326	daf28p+eat4p	flp12p+glr1p	62	40
0.0614326	eat4p+gpc1p	flp12p+glr1p	62	40
0.0614289	eat4p+glr2p	glr1p+tax4p	68	51
0.0614265	eat4p+ins1p	flp12p+glr2p	69	28
0.0614206	eat4p+sdf9p	glr1p+lim4p	60	38
0.0614201	dyf11p+glr2p	glr1p+ser2p2p	67	37
0.0614181	daf7p+glr1p	eat4p+glr2p	28	68
0.0614174	casy1p+glr1p	dyf11p+mbr1p	53	61
0.061415	dyf11p+nep2sp	eat4p+flp12p	59	70
0.0614111	eat4p+glr1p	lim4p+vem1p	79	20
0.061402	dyf11p+ins1p	eat4p+flp12p	61	70
0.0613947	dat1p+eat4p	flp12p+glr1p	64	40
0.0613847	dyf11p+glr3p	eat4p+glr1p	55	79
0.0613824	casy1p+eat4p	lim4p+ser1p	74	27
0.0613821	dat1p+eat4p	glr1p+lim4p	64	38
0.0613709	dyf11p+lim4p	eat4p+vem1p	64	65
0.0613636	eat4p+sdf9p	glr1p+gpa2p	60	42
0.0613576	casy1p+dat1p	eat4p+lim4p	39	71
0.0613576	eat4p+lim4p	glr2p+tax4p	71	39
0.0613567	dyf11p+glr1p	glr2p+gpa2p	78	29
0.0613496	eat4p	glr1p+lim4p	58	38
0.0613496	eat4p+flp6p	glr1p+lim4p	60	38
0.0613496	eat4p+gcy22p	glr1p+lim4p	58	38
0.0613496	eat4p+gcy7p	glr1p+lim4p	58	38
0.0613496	eat4p+glr3p	glr1p+lim4p	58	38
0.0613496	eat4p+npr9p	glr1p+lim4p	58	38
0.0613443	dyf11p+lim4p	eat4p+flp7p	64	70
0.0613334	eat4p+nep2sp	glr1p+nep2sp	66	34
0.0613299	dyf11p+glr1p	lim4p+mbr1p	78	24
0.0613283	dyf11p+ser2p2p	glr1p+gpa10p	66	37
0.0613276	eat4p+nep2sp	glr1p+sdf9p	66	28
0.0613259	eat4p+ins1p	glr1p+gpa10p	69	37
0.0613205	casy1p+eat4p	flp12p+ser1p	74	27
0.0613199	dyf11p+flp12p	eat4p+vem1p	65	65
0.0613176	eat4p+vem1p	glr1p+gpa10p	65	37
0.0613141	eat4p+nep2sp	lim4p+ser1p	66	27
0.0613099	eat4p+nep2sp	glr1p+sra6p	66	30
0.0613093	dyf11p+glr1p	eat4p+tax4p	78	70
0.0613075	daf7p+glr1p	eat4p+mbr1p	28	63
0.0613012	casy1p+vem1p	eat4p+flp12p	38	70
0.0612926	eat4p	glr1p+gpa2p	58	42
0.0612926	eat4p+flp6p	glr1p+gpa2p	60	42
0.0612926	eat4p+gcy22p	glr1p+gpa2p	58	42
0.0612926	eat4p+gcy7p	glr1p+gpa2p	58	42
0.0612926	eat4p+glr3p	glr1p+gpa2p	58	42
0.0612926	eat4p+npr9p	glr1p+gpa2p	58	42
0.0612922	eat4p+ins1p	glr1p+glr3p	69	28
0.0612919	dyf11p+ins1p	glr1p+lim4p	61	38
0.061285	eat4p+glr1p	flp12p+tax4p	79	37
0.061281	eat4p+nep2sp	glr1p+gpa10p	66	37
0.0612713	casy1p+glr1p	eat4p+gcy28dp	53	64
0.0612713	casy1p+glr1p	eat4p+ins1shortp	53	62
0.0612701	eat4p+gcy28dp	glr1p+tax4p	64	51
0.0612701	eat4p+ins1shortp	glr1p+tax4p	62	51
0.0612698	eat4p+gpa10p	glr1p+ser2p2p	64	37
0.0612636	eat4p+gpa2p	flp12p+glr2p	69	28
0.0612634	daf7p+glr1p	dyf11p+flp12p	28	65
0.0612619	eat4p+ins1p	flp6p+glr1p	69	31
0.0612615	eat4p+glr1p	eat4p+ins1p	79	69
0.061259	dyf11p+odr2p	glr1p+ins1p	59	46
0.0612564	ceh10p+glr1p	eat4p+gcy28dp	29	64
0.0612564	ceh10p+glr1p	eat4p+ins1shortp	29	62
0.061256	eat4p+gpa2p	flp7p+glr1p	69	37
0.0612559	dyf11p+flp12p	glr1p+ser2p2p	65	37
0.0612532	dyf11p+gpa2p	eat4p+glr1p	61	79
0.0612522	eat4p+flp12p	lim4p+vem1p	70	20
0.0612512	dyf11p+gpa2p	eat4p+flp12p	61	70
0.0612473	eat4p+nep2sp	glr1p+ttx3p	66	28
0.0612414	eat4p+tdc1p	flp12p+glr1p	59	40
0.0612389	dyf11p+glr1p	flp7p+lim4p	78	24
0.061238	eat4p+nep2sp	glr1p+tdc1p	66	28
0.061228	eat4p+nep2sp	glr1p+gpa13p	66	34
0.0612229	dat1p+glr1p	eat4p+ser2p2p	31	68
0.0612206	eat4p+glr1p	flp12p+vem1p	79	21
0.061218	dyf11p+glr1p	glr2p+ser2p2p	78	27
0.0612123	daf28p+glr1p	eat4p+nep2sp	32	66
0.061207	eat4p+odr2p	flp12p+glr1p	61	40
0.0611979	daf7p+eat4p	glr1p+gpa2p	60	42
0.0611979	eat4p+sra6p	glr1p+gpa2p	60	42
0.0611911	eat4p+lim4p	mbr1p+tax4p	71	33
0.0611904	glr1p+ins1p	lim4p+tax4p	46	37
0.0611865	dat1p+eat4p	glr1p+ser1p	64	37
0.0611844	eat4p+glr1p	ins1p+lim4p	79	34
0.0611799	eat4p+flp12p	flp7p+lim4p	70	24
0.0611772	dyf11p+flp7p	eat4p+flp12p	64	70
0.0611763	eat4p+glr1p	ser2p2p+tax4p	79	38
0.0611741	eat4p+flp12p	ins1p+lim4p	70	34
0.0611576	eat4p+nep2sp	flp6p+glr1p	66	31
0.0611558	daf28p+eat4p	glr1p+gpa2p	62	42
0.0611558	eat4p+gpc1p	glr1p+gpa2p	62	42
0.0611544	eat4p+gpa2p	glr1p+odr2p	69	33
0.0611538	casy1p+lim4p	eat4p+mbr1p	44	63
0.0611501	eat4p+gpa10p	glr1p+ins1p	64	46
0.0611469	eat4p+ser1p	glr1p+sdf9p	64	28
0.0611462	daf7p+glr1p	eat4p+nep2sp	28	66
0.0611411	casy1p+eat4p	ins1p+lim4p	74	34
0.0611397	dat1p+glr1p	eat4p+gcy28dp	31	64
0.0611397	dat1p+glr1p	eat4p+ins1shortp	31	62
0.0611396	eat4p+gcy28dp	flp12p+glr2p	64	28
0.0611396	eat4p+ins1shortp	flp12p+glr2p	62	28
0.061137	eat4p+glr1p	ins1p+ser1p	79	32
0.0611344	dyf11p+glr1p	flp12p+gpa2p	78	30
0.0611332	casy1p+flp7p	dyf11p+glr1p	40	78
0.0611279	eat4p+odr2p	flp7p+glr1p	61	37
0.061124	eat4p+glr1p	eat4p+gpa2p	79	69
0.0611232	eat4p+flp7p	eat4p+glr1p	70	79
0.0611196	eat4p+glr1p	glr2p+nep2sp	79	22
0.0611113	casy1p+flp12p	glr1p+ins1p	47	46
0.0611084	dyf11p+ser2p2p	glr1p+odr2p	66	33
0.0611072	dyf11p+glr1p	ins1p+ser1p	78	32
0.0611034	eat4p+odr2p	glr1p+ser2p2p	61	37
0.0611027	eat4p+ser2p2p	lim4p+tax4p	68	37
0.0610945	ceh10p+eat4p	flp7p+glr1p	61	37
0.0610943	casy1p+gpa10p	eat4p+lim4p	34	71
0.0610943	casy1p+gpa13p	eat4p+lim4p	34	71
0.061094	eat4p+flp12p	glr2p+nep2sp	70	22
0.0610929	casy1p+glr1p	eat4p+glr2p	53	68
0.0610918	eat4p+ins1p	glr1p+sra6p	69	30
0.0610872	casy1p+gcy28dp	eat4p+flp12p	37	70
0.0610872	casy1p+ins1shortp	eat4p+flp12p	35	70
0.0610836	casy1p+ceh10p	eat4p+lim4p	36	71
0.061083	eat4p+ins1p	glr1p+sdf9p	69	28
0.061082	casy1p+mbr1p	dyf11p+glr1p	41	78
0.0610779	eat4p+glr2p	glr1p+mbr1p	68	36
0.061069	casy1p+dyf11p	eat4p+glr2p	65	68
0.0610661	casy1p+lim4p	eat4p+flp7p	44	70
0.061057	eat4p+lim4p	flp12p+mbr1p	71	22
0.0610563	eat4p+ttx3p	flp12p+glr1p	60	40
0.0610443	eat4p+nep2sp	flp12p+ser1p	66	27
0.0610424	dyf11p+gcy28dp	eat4p+flp12p	57	70
0.0610424	dyf11p+ins1shortp	eat4p+flp12p	55	70
0.0610404	dyf11p+flp12p	eat4p+flp7p	65	70
0.0610395	dyf11p+mbr1p	glr1p+gpa10p	61	37
0.0610386	eat4p+flp12p	gpa2p+ser1p	70	28
0.0610386	eat4p+sdf9p	flp12p+glr1p	60	40
0.0610373	eat4p+flp12p	flp7p+glr2p	70	27
0.0610351	dyf11p+flp12p	flp6p+glr1p	65	31
0.0610349	dyf11p+eat4p	glr1p+gpa2p	80	42
0.0610342	eat4p+ser2p2p	glr1p+glr3p	68	28
0.061031	eat4p+ins1p	gcy28dp+glr1p	69	32
0.061031	eat4p+ins1p	glr1p+ins1shortp	69	30
0.0610299	eat4p+lim4p	ser1p+ser2p2p	71	26
0.0610221	eat4p+ser1p	glr1p+ttx3p	64	28
0.0610213	casy1p+eat4p	glr1p+odr2p	74	33
0.0610164	casy1p+eat4p	glr1p+nep2sp	74	34
0.0610161	eat4p+ser1p	glr1p+ser1p	64	37
0.0610149	dyf11p+glr1p	lim4p+ser2p2p	78	27
0.0610148	eat4p+ttx3p	glr1p+ser1p	60	37
0.0610057	dyf11p+nep2sp	glr1p+ins1p	59	46
0.0610051	eat4p+sdf9p	glr1p+ser1p	60	37
0.0609924	dyf11p+glr1p	flp12p+gpc1p	78	28
0.0609903	eat4p+ins1p	glr1p+ttx3p	69	28
0.0609879	eat4p+gpa13p	glr1p+ser1p	61	37
0.060984	dyf11p+flp12p	glr1p+nep2sp	65	34
0.0609834	eat4p+tdc1p	glr1p+ser1p	59	37
0.0609826	casy1p+dyf11p	eat4p+ser2p2p	65	68
0.0609794	ceh10p+dyf11p	eat4p+lim4p	56	71
0.0609719	eat4p+glr1p	glr1p+ins1p	79	46
0.0609682	eat4p+nep2sp	gcy22p+glr1p	66	27
0.0609678	casy1p+eat4p	gcy28dp+glr1p	74	32
0.0609678	casy1p+eat4p	glr1p+ins1shortp	74	30
0.0609676	eat4p	flp12p+glr1p	58	40
0.0609676	eat4p+flp6p	flp12p+glr1p	60	40
0.0609676	eat4p+gcy22p	flp12p+glr1p	58	40
0.0609676	eat4p+gcy7p	flp12p+glr1p	58	40
0.0609676	eat4p+glr3p	flp12p+glr1p	58	40
0.0609676	eat4p+npr9p	flp12p+glr1p	58	40
0.0609652	dyf11p+gcy28dp	eat4p+glr1p	57	79
0.0609652	dyf11p+ins1shortp	eat4p+glr1p	55	79
0.0609618	eat4p+ser2p2p	glr1p+sdf9p	68	28
0.0609567	eat4p+glr2p	glr1p+odr2p	68	33
0.0609527	daf7p+eat4p	glr1p+mbr1p	60	36
0.0609527	eat4p+sra6p	glr1p+mbr1p	60	36
0.0609524	casy1p+eat4p	flp12p+tax4p	74	37
0.0609363	eat4p+nep2sp	gcy7p+glr1p	66	27
0.0609362	eat4p+ins1p	glr1p+tdc1p	69	28
0.060933	casy1p+flp12p	eat4p+flp12p	47	70
0.0609325	eat4p+ser1p	flp6p+glr1p	64	31
0.060932	eat4p+gpa2p	glr1p+nep2sp	69	34
0.0609237	eat4p+ser2p2p	glr2p+lim4p	68	28
0.0609198	eat4p+ser2p2p	glr1p+tdc1p	68	28
0.0609117	eat4p	glr1p+ser1p	58	37
0.0609117	eat4p+flp6p	glr1p+ser1p	60	37
0.0609117	eat4p+gcy22p	glr1p+ser1p	58	37
0.0609117	eat4p+gcy7p	glr1p+ser1p	58	37
0.0609117	eat4p+glr3p	glr1p+ser1p	58	37
0.0609117	eat4p+npr9p	glr1p+ser1p	58	37
0.0609061	eat4p+glr1p	glr1p+gpa2p	79	42
0.0609028	daf7p+glr1p	eat4p+ins1p	28	69
0.0608997	eat4p+ser2p2p	glr1p+gpa13p	68	34
0.0608974	daf28p+eat4p	glr1p+mbr1p	62	36
0.0608974	eat4p+gpc1p	glr1p+mbr1p	62	36
0.0608896	eat4p+gpa2p	glr1p+ins1p	69	46
0.0608862	dyf11p+flp12p	glr1p+ser1p	65	37
0.0608844	eat4p+ser1p	glr1p+gpa13p	64	34
0.0608837	casy1p+flp12p	eat4p+gcy28dp	47	64
0.0608837	casy1p+flp12p	eat4p+ins1shortp	47	62
0.0608803	glr1p	eat4p+nep2sp	26	66
0.0608803	eat4p+nep2sp	glr1p+npr9p	66	26
0.0608803	eat4p+nep2sp	glr1p+vem1p	66	26
0.060877	dyf11p+ser1p	glr1p+lim4p	63	38
0.0608761	eat4p+vem1p	glr1p+ser1p	65	37
0.0608549	eat4p+ser1p	gcy7p+glr1p	64	27
0.0608539	casy1p+ceh10p	eat4p+flp12p	36	70
0.0608517	ceh10p+glr1p	dyf11p+flp12p	29	65
0.0608499	eat4p+odr2p	glr1p+lim4p	61	38
0.0608454	eat4p+glr1p	glr2p+tax4p	79	39
0.0608454	casy1p+lim4p	flp7p+glr1p	44	37
0.060839	dyf11p+glr1p	lim4p+vem1p	78	20
0.0608369	ceh10p+eat4p	gcy28dp+glr1p	61	32
0.0608369	ceh10p+eat4p	glr1p+ins1shortp	61	30
0.0608326	eat4p+ser1p	glr1p+tdc1p	64	28
0.0608326	dyf11p+vem1p	flp12p+glr1p	60	40
0.0608313	dyf11p+eat4p	glr1p+ins1p	80	46
0.0608214	dyf11p+mbr1p	flp12p+glr1p	61	40
0.0608165	dat1p+eat4p	flp7p+glr1p	64	37
0.0608057	dyf11p+glr1p	flp7p+ins1p	78	31
0.0608054	eat4p+ins1p	gcy7p+glr1p	69	27
0.0607987	dyf11p+lim4p	eat4p+lim4p	64	71
0.060795	dyf11p+eat4p	eat4p+glr1p	80	79
0.0607939	ceh10p+glr1p	eat4p+ser2p2p	29	68
0.0607933	eat4p+ser2p2p	glr1p+ttx3p	68	28
0.0607933	dyf11p+glr2p	flp12p+glr1p	67	40
0.0607784	eat4p+gcy28dp	glr1p+glr3p	64	28
0.0607784	eat4p+ins1shortp	glr1p+glr3p	62	28
0.0607746	casy1p+mbr1p	eat4p+glr1p	41	79
0.0607572	eat4p+flp12p	ser1p+vem1p	70	18
0.0607553	casy1p+dyf11p	glr1p+gpa2p	65	42
0.0607544	eat4p+ttx3p	flp7p+glr1p	60	37
0.0607516	casy1p+flp12p	eat4p+mbr1p	47	63
0.0607476	eat4p+glr1p	lim4p+ser2p2p	79	27
0.0607409	casy1p+eat4p	glr2p+ser2p2p	74	27
0.0607399	eat4p+ser1p	glr1p+glr2p	64	32
0.0607335	eat4p+gpa10p	flp12p+glr1p	64	40
0.0607287	eat4p+gpa13p	glr1p+ins1p	61	46
0.0607241	casy1p+lim4p	eat4p+gcy28dp	44	64
0.0607241	casy1p+lim4p	eat4p+ins1shortp	44	62
0.0607225	eat4p+ser1p	gcy22p+glr1p	64	27
0.0607195	eat4p+gpa13p	glr1p+tax4p	61	51
0.0607081	casy1p+lim4p	glr1p+ser2p2p	44	37
0.0607078	eat4p+flp12p	glr2p+gpa10p	70	25
0.0607012	casy1p+lim4p	eat4p+tax4p	44	70
0.0606997	glr1p	eat4p+ser1p	26	64
0.0606997	eat4p+ser1p	glr1p+npr9p	64	26
0.0606997	eat4p+ser1p	glr1p+vem1p	64	26
0.0606986	eat4p+gcy28dp	glr1p+sdf9p	64	28
0.0606986	eat4p+ins1shortp	glr1p+sdf9p	62	28
0.0606973	daf7p+eat4p	flp7p+glr1p	60	37
0.0606973	eat4p+sra6p	flp7p+glr1p	60	37
0.0606965	casy1p+flp12p	eat4p+tax4p	47	70
0.0606962	eat4p+ins1p	gcy22p+glr1p	69	27
0.0606933	dyf11p+ttx3p	eat4p+lim4p	55	71
0.0606932	eat4p+gcy28dp	glr1p+gpa10p	64	37
0.0606932	eat4p+ins1shortp	glr1p+gpa10p	62	37
0.0606856	dyf11p+ser2p2p	glr1p+gpa13p	66	34
0.0606841	casy1p+glr2p	eat4p+ser2p2p	47	68
0.0606837	eat4p+sdf9p	flp7p+glr1p	60	37
0.0606801	dyf11p+ser2p2p	eat4p+flp12p	66	70
0.0606791	dyf11p+tdc1p	glr1p+ins1p	57	46
0.060675	eat4p+tdc1p	flp7p+glr1p	59	37
0.0606714	casy1p+vem1p	eat4p+lim4p	38	71
0.0606682	ceh10p+eat4p	dyf11p+lim4p	61	64
0.0606614	daf28p+eat4p	flp7p+glr1p	62	37
0.0606614	eat4p+gpc1p	flp7p+glr1p	62	37
0.0606606	dat1p+glr1p	dyf11p+flp12p	31	65
0.0606551	eat4p+gcy28dp	glr1p+gpa13p	64	34
0.0606551	eat4p+ins1shortp	glr1p+gpa13p	62	34
0.0606495	casy1p+flp7p	eat4p+glr2p	40	68
0.0606414	eat4p+ser2p2p	flp6p+glr1p	68	31
0.0606402	eat4p+gpa13p	glr1p+lim4p	61	38
0.0606358	eat4p+gcy28dp	glr1p+sra6p	64	30
0.0606358	eat4p+ins1shortp	glr1p+sra6p	62	30
0.0606358	glr1p	eat4p+ins1p	26	69
0.0606358	eat4p+ins1p	glr1p+npr9p	69	26
0.0606358	eat4p+ins1p	glr1p+vem1p	69	26
0.0606342	eat4p+ser2p2p	lim4p+ser1p	68	27
0.0606336	dyf11p+vem1p	glr1p+ser1p	60	37
0.0606254	eat4p+flp12p	glr2p+ser2p2p	70	27
0.0606243	eat4p+vem1p	glr1p+tax4p	65	51
0.0606239	casy1p+eat4p	flp7p+lim4p	74	24
0.0606166	eat4p+lim4p	mbr1p+ser1p	71	21
0.0606127	eat4p	flp7p+glr1p	58	37
0.0606127	eat4p+flp6p	flp7p+glr1p	60	37
0.0606127	eat4p+gcy22p	flp7p+glr1p	58	37
0.0606127	eat4p+gcy7p	flp7p+glr1p	58	37
0.0606127	eat4p+glr3p	flp7p+glr1p	58	37
0.0606127	eat4p+npr9p	flp7p+glr1p	58	37
0.0606066	eat4p+gcy28dp	glr1p+ttx3p	64	28
0.0606066	eat4p+ins1shortp	glr1p+ttx3p	62	28
0.0606056	eat4p+lim4p	flp7p+ser1p	71	24
0.0605993	dyf11p+ser2p2p	flp7p+glr1p	66	37
0.0605937	dyf11p+nep2sp	eat4p+glr1p	59	79
0.0605894	casy1p+tdc1p	eat4p+lim4p	35	71
0.0605865	casy1p+glr1p	eat4p+tax4p	53	70
0.0605856	casy1p+gpa10p	eat4p+flp12p	34	70
0.0605856	casy1p+gpa13p	eat4p+flp12p	34	70
0.0605845	eat4p+ins1p	lim4p+ser1p	69	27
0.0605843	ceh10p+glr1p	eat4p+glr2p	29	68
0.0605839	eat4p+flp12p	gpa2p+lim4p	70	28
0.0605804	casy1p+eat4p	flp7p+glr2p	74	27
0.0605796	dyf11p+flp7p	flp12p+glr1p	64	40
0.0605783	eat4p+flp12p	mbr1p+ser1p	70	21
0.0605725	dyf11p+mbr1p	glr1p+gpa13p	61	34
0.0605725	eat4p+gcy28dp	gcy28dp+glr1p	64	32
0.0605725	eat4p+ins1shortp	gcy28dp+glr1p	62	32
0.0605725	eat4p+gcy28dp	glr1p+ins1shortp	64	30
0.0605725	eat4p+ins1shortp	glr1p+ins1shortp	62	30
0.0605686	dyf11p+flp7p	glr1p+gpa10p	64	37
0.0605657	eat4p+ser2p2p	gcy7p+glr1p	68	27
0.060565	eat4p+gcy28dp	glr1p+tdc1p	64	28
0.060565	eat4p+ins1shortp	glr1p+tdc1p	62	28
0.0605502	eat4p+tax4p	glr1p+gpa10p	70	37
0.0605481	eat4p+gcy28dp	glr1p+gpc1p	64	40
0.0605481	eat4p+ins1shortp	glr1p+gpc1p	62	40
0.0605464	dyf11p+glr2p	glr1p+odr2p	67	33
0.0605432	ceh10p+eat4p	glr1p+nep2sp	61	34
0.0605407	eat4p+glr1p	gpc1p+lim4p	79	27
0.0605387	casy1p+glr1p	dyf11p+ser1p	53	63
0.060536	eat4p+ser2p2p	gcy22p+glr1p	68	27
0.0605358	daf28p+glr1p	eat4p+gcy28dp	32	64
0.0605358	daf28p+glr1p	eat4p+ins1shortp	32	62
0.0605316	eat4p+ser1p	glr2p+lim4p	64	28
0.0605301	eat4p+lim4p	flp7p+ins1p	71	31
0.0605271	casy1p+eat4p	glr1p+glr2p	74	32
0.0605268	eat4p+glr2p	flp12p+ser1p	68	27
0.0605252	dyf11p+tdc1p	eat4p+glr1p	57	79
0.0605208	dyf11p+glr1p	gpa13p+lim4p	78	21
0.0605177	dyf11p+ser2p2p	glr1p+gpc1p	66	40
0.0605151	eat4p+nep2sp	glr2p+lim4p	66	28
0.0605146	glr1p	eat4p+ser2p2p	26	68
0.0605146	eat4p+ser2p2p	glr1p+npr9p	68	26
0.0605146	eat4p+ser2p2p	glr1p+vem1p	68	26
0.0605144	eat4p+flp7p	lim4p+ser1p	70	27
0.0605129	eat4p+gpa2p	glr1p+glr3p	69	28
0.0605128	ceh10p+glr1p	eat4p+mbr1p	29	63
0.0605114	casy1p+glr1p	dyf11p+flp7p	53	64
0.0605113	dat1p+glr1p	eat4p+glr2p	31	68
0.0605091	eat4p+odr2p	gcy28dp+glr1p	61	32
0.0605091	eat4p+odr2p	glr1p+ins1shortp	61	30
0.0605083	dyf11p+lim4p	eat4p+gpa10p	64	64
0.0605062	eat4p+gpa2p	glr1p+gpa10p	69	37
0.0605021	casy1p+flp12p	eat4p+flp7p	47	70
0.060493	eat4p+gpa10p	glr1p+tax4p	64	51
0.0604914	eat4p+flp7p	glr2p+lim4p	70	28
0.0604855	glr1p+gpa2p	ins1p+lim4p	42	34
0.0604795	eat4p+gpa2p	glr1p+gpa13p	69	34
0.0604784	daf7p+glr1p	eat4p+gcy28dp	28	64
0.0604784	daf7p+glr1p	eat4p+ins1shortp	28	62
0.0604781	casy1p+eat4p	glr1p+tax4p	74	51
0.0604731	eat4p+odr2p	glr1p+mbr1p	61	36
0.0604685	dyf11p+odr2p	eat4p+glr1p	59	79
0.0604675	eat4p+glr1p	gpa2p+lim4p	79	28
0.0604623	eat4p+gcy28dp	flp6p+glr1p	64	31
0.0604623	eat4p+ins1shortp	flp6p+glr1p	62	31
0.0604558	daf28p+glr1p	eat4p+vem1p	32	65
0.0604454	casy1p+glr1p	ceh10p+eat4p	53	61
0.0604446	casy1p+flp12p	eat4p+gpa2p	47	69
0.0604434	flp7p+glr1p	ins1p+lim4p	37	34
0.0604379	casy1p+lim4p	eat4p+ser1p	44	64
0.0604282	eat4p+flp12p	lim4p+ser2p2p	70	27
0.0604267	dyf11p+tdc1p	eat4p+flp12p	57	70
0.0604245	eat4p+ser2p2p	ins1p+lim4p	68	34
0.0604239	casy1p+flp12p	glr1p+ser1p	47	37
0.0604237	casy1p+lim4p	glr1p+mbr1p	44	36
0.0604224	eat4p+tax4p	glr1p+ser2p2p	70	37
0.060422	dyf11p+eat4p	glr1p+lim4p	80	38
0.0604206	dyf11p+odr2p	glr1p+gpa2p	59	42
0.0604189	eat4p+lim4p	flp12p+ins1p	71	32
0.060413	eat4p+glr1p	glr2p+ser1p	79	25
0.0604113	casy1p+tdc1p	eat4p+flp12p	35	70
0.0604098	eat4p+gpa10p	glr1p+mbr1p	64	36
0.0604035	dat1p+glr1p	eat4p+mbr1p	31	63
0.0604021	casy1p+sdf9p	eat4p+lim4p	35	71
0.0603909	dyf11p+flp7p	glr1p+ser2p2p	64	37
0.0603837	daf7p+eat4p	dyf11p+lim4p	60	64
0.0603837	dyf11p+lim4p	eat4p+sra6p	64	60
0.0603809	daf28p+eat4p	dyf11p+lim4p	62	64
0.0603809	dyf11p+lim4p	eat4p+gpc1p	64	62
0.0603808	ceh10p+eat4p	glr1p+mbr1p	61	36
0.0603804	eat4p+glr1p	glr1p+nep2sp	79	34
0.0603788	eat4p+flp12p	glr2p+vem1p	70	19
0.0603767	eat4p+vem1p	glr2p+lim4p	65	28
0.060374	casy1p+flp12p	eat4p+ser2p2p	47	68
0.0603737	eat4p+glr2p	glr1p+gpa13p	68	34
0.0603721	casy1p+glr1p	dyf11p+ins1p	53	61
0.0603704	casy1p+glr3p	eat4p+flp12p	35	70
0.0603694	dyf11p+ins1p	glr1p+gpa2p	61	42
0.0603637	dyf11p+ser1p	glr1p+gpa10p	63	37
0.0603613	eat4p+flp12p	lim4p+nep2sp	70	22
0.0603564	casy1p+glr1p	eat4p+gpa2p	53	69
0.0603543	casy1p+eat4p	glr1p+gpa10p	74	37
0.0603509	casy1p+glr2p	eat4p+ser1p	47	64
0.0603504	dyf11p+mbr1p	glr1p+ser2p2p	61	37
0.0603499	dyf11p+odr2p	eat4p+lim4p	59	71
0.0603486	eat4p+odr2p	glr1p+nep2sp	61	34
0.0603393	dat1p+dyf11p	eat4p+lim4p	55	71
0.0603372	eat4p+mbr1p	flp12p+glr2p	63	28
0.0603322	dyf11p+mbr1p	glr1p+gpc1p	61	40
0.0603266	casy1p+lim4p	eat4p+lim4p	44	71
0.0603263	eat4p+lim4p	glr2p+nep2sp	71	22
0.0603209	dyf11p+lim4p	glr1p+glr2p	64	32
0.0603208	ceh10p+glr1p	eat4p+gpa2p	29	69
0.0603191	dyf11p	eat4p+lim4p	53	71
0.0603191	daf28p+dyf11p	eat4p+lim4p	53	71
0.0603191	daf7p+dyf11p	eat4p+lim4p	53	71
0.0603191	dyf11p+flp6p	eat4p+lim4p	55	71
0.0603191	dyf11p+gcy22p	eat4p+lim4p	53	71
0.0603191	dyf11p+gcy7p	eat4p+lim4p	53	71
0.0603191	dyf11p+gpa10p	eat4p+lim4p	53	71
0.0603191	dyf11p+gpa13p	eat4p+lim4p	53	71
0.0603191	dyf11p+gpc1p	eat4p+lim4p	53	71
0.0603191	dyf11p+sra6p	eat4p+lim4p	53	71
0.0603191	dyf11p+tax4p	eat4p+lim4p	53	71
0.0603167	casy1p+glr2p	eat4p+flp7p	47	70
0.0603147	dyf11p+glr1p	flp12p+ser1p	78	27
0.060313	dyf11p+flp12p	glr1p+ttx3p	65	28
0.0603113	eat4p+gpa2p	lim4p+ser1p	69	27
0.0603095	casy1p+dyf11p	glr1p+ser2p2p	65	37
0.0603074	eat4p+gcy28dp	gcy7p+glr1p	64	27
0.0603074	eat4p+ins1shortp	gcy7p+glr1p	62	27
0.0603034	casy1p+glr1p	eat4p+odr2p	53	61
0.0603021	eat4p+gpa2p	glr1p+gpc1p	69	40
0.0602954	dyf11p+glr1p	flp12p+gpa10p	78	25
0.0602914	dyf11p+ins1p	glr1p+ins1p	61	46
0.0602901	eat4p+flp12p	glr2p+mbr1p	70	23
0.0602862	eat4p+vem1p	glr1p+odr2p	65	33
0.0602862	casy1p+ttx3p	eat4p+lim4p	35	71
0.0602859	casy1p+flp12p	eat4p+ser1p	47	64
0.0602804	dyf11p+lim4p	eat4p+tdc1p	64	59
0.0602802	eat4p+tdc1p	glr1p+ser2p2p	59	37
0.0602729	eat4p+gcy28dp	gcy22p+glr1p	64	27
0.0602729	eat4p+ins1shortp	gcy22p+glr1p	62	27
0.0602721	dyf11p+ser2p2p	glr1p+mbr1p	66	36
0.0602717	eat4p+flp12p	gpa10p+lim4p	70	25
0.0602555	dyf11p+glr3p	eat4p+lim4p	55	71
0.0602547	eat4p+flp12p	gcy28dp+glr2p	70	20
0.0602547	eat4p+flp12p	glr2p+ins1shortp	70	18
0.0602514	glr1p	eat4p+gcy28dp	26	64
0.0602514	glr1p	eat4p+ins1shortp	26	62
0.0602514	eat4p+gcy28dp	glr1p+npr9p	64	26
0.0602514	eat4p+ins1shortp	glr1p+npr9p	62	26
0.0602514	eat4p+gcy28dp	glr1p+vem1p	64	26
0.0602514	eat4p+ins1shortp	glr1p+vem1p	62	26
0.060248	eat4p+gpa13p	flp12p+glr1p	61	40
0.0602406	eat4p+vem1p	glr1p+sra6p	65	30
0.0602393	eat4p+tdc1p	gcy28dp+glr1p	59	32
0.0602393	eat4p+tdc1p	glr1p+ins1shortp	59	30
0.0602362	eat4p+flp7p	flp12p+glr2p	70	28
0.0602302	eat4p+ins1p	glr1p+gpa13p	69	34
0.0602294	dyf11p+flp12p	eat4p+ser2p2p	65	68
0.0602283	eat4p+nep2sp	lim4p+tax4p	66	37
0.0602217	dat1p+eat4p	gcy28dp+glr1p	64	32
0.0602217	dat1p+eat4p	glr1p+ins1shortp	64	30
0.0602214	eat4p+gpa10p	glr1p+glr2p	64	32
0.0602161	dyf11p+flp12p	glr2p+ins1p	65	34
0.0602107	dyf11p+mbr1p	glr1p+ser1p	61	37
0.0602107	casy1p+sdf9p	eat4p+flp12p	35	70
0.06021	casy1p+flp12p	dyf11p+eat4p	47	80
0.0602061	dyf11p+flp12p	glr1p+tdc1p	65	28
0.0602029	dyf11p+glr1p	flp7p+glr2p	78	27
0.0601994	dyf11p+lim4p	eat4p+odr2p	64	61
0.0601981	eat4p+gcy28dp	lim4p+ser1p	64	27
0.0601981	eat4p+ins1shortp	lim4p+ser1p	62	27
0.0601971	daf7p+glr1p	eat4p+vem1p	28	65
0.0601941	eat4p+lim4p	gpa10p+ser1p	71	22
0.0601918	casy1p+lim4p	dyf11p+glr2p	44	67
0.0601896	flp12p+tax4p	glr1p+gpa2p	37	42
0.0601884	dyf11p+vem1p	glr1p+gpa2p	60	42
0.0601849	dyf11p+glr1p	glr1p+ser1p	78	37
0.0601662	eat4p+ser2p2p	lim4p+mbr1p	68	24
0.0601647	eat4p+nep2sp	lim4p+ser2p2p	66	27
0.0601592	ceh10p+eat4p	glr1p+tax4p	61	51
0.060158	dyf11p+lim4p	eat4p+gpa13p	64	61
0.0601557	casy1p+eat4p	dyf11p+glr2p	74	67
0.0601556	casy1p+dyf11p	glr1p+ser1p	65	37
0.0601554	casy1p+lim4p	eat4p+gpa2p	44	69
0.0601542	eat4p+tax4p	glr1p+gpa13p	70	34
0.060153	ceh10p+dyf11p	glr1p+ins1p	56	46
0.0601519	dyf11p+flp12p	glr2p+gpa2p	65	29
0.0601493	eat4p+lim4p	ins1p+vem1p	71	27
0.060146	dyf11p+flp12p	gcy7p+glr1p	65	27
0.060146	eat4p+lim4p	ins1p+ser2p2p	71	33
0.0601449	casy1p+glr1p	eat4p+vem1p	53	65
0.0601447	dyf11p+mbr1p	glr1p+odr2p	61	33
0.0601435	casy1p+ser1p	dyf11p+glr1p	42	78
0.0601433	eat4p+tdc1p	glr1p+nep2sp	59	34
0.0601427	dyf11p+odr2p	glr1p+lim4p	59	38
0.060142	eat4p+gpa10p	flp12p+glr2p	64	28
0.0601265	dyf11p+lim4p	eat4p+ttx3p	64	60
0.0601253	flp7p+glr1p	lim4p+ser1p	37	27
0.0601237	eat4p+lim4p	gpc1p+ser1p	71	27
0.0601225	dyf11p+mbr1p	flp7p+glr1p	61	37
0.0601134	eat4p+ttx3p	gcy28dp+glr1p	60	32
0.0601134	eat4p+ttx3p	glr1p+ins1shortp	60	30
0.0601133	dyf11p+flp7p	glr1p+mbr1p	64	36
0.0601082	glr1p+gpa2p	lim4p+ser1p	42	27
0.0601051	eat4p+flp7p	glr2p+ser2p2p	70	27
0.0601027	dat1p+glr1p	eat4p+gpa2p	31	69
0.0600963	dyf11p+glr1p	flp12p+vem1p	78	21
0.0600953	dyf11p+gcy28dp	glr1p+ins1p	57	46
0.0600953	dyf11p+ins1shortp	glr1p+ins1p	55	46
0.0600948	eat4p+nep2sp	ins1p+lim4p	66	34
0.0600931	eat4p+glr2p	lim4p+tax4p	68	37
0.0600931	dyf11p+flp12p	eat4p+gpa10p	65	64
0.060091	dyf11p+ins1p	flp12p+glr1p	61	40
0.0600891	casy1p+ser1p	glr1p+lim4p	42	38
0.0600888	dat1p+eat4p	glr1p+ser2p2p	64	37
0.0600854	eat4p+ser2p2p	flp7p+glr2p	68	27
0.0600825	ceh10p+eat4p	glr1p+ser2p2p	61	37
0.0600816	eat4p+mbr1p	glr1p+glr2p	63	32
0.0600804	eat4p+glr1p	lim4p+mbr1p	79	24
0.0600766	dat1p+eat4p	dyf11p+lim4p	64	64
0.0600708	daf28p+eat4p	glr1p+odr2p	62	33
0.0600708	eat4p+gpc1p	glr1p+odr2p	62	33
0.0600692	eat4p+flp12p	gpa10p+ser1p	70	22
0.0600684	dyf11p+gcy28dp	glr1p+lim4p	57	38
0.0600684	dyf11p+ins1shortp	glr1p+lim4p	55	38
0.0600638	dyf11p+flp12p	gcy22p+glr1p	65	27
0.0600604	casy1p+eat4p	ceh10p+glr1p	74	29
0.0600595	casy1p+ttx3p	eat4p+flp12p	35	70
0.0600585	eat4p+gpa13p	glr1p+gpa10p	61	37
0.0600515	casy1p+glr2p	glr1p+lim4p	47	38
0.060051	dyf11p+glr2p	glr1p+gpa10p	67	37
0.0600485	eat4p+sdf9p	gcy28dp+glr1p	60	32
0.0600485	eat4p+sdf9p	glr1p+ins1shortp	60	30
0.0600484	dyf11p+ser2p2p	glr1p+ser1p	66	37
0.0600434	casy1p+eat4p	lim4p+ser2p2p	74	27
0.0600423	dyf11p+npr9p	eat4p+lim4p	55	71
0.0600383	daf7p+eat4p	gcy28dp+glr1p	60	32
0.0600383	eat4p+sra6p	gcy28dp+glr1p	60	32
0.0600383	daf7p+eat4p	glr1p+ins1shortp	60	30
0.0600383	eat4p+sra6p	glr1p+ins1shortp	60	30
0.0600284	eat4p+mbr1p	glr1p+glr3p	63	28
0.0600265	eat4p+mbr1p	glr1p+gpa13p	63	34
0.0600233	casy1p+gpa2p	eat4p+glr1p	42	79
0.0600198	eat4p+sdf9p	glr1p+ser2p2p	60	37
0.060016	eat4p+glr2p	glr1p+sdf9p	68	28
0.0600152	dyf11p+ins1p	glr1p+gpa10p	61	37
0.0600126	daf28p+eat4p	dyf11p+flp12p	62	65
0.0600126	dyf11p+flp12p	eat4p+gpc1p	65	62
0.0600126	dat1p+eat4p	glr1p+nep2sp	64	34
0.0600081	eat4p+ttx3p	glr1p+ser2p2p	60	37
0.0600078	eat4p+glr2p	glr1p+tdc1p	68	28
0.0600071	eat4p+lim4p	flp12p+gpa2p	71	30
0.0600028	dyf11p+flp12p	eat4p+flp12p	65	70
0.0599962	daf28p+eat4p	gcy28dp+glr1p	62	32
0.0599962	eat4p+gpc1p	gcy28dp+glr1p	62	32
0.0599962	daf28p+eat4p	glr1p+ins1shortp	62	30
0.0599962	eat4p+gpc1p	glr1p+ins1shortp	62	30
0.0599959	flp12p+glr2p	glr1p+ins1p	28	46
0.059991	casy1p+ins1p	eat4p+glr1p	43	79
0.0599877	dyf11p+gpa2p	glr1p+ins1p	61	46
0.0599876	daf7p+eat4p	glr1p+glr2p	60	32
0.0599876	eat4p+sra6p	glr1p+glr2p	60	32
0.0599859	eat4p+ser2p2p	flp12p+glr2p	68	28
0.059985	casy1p+eat4p	dat1p+glr1p	74	31
0.0599838	eat4p	dyf11p+lim4p	58	64
0.0599838	dyf11p+lim4p	eat4p+flp6p	64	60
0.0599838	dyf11p+lim4p	eat4p+gcy22p	64	58
0.0599838	dyf11p+lim4p	eat4p+gcy7p	64	58
0.0599838	dyf11p+lim4p	eat4p+glr3p	64	58
0.0599838	dyf11p+lim4p	eat4p+npr9p	64	58
0.0599802	daf7p+eat4p	dyf11p+flp12p	60	65
0.0599802	dyf11p+flp12p	eat4p+sra6p	65	60
0.0599775	eat4p	gcy28dp+glr1p	58	32
0.0599775	eat4p+flp6p	gcy28dp+glr1p	60	32
0.0599775	eat4p+gcy22p	gcy28dp+glr1p	58	32
0.0599775	eat4p+gcy7p	gcy28dp+glr1p	58	32
0.0599775	eat4p+glr3p	gcy28dp+glr1p	58	32
0.0599775	eat4p+npr9p	gcy28dp+glr1p	58	32
0.0599775	eat4p	glr1p+ins1shortp	58	30
0.0599775	eat4p+flp6p	glr1p+ins1shortp	60	30
0.0599775	eat4p+gcy22p	glr1p+ins1shortp	58	30
0.0599775	eat4p+gcy7p	glr1p+ins1shortp	58	30
0.0599775	eat4p+glr3p	glr1p+ins1shortp	58	30
0.0599775	eat4p+npr9p	glr1p+ins1shortp	58	30
0.0599765	eat4p+odr2p	glr1p+tax4p	61	51
0.0599748	eat4p+ttx3p	glr1p+nep2sp	60	34
0.0599661	eat4p+glr2p	flp12p+tax4p	68	37
0.0599651	eat4p+glr1p	eat4p+nep2sp	79	66
0.0599648	eat4p+glr1p	flp7p+ins1p	79	31
0.0599633	eat4p+gpa10p	flp7p+glr1p	64	37
0.0599549	casy1p	eat4p+lim4p	33	71
0.0599549	casy1p+daf28p	eat4p+lim4p	33	71
0.0599549	casy1p+daf7p	eat4p+lim4p	33	71
0.0599549	casy1p+flp6p	eat4p+lim4p	35	71
0.0599549	casy1p+gcy22p	eat4p+lim4p	33	71
0.0599549	casy1p+gcy7p	eat4p+lim4p	33	71
0.0599549	casy1p+gpc1p	eat4p+lim4p	33	71
0.0599549	casy1p+sra6p	eat4p+lim4p	33	71
0.0599545	eat4p+glr1p	flp7p+ser1p	79	24
0.0599541	daf28p+eat4p	glr1p+glr2p	62	32
0.0599541	eat4p+gpc1p	glr1p+glr2p	62	32
0.0599503	eat4p+mbr1p	glr1p+sdf9p	63	28
0.0599488	eat4p	glr1p+ser2p2p	58	37
0.0599488	eat4p+flp6p	glr1p+ser2p2p	60	37
0.0599488	eat4p+gcy22p	glr1p+ser2p2p	58	37
0.0599488	eat4p+gcy7p	glr1p+ser2p2p	58	37
0.0599488	eat4p+glr3p	glr1p+ser2p2p	58	37
0.0599488	eat4p+npr9p	glr1p+ser2p2p	58	37
0.059945	dyf11p+ser2p2p	flp12p+glr1p	66	40
0.0599436	eat4p+flp12p	flp12p+lim4p	70	25
0.0599408	dyf11p+lim4p	eat4p+sdf9p	64	60
0.059936	casy1p+glr1p	dat1p+eat4p	53	64
0.0599347	eat4p+lim4p	gcy28dp+glr2p	71	20
0.0599347	eat4p+lim4p	glr2p+ins1shortp	71	18
0.0599345	dat1p+eat4p	flp12p+glr2p	64	28
0.0599345	eat4p+glr2p	glr1p+ttx3p	68	28
0.0599306	dyf11p+ser1p	glr1p+gpa13p	63	34
0.0599278	dyf11p+ser2p2p	eat4p+glr2p	66	68
0.0599268	daf7p+eat4p	glr1p+nep2sp	60	34
0.0599268	eat4p+sra6p	glr1p+nep2sp	60	34
0.0599236	eat4p+gpa13p	flp7p+glr1p	61	37
0.0599205	dyf11p+flp7p	glr1p+gpa13p	64	34
0.05992	eat4p+glr1p	gcy28dp+glr2p	79	20
0.05992	eat4p+glr1p	glr2p+ins1shortp	79	18
0.0599194	casy1p+nep2sp	eat4p+glr1p	39	79
0.0599168	flp7p+glr1p	lim4p+tax4p	37	37
0.0599146	dyf11p+ser1p	glr1p+ser1p	63	37
0.0599114	eat4p+gpa2p	flp12p+ser1p	69	27
0.0599102	dyf11p+sdf9p	eat4p+lim4p	55	71
0.0599082	eat4p+tax4p	flp12p+glr2p	70	28
0.0599076	eat4p+glr1p	flp7p+tax4p	79	36
0.0599026	casy1p+eat4p	glr1p+gpc1p	74	40
0.0599019	eat4p+mbr1p	glr1p+mbr1p	63	36
0.0598984	eat4p+lim4p	flp7p+tax4p	71	36
0.0598982	eat4p+sdf9p	glr1p+nep2sp	60	34
0.0598934	daf28p+eat4p	glr1p+nep2sp	62	34
0.0598934	eat4p+gpc1p	glr1p+nep2sp	62	34
0.0598924	casy1p+eat4p	glr1p+gpa13p	74	34
0.0598915	casy1p+glr3p	eat4p+lim4p	35	71
0.0598912	eat4p+gcy28dp	glr2p+lim4p	64	28
0.0598912	eat4p+ins1shortp	glr2p+lim4p	62	28
0.0598884	daf7p+eat4p	glr1p+odr2p	60	33
0.0598884	eat4p+sra6p	glr1p+odr2p	60	33
0.0598861	dyf11p+flp12p	glr1p+sdf9p	65	28
0.0598859	eat4p+glr2p	glr1p+gpc1p	68	40
0.0598829	eat4p+mbr1p	lim4p+tax4p	63	37
0.0598811	casy1p+eat4p	glr2p+ser1p	74	25
0.0598739	dyf11p+glr2p	glr1p+mbr1p	67	36
0.059873	casy1p+eat4p	gpa2p+lim4p	74	28
0.0598707	casy1p+ser2p2p	glr1p+lim4p	46	38
0.05987	casy1p+flp12p	glr1p+tax4p	47	51
0.0598694	casy1p+eat4p	eat4p+flp12p	74	70
0.0598636	eat4p+lim4p	glr2p+gpa10p	71	25
0.059863	eat4p+mbr1p	glr1p+ttx3p	63	28
0.0598629	casy1p+odr2p	eat4p+lim4p	40	71
0.0598548	dyf11p+glr2p	glr1p+gpa13p	67	34
0.0598466	dyf11p+glr1p	flp12p+lim4p	78	25
0.0598427	dat1p+eat4p	glr1p+tax4p	64	51
0.0598403	casy1p+eat4p	casy1p+flp12p	74	47
0.0598315	eat4p+glr1p	lim4p+odr2p	79	21
0.0598298	dyf11p+flp7p	glr1p+odr2p	64	33
0.0598282	casy1p+flp12p	glr1p+gpa10p	47	37
0.0598272	eat4p	glr1p+nep2sp	58	34
0.0598272	eat4p+flp6p	glr1p+nep2sp	60	34
0.0598272	eat4p+gcy22p	glr1p+nep2sp	58	34
0.0598272	eat4p+gcy7p	glr1p+nep2sp	58	34
0.0598272	eat4p+glr3p	glr1p+nep2sp	58	34
0.0598272	eat4p+npr9p	glr1p+nep2sp	58	34
0.0598253	eat4p+lim4p	glr2p+vem1p	71	19
0.0598123	eat4p+ins1p	lim4p+tax4p	69	37
0.0598092	dyf11p+nep2sp	glr1p+gpa2p	59	42
0.0598081	casy1p+dyf11p	flp7p+glr1p	65	37
0.0598048	glr1p	dyf11p+flp12p	26	65
0.0598048	dyf11p+flp12p	glr1p+npr9p	65	26
0.0598048	dyf11p+flp12p	glr1p+vem1p	65	26
0.0598026	casy1p+eat4p	casy1p+lim4p	74	44
0.0598	eat4p+gpa2p	glr1p+sra6p	69	30
0.059793	dyf11p+ttx3p	glr1p+ins1p	55	46
0.0597909	eat4p+gpa10p	glr1p+gpa13p	64	34
0.0597858	daf28p+glr1p	eat4p+gpa2p	32	69
0.0597842	eat4p+gpa2p	flp6p+glr1p	69	31
0.0597808	ceh10p+eat4p	glr1p+gpa10p	61	37
0.0597785	ceh10p+eat4p	flp12p+glr2p	61	28
0.0597761	dyf11p+npr9p	glr1p+ins1p	55	46
0.0597739	eat4p+lim4p	ser1p+vem1p	71	18
0.059772	casy1p+eat4p	lim4p+mbr1p	74	24
0.0597718	eat4p+lim4p	flp12p+gpa13p	71	22
0.0597658	ceh10p+eat4p	dyf11p+flp12p	61	65
0.0597654	eat4p+glr1p	glr2p+gpa10p	79	25
0.0597635	casy1p	eat4p+flp12p	33	70
0.0597635	casy1p+daf28p	eat4p+flp12p	33	70
0.0597635	casy1p+daf7p	eat4p+flp12p	33	70
0.0597635	casy1p+flp6p	eat4p+flp12p	35	70
0.0597635	casy1p+gcy22p	eat4p+flp12p	33	70
0.0597635	casy1p+gcy7p	eat4p+flp12p	33	70
0.0597635	casy1p+gpc1p	eat4p+flp12p	33	70
0.0597635	casy1p+sra6p	eat4p+flp12p	33	70
0.059763	eat4p+gpa2p	glr1p+sdf9p	69	28
0.0597626	eat4p+gpa13p	flp12p+glr2p	61	28
0.0597617	flp12p+ser1p	glr1p+ins1p	27	46
0.0597564	eat4p+glr1p	flp7p+vem1p	79	20
0.0597469	dat1p+eat4p	glr1p+mbr1p	64	36
0.0597458	dyf11p+ser1p	glr1p+mbr1p	63	36
0.0597452	eat4p+tax4p	glr1p+glr2p	70	32
0.0597444	casy1p+ser1p	eat4p+glr1p	42	79
0.0597437	casy1p+flp12p	eat4p+gpa10p	47	64
0.0597397	casy1p+lim4p	dyf11p+eat4p	44	80
0.0597394	glr1p+ins1p	gpa2p+lim4p	46	28
0.0597331	eat4p+tdc1p	glr1p+tax4p	59	51
0.0597305	eat4p+flp7p	glr2p+ser1p	70	25
0.0597271	eat4p+glr2p	glr1p+glr3p	68	28
0.0597241	eat4p+ser1p	lim4p+tax4p	64	37
0.0597236	casy1p+lim4p	flp12p+glr1p	44	40
0.0597221	eat4p+glr1p	gpa2p+ser1p	79	28
0.0597218	eat4p+mbr1p	flp6p+glr1p	63	31
0.0597217	casy1p+glr1p	eat4p+ttx3p	53	60
0.0597202	casy1p+eat4p	eat4p+lim4p	74	71
0.059713	dyf11p+glr1p	ser1p+tax4p	78	35
0.059706	eat4p+flp12p	ins1p+vem1p	70	27
0.0597054	casy1p+npr9p	eat4p+lim4p	35	71
0.0597009	ceh10p+dyf11p	eat4p+flp12p	56	70
0.0596997	dyf11p+glr1p	flp12p+gpa13p	78	22
0.0596963	casy1p+flp12p	dat1p+eat4p	47	64
0.0596962	eat4p+gpa10p	glr1p+odr2p	64	33
0.0596912	dyf11p+ins1p	flp7p+glr1p	61	37
0.0596903	eat4p+gpa10p	glr1p+gpa10p	64	37
0.0596872	eat4p+lim4p	flp7p+ser2p2p	71	24
0.0596867	dyf11p+gpa2p	glr1p+lim4p	61	38
0.0596857	dyf11p+glr3p	eat4p+flp12p	55	70
0.0596855	dyf11p+tdc1p	glr1p+lim4p	57	38
0.0596841	flp7p+lim4p	glr1p+ins1p	24	46
0.0596834	casy1p+glr1p	eat4p+gpa10p	53	64
0.0596815	eat4p+nep2sp	flp12p+lim4p	66	25
0.0596814	dyf11p+flp7p	glr1p+gpc1p	64	40
0.0596793	eat4p+glr1p	glr3p+lim4p	79	16
0.0596789	eat4p+flp12p	mbr1p+tax4p	70	33
0.0596781	casy1p+gpa2p	dyf11p+glr1p	42	78
0.059675	glr1p+ins1p	glr2p+ser1p	46	25
0.0596717	eat4p+lim4p	gcy28dp+ser1p	71	19
0.0596717	eat4p+lim4p	ins1shortp+ser1p	71	17
0.059671	eat4p+gpa2p	glr1p+ttx3p	69	28
0.0596702	eat4p+ins1p	glr2p+lim4p	69	28
0.0596687	casy1p+odr2p	eat4p+flp12p	40	70
0.059668	eat4p+lim4p	flp12p+nep2sp	71	22
0.0596654	casy1p+lim4p	eat4p+gpa10p	44	64
0.0596652	casy1p+glr1p	eat4p+sdf9p	53	60
0.0596602	casy1p+glr1p	eat4p+tdc1p	53	59
0.0596589	dyf11p+glr2p	flp7p+glr1p	67	37
0.0596573	eat4p+ttx3p	glr1p+mbr1p	60	36
0.0596571	casy1p+flp12p	flp7p+glr1p	47	37
0.0596566	eat4p+tax4p	lim4p+ser1p	70	27
0.0596551	eat4p+nep2sp	lim4p+mbr1p	66	24
0.0596524	casy1p+glr1p	eat4p+gpa13p	53	61
0.0596519	dyf11p+tdc1p	glr1p+gpa2p	57	42
0.0596486	eat4p+tax4p	glr1p+odr2p	70	33
0.0596467	eat4p+ins1p	flp12p+ser1p	69	27
0.0596429	eat4p+lim4p	glr2p+mbr1p	71	23
0.0596416	eat4p+mbr1p	glr1p+tdc1p	63	28
0.059638	eat4p+gpa2p	gcy28dp+glr1p	69	32
0.059638	eat4p+gpa2p	glr1p+ins1shortp	69	30
0.0596351	eat4p+tax4p	flp12p+glr1p	70	40
0.0596337	eat4p+mbr1p	lim4p+ser1p	63	27
0.0596321	eat4p+lim4p	gpa2p+tax4p	71	33
0.059632	eat4p+lim4p	gpa2p+ser2p2p	71	29
0.0596266	eat4p+gpa2p	glr1p+tdc1p	69	28
0.059626	eat4p+lim4p	tax4p+vem1p	71	32
0.0596227	eat4p+odr2p	glr1p+gpa10p	61	37
0.0596216	eat4p+flp12p	glr2p+odr2p	70	21
0.0596216	casy1p+gpa2p	glr1p+lim4p	42	38
0.0596182	dyf11p+glr1p	ser2p2p+tax4p	78	38
0.0596156	casy1p+flp7p	eat4p+ser2p2p	40	68
0.0596122	casy1p+flp12p	eat4p+vem1p	47	65
0.0596121	eat4p+ser1p	glr1p+glr3p	64	28
0.0596082	ceh10p+dyf11p	eat4p+glr1p	56	79
0.0596056	eat4p+glr1p	gpa10p+lim4p	79	25
0.0596012	eat4p+mbr1p	gcy22p+glr1p	63	27
0.0596006	dyf11p+ser2p2p	gcy28dp+glr1p	66	32
0.0596006	dyf11p+ser2p2p	glr1p+ins1shortp	66	30
0.0595917	ceh10p+eat4p	daf28p+glr1p	61	32
0.0595906	casy1p+lim4p	ceh10p+eat4p	44	61
0.0595896	casy1p+glr1p	dyf11p+eat4p	53	80
0.0595816	eat4p+glr1p	eat4p+ser2p2p	79	68
0.0595807	eat4p	casy1p+glr1p	58	53
0.0595807	casy1p+glr1p	eat4p+flp6p	53	60
0.0595807	casy1p+glr1p	eat4p+gcy22p	53	58
0.0595807	casy1p+glr1p	eat4p+gcy7p	53	58
0.0595807	casy1p+glr1p	eat4p+glr3p	53	58
0.0595807	casy1p+glr1p	eat4p+npr9p	53	58
0.0595796	casy1p+ser2p2p	glr1p+ser1p	46	37
0.059574	eat4p+glr1p	eat4p+tax4p	79	70
0.0595724	eat4p+glr2p	gcy22p+glr1p	68	27
0.0595724	dyf11p+ins1p	glr1p+ser1p	61	37
0.0595687	glr1p	eat4p+glr2p	26	68
0.0595687	eat4p+glr2p	glr1p+npr9p	68	26
0.0595687	eat4p+glr2p	glr1p+vem1p	68	26
0.0595666	dyf11p+vem1p	flp7p+glr1p	60	37
0.0595663	eat4p+ttx3p	glr1p+tax4p	60	51
0.0595659	eat4p+tax4p	glr1p+mbr1p	70	36
0.059564	casy1p+glr2p	flp12p+glr1p	47	40
0.0595637	eat4p+lim4p	flp12p+gpa10p	71	25
0.0595637	eat4p+mbr1p	gcy7p+glr1p	63	27
0.0595635	eat4p+lim4p	ins1p+tax4p	71	35
0.0595624	casy1p+lim4p	glr1p+gpa10p	44	37
0.0595622	casy1p+eat4p	flp12p+ins1p	74	32
0.059562	dyf11p+ins1p	glr1p+gpa13p	61	34
0.0595514	casy1p+lim4p	glr1p+nep2sp	44	34
0.0595491	dyf11p+mbr1p	gcy28dp+glr1p	61	32
0.0595491	dyf11p+mbr1p	glr1p+ins1shortp	61	30
0.0595473	casy1p+dyf11p	glr1p+mbr1p	65	36
0.0595473	eat4p+flp12p	lim4p+odr2p	70	21
0.0595454	casy1p+flp12p	daf28p+eat4p	47	62
0.0595454	casy1p+flp12p	eat4p+gpc1p	47	62
0.0595439	daf7p+glr1p	eat4p+gpa2p	28	69
0.0595413	dyf11p+vem1p	glr1p+mbr1p	60	36
0.0595392	eat4p+lim4p	flp12p+ser2p2p	71	23
0.0595351	casy1p+dyf11p	eat4p+flp7p	65	70
0.0595346	eat4p+glr1p	flp12p+lim4p	79	25
0.0595317	eat4p+gcy28dp	lim4p+tax4p	64	37
0.0595317	eat4p+ins1shortp	lim4p+tax4p	62	37
0.0595288	flp7p+glr1p	ins1p+ser1p	37	32
0.0595233	eat4p+gpa13p	gcy28dp+glr1p	61	32
0.0595233	eat4p+gpa13p	glr1p+ins1shortp	61	30
0.0595228	dyf11p+ins1p	glr1p+odr2p	61	33
0.0595196	casy1p+lim4p	gcy28dp+glr1p	44	32
0.0595196	casy1p+lim4p	glr1p+ins1shortp	44	30
0.0595167	eat4p+gpa10p	gcy28dp+glr1p	64	32
0.0595167	eat4p+gpa10p	glr1p+ins1shortp	64	30
0.0595157	dyf11p+ins1p	glr1p+ser2p2p	61	37
0.0595101	daf7p+eat4p	flp12p+glr2p	60	28
0.0595101	eat4p+sra6p	flp12p+glr2p	60	28
0.0595091	casy1p+glr1p	lim4p+tax4p	53	37
0.0595071	dyf11p+eat4p	glr1p+gpa10p	80	37
0.059503	glr1p	eat4p+mbr1p	26	63
0.059503	eat4p+mbr1p	glr1p+npr9p	63	26
0.059503	eat4p+mbr1p	glr1p+vem1p	63	26
0.0595025	eat4p+gcy28dp	flp12p+ser1p	64	27
0.0595025	eat4p+ins1shortp	flp12p+ser1p	62	27
0.0594961	dyf11p+lim4p	glr1p+glr3p	64	28
0.0594955	eat4p+gpa13p	glr1p+ser2p2p	61	37
0.0594913	ceh10p+eat4p	glr1p+odr2p	61	33
0.0594905	eat4p+sdf9p	glr1p+tax4p	60	51
0.0594888	eat4p+glr2p	glr1p+glr2p	68	32
0.0594832	dat1p+glr2p	eat4p+flp12p	20	70
0.0594826	eat4p+glr2p	gcy7p+glr1p	68	27
0.059482	casy1p+npr9p	eat4p+flp12p	35	70
0.0594819	casy1p+eat4p	glr1p+sdf9p	74	28
0.0594817	eat4p+odr2p	glr1p+glr2p	61	32
0.0594787	casy1p+flp12p	gcy28dp+glr1p	47	32
0.0594787	casy1p+flp12p	glr1p+ins1shortp	47	30
0.0594717	eat4p+nep2sp	flp12p+tax4p	66	37
0.0594694	daf28p+glr1p	dyf11p+ser2p2p	32	66
0.0594672	eat4p+flp12p	gpa13p+lim4p	70	21
0.0594666	dyf11p+flp12p	eat4p+tdc1p	65	59
0.0594648	eat4p+glr1p	glr1p+ser2p2p	79	37
0.0594616	casy1p+mbr1p	glr1p+lim4p	41	38
0.0594614	dyf11p+ser2p2p	glr1p+tax4p	66	51
0.059447	eat4p+lim4p	flp12p+flp7p	71	23
0.0594425	casy1p+glr2p	eat4p+nep2sp	47	66
0.0594422	ceh10p+eat4p	glr1p+sra6p	61	30
0.0594409	dyf11p	glr1p+ins1p	53	46
0.0594409	daf28p+dyf11p	glr1p+ins1p	53	46
0.0594409	daf7p+dyf11p	glr1p+ins1p	53	46
0.0594409	dyf11p+flp6p	glr1p+ins1p	55	46
0.0594409	dyf11p+gcy22p	glr1p+ins1p	53	46
0.0594409	dyf11p+gcy7p	glr1p+ins1p	53	46
0.0594409	dyf11p+gpa10p	glr1p+ins1p	53	46
0.0594409	dyf11p+gpa13p	glr1p+ins1p	53	46
0.0594409	dyf11p+gpc1p	glr1p+ins1p	53	46
0.0594409	dyf11p+sra6p	glr1p+ins1p	53	46
0.0594409	dyf11p+tax4p	glr1p+ins1p	53	46
0.0594401	casy1p+ins1p	dyf11p+glr1p	43	78
0.0594389	eat4p+lim4p	flp12p+lim4p	71	25
0.0594347	dyf11p+mbr1p	glr1p+tax4p	61	51
0.0594311	ceh10p+eat4p	glr1p+gpc1p	61	40
0.0594304	eat4p+ser2p2p	flp7p+lim4p	68	24
0.0594256	dyf11p+vem1p	glr1p+ser2p2p	60	37
0.0594235	eat4p+gpa2p	gcy7p+glr1p	69	27
0.0594228	eat4p+gpa2p	gcy22p+glr1p	69	27
0.0594195	eat4p	glr1p+tax4p	58	51
0.0594195	eat4p+flp6p	glr1p+tax4p	60	51
0.0594195	eat4p+gcy22p	glr1p+tax4p	58	51
0.0594195	eat4p+gcy7p	glr1p+tax4p	58	51
0.0594195	eat4p+glr3p	glr1p+tax4p	58	51
0.0594195	eat4p+npr9p	glr1p+tax4p	58	51
0.0594178	dyf11p+ttx3p	eat4p+flp12p	55	70
0.0594163	daf28p+eat4p	flp12p+glr2p	62	28
0.0594163	eat4p+gpc1p	flp12p+glr2p	62	28
0.0594145	casy1p+eat4p	daf28p+glr1p	74	32
0.0594129	casy1p+eat4p	glr1p+sra6p	74	30
0.0594117	casy1p+flp12p	ceh10p+eat4p	47	61
0.0594106	casy1p+eat4p	glr1p+ttx3p	74	28
0.0594086	casy1p+lim4p	dat1p+eat4p	44	64
0.0594064	eat4p+tdc1p	glr1p+mbr1p	59	36
0.0594019	eat4p+glr2p	flp6p+glr1p	68	31
0.0593953	dat1p+dyf11p	glr1p+ins1p	55	46
0.0593937	eat4p+glr1p	gcy28dp+glr1p	79	32
0.0593937	eat4p+glr1p	glr1p+ins1shortp	79	30
0.0593927	dyf11p+ser1p	glr1p+odr2p	63	33
0.0593925	dyf11p+gpa2p	glr1p+gpa2p	61	42
0.0593905	eat4p+flp12p	glr2p+gpa13p	70	22
0.0593889	casy1p+flp12p	daf7p+eat4p	47	60
0.0593889	casy1p+flp12p	eat4p+sra6p	47	60
0.0593855	eat4p+sdf9p	glr1p+mbr1p	60	36
0.0593804	casy1p+flp12p	glr1p+lim4p	47	38
0.0593794	casy1p+eat4p	flp6p+glr1p	74	31
0.0593737	ceh10p+glr1p	eat4p+vem1p	29	65
0.0593653	dyf11p+glr1p	flp7p+tax4p	78	36
0.0593635	dyf11p+npr9p	glr1p+lim4p	55	38
0.0593607	dyf11p+glr1p	glr1p+ser2p2p	78	37
0.0593605	dyf11p+flp7p	glr1p+ser1p	64	37
0.059356	ceh10p+dyf11p	glr1p+lim4p	56	38
0.0593487	casy1p+glr1p	daf28p+eat4p	53	62
0.0593487	casy1p+glr1p	eat4p+gpc1p	53	62
0.059345	casy1p+glr1p	daf7p+eat4p	53	60
0.059345	casy1p+glr1p	eat4p+sra6p	53	60
0.0593438	casy1p+eat4p	dyf11p+ser2p2p	74	66
0.05934	flp12p+glr2p	glr1p+ser1p	28	37
0.0593316	daf28p+glr2p	eat4p+flp12p	20	70
0.0593222	eat4p+lim4p	flp7p+mbr1p	71	21
0.0593191	eat4p+mbr1p	flp12p+ser1p	63	27
0.0593172	dyf11p+glr1p	flp7p+glr1p	78	37
0.0593158	glr1p	eat4p+gpa2p	26	69
0.0593158	eat4p+gpa2p	glr1p+npr9p	69	26
0.0593158	eat4p+gpa2p	glr1p+vem1p	69	26
0.0593145	eat4p	glr1p+mbr1p	58	36
0.0593145	eat4p+flp6p	glr1p+mbr1p	60	36
0.0593145	eat4p+gcy22p	glr1p+mbr1p	58	36
0.0593145	eat4p+gcy7p	glr1p+mbr1p	58	36
0.0593145	eat4p+glr3p	glr1p+mbr1p	58	36
0.0593145	eat4p+npr9p	glr1p+mbr1p	58	36
0.0593142	casy1p+dyf11p	flp12p+glr2p	65	28
0.0593137	dat1p+glr1p	eat4p+vem1p	31	65
0.0593115	casy1p+flp12p	glr1p+gpc1p	47	40
0.0593112	casy1p+ser1p	flp12p+glr1p	42	40
0.0593106	eat4p+gpa10p	glr1p+nep2sp	64	34
0.0593088	dyf11p+ser1p	glr1p+ser2p2p	63	37
0.0593077	eat4p+mbr1p	flp12p+lim4p	63	25
0.0593066	dyf11p+ser2p2p	glr1p+ser2p2p	66	37
0.0592975	eat4p+lim4p	flp12p+gpc1p	71	28
0.0592908	eat4p+vem1p	glr1p+gpa13p	65	34
0.0592891	eat4p+flp12p	gpc1p+lim4p	70	27
0.0592889	casy1p+flp7p	glr1p+gpa2p	40	42
0.0592861	daf28p+eat4p	glr1p+tax4p	62	51
0.0592861	eat4p+gpc1p	glr1p+tax4p	62	51
0.0592854	eat4p+ser1p	flp12p+vem1p	64	21
0.0592839	dyf11p+glr1p	gpc1p+ser1p	78	27
0.0592808	daf7p+eat4p	glr1p+tax4p	60	51
0.0592808	eat4p+sra6p	glr1p+tax4p	60	51
0.0592755	dyf11p+glr2p	eat4p+flp7p	67	70
0.0592749	eat4p+ser2p2p	gpa2p+lim4p	68	28
0.0592728	dyf11p+lim4p	glr2p+ins1p	64	34
0.0592714	casy1p+flp7p	glr1p+lim4p	40	38
0.0592707	eat4p+ser1p	flp7p+glr2p	64	27
0.0592699	daf28p+glr1p	eat4p+odr2p	32	61
0.0592695	eat4p+gpa13p	glr1p+nep2sp	61	34
0.0592689	casy1p+eat4p	flp12p+lim4p	74	25
0.0592679	dyf11p+ser1p	flp12p+glr1p	63	40
0.0592654	ceh10p+eat4p	daf7p+glr1p	61	28
0.0592631	dyf11p+flp12p	eat4p+gpa13p	65	61
0.0592628	casy1p+lim4p	glr1p+tax4p	44	51
0.059257	eat4p+odr2p	glr1p+gpc1p	61	40
0.059257	casy1p+dyf11p	eat4p+nep2sp	65	66
0.0592566	dyf11p+eat4p	flp12p+glr2p	80	28
0.0592547	eat4p+ser2p2p	flp12p+lim4p	68	25
0.0592521	eat4p+lim4p	nep2sp+tax4p	71	31
0.0592501	eat4p+nep2sp	gpa2p+lim4p	66	28
0.059249	daf28p+lim4p	dyf11p+glr1p	20	78
0.0592485	casy1p+eat4p	flp12p+gpa2p	74	30
0.059248	dyf11p+ttx3p	eat4p+glr1p	55	79
0.0592454	casy1p+eat4p	daf7p+glr1p	74	28
0.0592448	ceh10p+glr1p	daf7p+eat4p	29	60
0.0592448	ceh10p+glr1p	eat4p+sra6p	29	60
0.0592431	dat1p+glr1p	dyf11p+ser2p2p	31	66
0.0592374	eat4p+lim4p	flp7p+gpa2p	71	27
0.0592359	ceh10p+glr1p	daf28p+eat4p	29	62
0.0592359	ceh10p+glr1p	eat4p+gpc1p	29	62
0.0592349	glr1p+ser1p	glr2p+ins1p	37	34
0.0592334	eat4p+glr1p	gpc1p+ser1p	79	27
0.0592311	casy1p+flp12p	glr1p+mbr1p	47	36
0.059231	dyf11p+glr2p	gcy28dp+glr1p	67	32
0.059231	dyf11p+glr2p	glr1p+ins1shortp	67	30
0.0592272	dyf11p+flp12p	eat4p+ttx3p	65	60
0.0592268	eat4p+tdc1p	glr1p+gpa10p	59	37
0.0592258	ceh10p+dyf11p	glr1p+gpa2p	56	42
0.0592253	dyf11p+ser2p2p	flp6p+glr1p	66	31
0.0592253	eat4p+flp12p	gcy28dp+ser1p	70	19
0.0592253	eat4p+flp12p	ins1shortp+ser1p	70	17
0.0592251	eat4p+gpa2p	lim4p+tax4p	69	37
0.059215	casy1p+glr2p	eat4p+ins1p	47	69
0.0592145	casy1p+glr1p	dyf11p+glr2p	53	67
0.0592125	dat1p+eat4p	glr1p+gpa10p	64	37
0.0592121	eat4p+glr1p	flp7p+ser2p2p	79	24
0.0592118	flp12p+tax4p	glr1p+ins1p	37	46
0.0592096	casy1p+eat4p	glr1p+glr3p	74	28
0.0592092	casy1p+eat4p	glr2p+ins1p	74	34
0.0592073	dyf11p+ins1p	glr1p+mbr1p	61	36
0.0592052	eat4p+lim4p	glr2p+gpc1p	71	28
0.059205	dyf11p+flp7p	flp7p+glr1p	64	37
0.0592047	casy1p+gpa2p	flp12p+glr1p	42	40
0.0592008	eat4p+flp12p	odr2p+ser1p	70	20
0.0592003	ceh10p+eat4p	glr1p+glr2p	61	32
0.0591943	eat4p+gpa2p	glr2p+lim4p	69	28
0.0591925	eat4p+lim4p	gpa2p+mbr1p	71	26
0.0591904	dyf11p+glr2p	glr1p+nep2sp	67	34
0.0591902	casy1p+lim4p	daf28p+eat4p	44	62
0.0591902	casy1p+lim4p	eat4p+gpc1p	44	62
0.0591863	eat4p+glr1p	mbr1p+tax4p	79	33
0.0591847	dyf11p+flp7p	gcy28dp+glr1p	64	32
0.0591847	dyf11p+flp7p	glr1p+ins1shortp	64	30
0.059179	dyf11p+ins1p	glr1p+gpc1p	61	40
0.059178	dyf11p+glr1p	gcy28dp+lim4p	78	20
0.059178	dyf11p+glr1p	ins1shortp+lim4p	78	18
0.0591761	eat4p+flp12p	lim4p+tdc1p	70	18
0.0591713	eat4p+mbr1p	lim4p+ser2p2p	63	27
0.0591678	dyf11p+flp7p	glr1p+tax4p	64	51
0.0591659	eat4p+ins1p	lim4p+ser2p2p	69	27
0.0591553	casy1p+eat4p	gcy7p+glr1p	74	27
0.0591474	eat4p+glr1p	glr2p+mbr1p	79	23
0.0591471	dyf11p+eat4p	glr1p+ser2p2p	80	37
0.0591424	eat4p+odr2p	flp12p+glr2p	61	28
0.0591416	eat4p+tdc1p	flp12p+glr2p	59	28
0.0591401	eat4p+gpa13p	glr1p+gpc1p	61	40
0.0591391	casy1p+lim4p	glr1p+odr2p	44	33
0.0591389	eat4p+glr1p	nep2sp+ser1p	79	21
0.0591363	casy1p+ser1p	glr1p+ins1p	42	46
0.0591358	eat4p+glr1p	ins1p+vem1p	79	27
0.0591321	dyf11p+glr1p	mbr1p+ser1p	78	21
0.059131	casy1p+glr2p	eat4p+glr1p	47	79
0.0591304	casy1p+glr1p	flp12p+tax4p	53	37
0.0591279	daf7p+eat4p	dat1p+glr1p	60	31
0.0591279	dat1p+glr1p	eat4p+sra6p	31	60
0.0591239	dyf11p+glr3p	glr1p+ins1p	55	46
0.059122	eat4p+lim4p	gpa10p+ser2p2p	71	24
0.0591214	eat4p+flp12p	ser1p+ser2p2p	70	26
0.0591198	daf28p+eat4p	dat1p+glr1p	62	31
0.0591198	dat1p+glr1p	eat4p+gpc1p	31	62
0.0591197	eat4p	dyf11p+flp12p	58	65
0.0591197	dyf11p+flp12p	eat4p+flp6p	65	60
0.0591197	dyf11p+flp12p	eat4p+gcy22p	65	58
0.0591197	dyf11p+flp12p	eat4p+gcy7p	65	58
0.0591197	dyf11p+flp12p	eat4p+glr3p	65	58
0.0591197	dyf11p+flp12p	eat4p+npr9p	65	58
0.0591183	glr1p+gpa10p	lim4p+tax4p	37	37
0.059116	dyf11p+npr9p	eat4p+glr1p	55	79
0.0591152	eat4p+lim4p	flp12p+odr2p	71	23
0.0591145	casy1p+eat4p	gpa10p+lim4p	74	25
0.0591136	dyf11p+nep2sp	glr1p+lim4p	59	38
0.0591125	dyf11p+glr3p	glr1p+ser1p	55	37
0.0591115	dat1p+dyf11p	eat4p+flp12p	55	70
0.0591075	casy1p+flp7p	glr1p+ins1p	40	46
0.0591036	eat4p+glr1p	flp12p+gpc1p	79	28
0.0591027	eat4p+odr2p	glr1p+sra6p	61	30
0.0591016	eat4p+flp12p	glr2p+tdc1p	70	18
0.0590988	casy1p+ser1p	eat4p+glr2p	42	68
0.0590983	eat4p+glr2p	lim4p+ser1p	68	27
0.0590943	daf28p+glr1p	dyf11p+mbr1p	32	61
0.0590918	casy1p+eat4p	glr1p+tdc1p	74	28
0.059088	casy1p+flp12p	glr1p+nep2sp	47	34
0.0590866	eat4p+flp12p	tax4p+vem1p	70	32
0.0590852	casy1p+eat4p	casy1p+glr1p	74	53
0.059082	eat4p+flp12p	flp7p+ins1p	70	31
0.0590811	casy1p+eat4p	gcy22p+glr1p	74	27
0.059079	dat1p+lim4p	eat4p+flp12p	20	70
0.0590789	dyf11p	eat4p+flp12p	53	70
0.0590789	daf28p+dyf11p	eat4p+flp12p	53	70
0.0590789	daf7p+dyf11p	eat4p+flp12p	53	70
0.0590789	dyf11p+flp6p	eat4p+flp12p	55	70
0.0590789	dyf11p+gcy22p	eat4p+flp12p	53	70
0.0590789	dyf11p+gcy7p	eat4p+flp12p	53	70
0.0590789	dyf11p+gpa10p	eat4p+flp12p	53	70
0.0590789	dyf11p+gpa13p	eat4p+flp12p	53	70
0.0590789	dyf11p+gpc1p	eat4p+flp12p	53	70
0.0590789	dyf11p+sra6p	eat4p+flp12p	53	70
0.0590789	dyf11p+tax4p	eat4p+flp12p	53	70
0.0590767	dyf11p+flp12p	eat4p+sdf9p	65	60
0.0590764	casy1p+ser2p2p	eat4p+flp7p	46	70
0.0590756	eat4p+ser1p	ins1p+lim4p	64	34
0.0590691	eat4p+tax4p	flp12p+ser1p	70	27
0.0590689	casy1p+glr1p	dyf11p+gcy28dp	53	57
0.0590689	casy1p+glr1p	dyf11p+ins1shortp	53	55
0.0590689	casy1p+lim4p	daf7p+eat4p	44	60
0.0590689	casy1p+lim4p	eat4p+sra6p	44	60
0.0590679	casy1p+glr1p	lim4p+ser1p	53	27
0.0590671	casy1p+dyf11p	eat4p+mbr1p	65	63
0.0590666	casy1p+glr2p	glr1p+ser2p2p	47	37
0.0590577	casy1p+mbr1p	eat4p+ser2p2p	41	68
0.0590572	eat4p+ttx3p	glr1p+gpa10p	60	37
0.0590541	dyf11p+npr9p	glr1p+gpa2p	55	42
0.0590419	dyf11p+glr1p	dyf11p+ser1p	78	63
0.0590378	daf28p+glr1p	eat4p+tdc1p	32	59
0.0590346	glr1p	casy1p+eat4p	26	74
0.0590346	casy1p+eat4p	glr1p+npr9p	74	26
0.0590346	casy1p+eat4p	glr1p+vem1p	74	26
0.0590305	casy1p+ser2p2p	glr1p+gpa2p	46	42
0.0590288	dyf11p+ser2p2p	glr1p+sra6p	66	30
0.0590282	dyf11p+ser1p	glr1p+gpc1p	63	40
0.0590271	glr1p+gpa2p	ser1p+tax4p	42	35
0.0590252	dyf11p+glr1p	lim4p+nep2sp	78	22
0.0590224	dyf11p+eat4p	glr1p+gpa13p	80	34
0.0590201	dyf11p+eat4p	dyf11p+glr1p	80	78
0.0590201	dyf11p+mbr1p	flp6p+glr1p	61	31
0.0590199	eat4p+gcy28dp	lim4p+ser2p2p	64	27
0.0590199	eat4p+ins1shortp	lim4p+ser2p2p	62	27
0.059019	eat4p+gpa10p	glr1p+glr3p	64	28
0.0590177	casy1p+ser2p2p	eat4p+nep2sp	46	66
0.0590169	eat4p+ser2p2p	gpa10p+lim4p	68	25
0.0590164	eat4p+glr1p	ser1p+ser2p2p	79	26
0.0590132	eat4p+gpa10p	lim4p+ser1p	64	27
0.0590091	casy1p+glr2p	dyf11p+glr1p	47	78
0.0590076	eat4p+tdc1p	glr1p+odr2p	59	33
0.0590034	glr1p+gpa10p	lim4p+ser1p	37	27
0.059002	casy1p+eat4p	flp12p+flp7p	74	23
0.0590017	glr1p+odr2p	ins1p+ser1p	33	32
0.0590013	eat4p+lim4p	gpa2p+vem1p	71	23
0.0589997	eat4p+lim4p	ser2p2p+vem1p	71	20
0.0589997	flp7p+glr1p	gpa2p+lim4p	37	28
0.0589962	dyf11p+ttx3p	glr1p+lim4p	55	38
0.0589914	glr1p+lim4p	ins1p+ser1p	38	32
0.0589908	eat4p+glr1p	glr1p+mbr1p	79	36
0.0589901	dyf11p+glr1p	eat4p+glr1p	78	79
0.0589863	dyf11p+gcy28dp	glr1p+gpa2p	57	42
0.0589863	dyf11p+ins1shortp	glr1p+gpa2p	55	42
0.0589843	eat4p+ttx3p	flp12p+glr2p	60	28
0.0589814	eat4p+sdf9p	glr1p+gpa10p	60	37
0.0589784	eat4p+gcy28dp	eat4p+glr1p	64	79
0.0589784	eat4p+glr1p	eat4p+ins1shortp	79	62
0.0589771	daf28p+glr1p	dat1p+eat4p	32	64
0.0589708	dyf11p+glr1p	ser1p+ser2p2p	78	26
0.0589673	eat4p+sdf9p	flp12p+glr2p	60	28
0.0589635	eat4p+nep2sp	flp12p+ins1p	66	32
0.0589554	eat4p+glr1p	lim4p+nep2sp	79	22
0.0589551	dat1p+eat4p	dyf11p+flp12p	64	65
0.0589533	dyf11p+ser2p2p	glr1p+nep2sp	66	34
0.0589506	casy1p+gcy28dp	eat4p+glr1p	37	79
0.0589506	casy1p+ins1shortp	eat4p+glr1p	35	79
0.0589488	eat4p+gpa10p	glr1p+gpc1p	64	40
0.0589475	casy1p+mbr1p	flp12p+glr1p	41	40
0.0589407	dyf11p+glr1p	lim4p+npr9p	78	16
0.0589381	eat4p+tax4p	glr1p+gpc1p	70	40
0.0589317	ceh10p+lim4p	eat4p+flp12p	17	70
0.0589298	casy1p+glr1p	dyf11p+gpa2p	53	61
0.058928	dyf11p+glr1p	ins1p+vem1p	78	27
0.0589259	daf7p+glr1p	eat4p+odr2p	28	61
0.0589116	eat4p+lim4p	ins1p+nep2sp	71	26
0.058911	dat1p+eat4p	glr1p+gpc1p	64	40
0.0589104	eat4p	glr1p+gpa10p	58	37
0.0589104	eat4p+flp6p	glr1p+gpa10p	60	37
0.0589104	eat4p+gcy22p	glr1p+gpa10p	58	37
0.0589104	eat4p+gcy7p	glr1p+gpa10p	58	37
0.0589104	eat4p+glr3p	glr1p+gpa10p	58	37
0.0589104	eat4p+npr9p	glr1p+gpa10p	58	37
0.0589103	eat4p+flp12p	flp7p+ser1p	70	24
0.0589089	casy1p+nep2sp	eat4p+glr2p	39	68
0.0589062	eat4p+tdc1p	glr1p+sra6p	59	30
0.0589041	dyf11p+glr1p	mbr1p+tax4p	78	33
0.058903	casy1p+ser2p2p	dyf11p+glr2p	46	67
0.0589018	dyf11p+glr2p	eat4p+ser2p2p	67	68
0.0588994	dyf11p+eat4p	glr1p+odr2p	80	33
0.0588962	eat4p	flp12p+glr2p	58	28
0.0588962	eat4p+flp6p	flp12p+glr2p	60	28
0.0588962	eat4p+gcy22p	flp12p+glr2p	58	28
0.0588962	eat4p+gcy7p	flp12p+glr2p	58	28
0.0588962	eat4p+glr3p	flp12p+glr2p	58	28
0.0588962	eat4p+npr9p	flp12p+glr2p	58	28
0.0588938	eat4p+tax4p	glr1p+tax4p	70	51
0.0588933	casy1p+lim4p	eat4p+gpa13p	44	61
0.0588914	glr1p+ins1p	glr2p+lim4p	46	28
0.0588912	dat1p+dyf11p	eat4p+glr1p	55	79
0.0588853	flp7p+ins1p	glr1p+lim4p	31	38
0.0588844	flp12p+ser1p	glr1p+gpa2p	27	42
0.0588837	dyf11p+glr1p	gpa2p+ser1p	78	28
0.0588805	dyf11p+glr1p	glr2p+mbr1p	78	23
0.0588778	eat4p+tdc1p	glr1p+gpc1p	59	40
0.0588769	casy1p+gpa2p	eat4p+glr2p	42	68
0.0588757	eat4p+flp12p	gpc1p+ser1p	70	27
0.0588723	eat4p+glr2p	lim4p+ser2p2p	68	27
0.0588682	daf28p+glr1p	eat4p+ttx3p	32	60
0.058867	ceh10p+glr1p	dyf11p+mbr1p	29	61
0.0588663	dyf11p	eat4p+glr1p	53	79
0.0588663	daf28p+dyf11p	eat4p+glr1p	53	79
0.0588663	daf7p+dyf11p	eat4p+glr1p	53	79
0.0588663	dyf11p+flp6p	eat4p+glr1p	55	79
0.0588663	dyf11p+gcy22p	eat4p+glr1p	53	79
0.0588663	dyf11p+gcy7p	eat4p+glr1p	53	79
0.0588663	dyf11p+gpa10p	eat4p+glr1p	53	79
0.0588663	dyf11p+gpa13p	eat4p+glr1p	53	79
0.0588663	dyf11p+gpc1p	eat4p+glr1p	53	79
0.0588663	dyf11p+sra6p	eat4p+glr1p	53	79
0.0588663	dyf11p+tax4p	eat4p+glr1p	53	79
0.0588659	eat4p+lim4p	gcy28dp+tax4p	71	29
0.0588659	eat4p+lim4p	ins1shortp+tax4p	71	27
0.0588656	dyf11p+ttx3p	glr1p+gpa2p	55	42
0.0588615	glr1p+ins1p	glr2p+ser2p2p	46	27
0.0588613	dyf11p+mbr1p	glr1p+sra6p	61	30
0.0588597	ceh10p+glr2p	eat4p+flp12p	17	70
0.0588577	glr1p+ins1p	ser1p+ser2p2p	46	26
0.0588566	casy1p+glr2p	dyf11p+ser2p2p	47	66
0.0588552	casy1p+dyf11p	glr1p+gpa10p	65	37
0.0588541	eat4p+gpa13p	glr1p+mbr1p	61	36
0.0588537	dat1p+flp12p	eat4p+lim4p	20	71
0.0588525	casy1p+glr1p	dyf11p+nep2sp	53	59
0.0588517	casy1p+ser2p2p	glr1p+ins1p	46	46
0.0588485	casy1p+ser1p	glr1p+gpa2p	42	42
0.0588484	glr1p+ser1p	ins1p+lim4p	37	34
0.0588414	casy1p+lim4p	eat4p+tdc1p	44	59
0.0588395	eat4p+flp12p	glr2p+sra6p	70	18
0.0588376	dyf11p+glr1p	flp6p+lim4p	78	19
0.0588372	dyf11p+glr1p	lim4p+sra6p	78	18
0.0588347	dyf11p+flp12p	eat4p+odr2p	65	61
0.0588281	casy1p+nep2sp	dyf11p+glr1p	39	78
0.0588268	dat1p+eat4p	glr1p+sra6p	64	30
0.0588239	casy1p+mbr1p	eat4p+glr2p	41	68
0.0588237	dyf11p+mbr1p	glr1p+mbr1p	61	36
0.0588233	eat4p+flp12p	gcy28dp+lim4p	70	20
0.0588233	eat4p+flp12p	ins1shortp+lim4p	70	18
0.0588204	dyf11p+ser1p	glr1p+tax4p	63	51
0.0588154	dyf11p+gpa2p	flp12p+glr1p	61	40
0.0588148	eat4p+tax4p	gcy28dp+glr1p	70	32
0.0588148	eat4p+tax4p	glr1p+ins1shortp	70	30
0.0588143	glr1p+gpa2p	ins1p+ser1p	42	32
0.0588063	dat1p+glr1p	dyf11p+mbr1p	31	61
0.0588042	eat4p+vem1p	glr1p+sdf9p	65	28
0.0587961	eat4p+gpa10p	flp12p+ser1p	64	27
0.0587932	casy1p+lim4p	eat4p+ttx3p	44	60
0.0587924	daf28p+glr1p	eat4p+sdf9p	32	60
0.0587915	dyf11p+gcy28dp	flp12p+glr1p	57	40
0.0587915	dyf11p+ins1shortp	flp12p+glr1p	55	40
0.0587906	dyf11p+eat4p	lim4p+ser1p	80	27
0.0587884	eat4p+lim4p	nep2sp+ser2p2p	71	21
0.0587853	casy1p+dyf11p	glr2p+lim4p	65	28
0.0587801	dyf11p+sdf9p	glr1p+ins1p	55	46
0.0587781	glr1p+ser1p	lim4p+tax4p	37	37
0.058776	dyf11p+glr2p	glr1p+glr3p	67	28
0.0587757	eat4p+lim4p	flp12p+tdc1p	71	18
0.0587754	casy1p+lim4p	eat4p+sdf9p	44	60
0.05877	dyf11p+npr9p	eat4p+flp12p	55	70
0.0587678	eat4p+ttx3p	glr1p+odr2p	60	33
0.0587651	dyf11p+mbr1p	glr1p+nep2sp	61	34
0.0587637	casy1p+dyf11p	eat4p+ins1p	65	69
0.0587613	casy1p+eat4p	dyf11p+flp7p	74	64
0.0587594	eat4p+ser2p2p	lim4p+vem1p	68	20
0.0587574	eat4p+lim4p	flp7p+vem1p	71	20
0.0587555	ceh10p+glr1p	eat4p+gpa10p	29	64
0.0587551	daf7p+eat4p	glr1p+glr3p	60	28
0.0587551	eat4p+sra6p	glr1p+glr3p	60	28
0.0587544	glr1p+ins1p	gpc1p+lim4p	46	27
0.0587533	casy1p+lim4p	dat1p+glr1p	44	31
0.0587525	dyf11p+glr1p	lim4p+tdc1p	78	18
0.0587522	eat4p+glr1p	flp7p+gpc1p	79	25
0.0587476	dyf11p+lim4p	eat4p+tax4p	64	70
0.058747	daf28p+eat4p	glr1p+glr3p	62	28
0.058747	eat4p+gpc1p	glr1p+glr3p	62	28
0.0587469	casy1p+eat4p	gpa13p+lim4p	74	21
0.0587441	ceh10p+glr1p	eat4p+odr2p	29	61
0.0587414	flp7p+glr2p	glr1p+ins1p	27	46
0.0587405	casy1p+ser2p2p	flp7p+glr1p	46	37
0.0587402	daf28p+eat4p	glr1p+gpa10p	62	37
0.0587402	eat4p+gpc1p	glr1p+gpa10p	62	37
0.0587373	eat4p+vem1p	glr1p+gpc1p	65	40
0.058737	dyf11p+glr1p	dyf11p+ser2p2p	78	66
0.0587348	casy1p+lim4p	eat4p+vem1p	44	65
0.058733	eat4p+ser2p2p	flp12p+ser1p	68	27
0.0587326	eat4p+gpa13p	glr1p+glr2p	61	32
0.058732	glr1p+gpa2p	gpc1p+lim4p	42	27
0.0587309	eat4p+flp12p	eat4p+lim4p	70	71
0.0587294	daf7p+glr1p	eat4p+tdc1p	28	59
0.0587289	casy1p+dyf11p	glr1p+odr2p	65	33
0.0587239	eat4p+vem1p	glr1p+ttx3p	65	28
0.0587236	eat4p+flp12p	glr2p+gpc1p	70	28
0.0587231	eat4p+tax4p	glr2p+lim4p	70	28
0.0587224	dyf11p+glr3p	glr1p+gpa2p	55	42
0.0587213	eat4p	daf28p+glr1p	58	32
0.0587213	daf28p+glr1p	eat4p+flp6p	32	60
0.0587213	daf28p+glr1p	eat4p+gcy22p	32	58
0.0587213	daf28p+glr1p	eat4p+gcy7p	32	58
0.0587213	daf28p+glr1p	eat4p+glr3p	32	58
0.0587213	daf28p+glr1p	eat4p+npr9p	32	58
0.0587202	eat4p+mbr1p	glr2p+lim4p	63	28
0.0587186	eat4p+ttx3p	glr1p+sra6p	60	30
0.0587177	casy1p+flp12p	daf28p+glr1p	47	32
0.0587176	eat4p+mbr1p	ins1p+lim4p	63	34
0.0587117	dyf11p+eat4p	flp12p+glr1p	80	40
0.0587086	eat4p+lim4p	ins1p+mbr1p	71	25
0.0587086	dyf11p+tdc1p	flp12p+glr1p	57	40
0.0587082	eat4p+vem1p	glr1p+tdc1p	65	28
0.0587076	eat4p+ttx3p	glr1p+gpc1p	60	40
0.0587065	dat1p+lim4p	dyf11p+glr1p	20	78
0.0587054	glr1p+ins1p	odr2p+ser1p	46	20
0.0587039	daf7p+eat4p	glr1p+gpa10p	60	37
0.0587039	eat4p+sra6p	glr1p+gpa10p	60	37
0.0587031	eat4p+flp7p	lim4p+ser2p2p	70	27
0.058701	flp7p+ser1p	glr1p+ins1p	24	46
0.0587001	glr1p+tax4p	lim4p+ser1p	51	27
0.0586986	casy1p+glr1p	dyf11p+odr2p	53	59
0.0586985	eat4p+odr2p	glr1p+odr2p	61	33
0.0586914	dyf11p+lim4p	glr2p+gpa2p	64	29
0.0586912	eat4p+sdf9p	glr1p+odr2p	60	33
0.0586909	eat4p	casy1p+lim4p	58	44
0.0586909	casy1p+lim4p	eat4p+flp6p	44	60
0.0586909	casy1p+lim4p	eat4p+gcy22p	44	58
0.0586909	casy1p+lim4p	eat4p+gcy7p	44	58
0.0586909	casy1p+lim4p	eat4p+glr3p	44	58
0.0586909	casy1p+lim4p	eat4p+npr9p	44	58
0.0586839	eat4p+ser1p	flp12p+lim4p	64	25
0.0586837	daf28p+glr2p	eat4p+lim4p	20	71
0.0586805	dyf11p+odr2p	glr1p+ser2p2p	59	37
0.0586802	casy1p+flp12p	glr1p+sra6p	47	30
0.0586802	eat4p+vem1p	flp12p+ser1p	65	27
0.0586763	dyf11p+mbr1p	eat4p+ser2p2p	61	68
0.0586758	dat1p+ser1p	eat4p+flp12p	19	70
0.0586753	daf7p+eat4p	glr1p+sdf9p	60	28
0.0586753	eat4p+sra6p	glr1p+sdf9p	60	28
0.0586739	eat4p+gcy28dp	lim4p+mbr1p	64	24
0.0586739	eat4p+ins1shortp	lim4p+mbr1p	62	24
0.0586729	glr1p+ins1p	ser1p+tax4p	46	35
0.0586706	flp12p+ser1p	flp7p+glr1p	27	37
0.05867	dyf11p+sdf9p	eat4p+flp12p	55	70
0.0586672	daf28p+eat4p	glr1p+sdf9p	62	28
0.0586672	eat4p+gpc1p	glr1p+sdf9p	62	28
0.058667	eat4p+glr2p	flp12p+lim4p	68	25
0.0586655	eat4p+tdc1p	glr1p+glr2p	59	32
0.0586612	flp7p+lim4p	glr1p+gpa2p	24	42
0.0586546	daf28p+eat4p	glr1p+gpa13p	62	34
0.0586546	eat4p+gpc1p	glr1p+gpa13p	62	34
0.0586535	dyf11p+eat4p	flp12p+ser1p	80	27
0.0586506	casy1p+flp12p	eat4p+tdc1p	47	59
0.05865	daf7p+glr1p	dat1p+eat4p	28	64
0.0586482	eat4p+flp12p	gpa2p+vem1p	70	23
0.0586481	dat1p+eat4p	glr1p+odr2p	64	33
0.0586466	daf7p+glr2p	eat4p+flp12p	16	70
0.0586421	eat4p+sdf9p	glr1p+sra6p	60	30
0.0586408	ceh10p+lim4p	dyf11p+glr1p	17	78
0.0586375	dyf11p+glr1p	glr2p+odr2p	78	21
0.0586363	dyf11p+eat4p	glr1p+mbr1p	80	36
0.0586348	casy1p+flp12p	eat4p+sdf9p	47	60
0.0586318	eat4p+sdf9p	glr1p+gpc1p	60	40
0.0586317	daf7p+eat4p	glr1p+gpa13p	60	34
0.0586317	eat4p+sra6p	glr1p+gpa13p	60	34
0.058625	eat4p+glr1p	eat4p+mbr1p	79	63
0.0586242	eat4p+tax4p	glr1p+glr3p	70	28
0.0586202	eat4p	glr1p+odr2p	58	33
0.0586202	eat4p+flp6p	glr1p+odr2p	60	33
0.0586202	eat4p+gcy22p	glr1p+odr2p	58	33
0.0586202	eat4p+gcy7p	glr1p+odr2p	58	33
0.0586202	eat4p+glr3p	glr1p+odr2p	58	33
0.0586202	eat4p+npr9p	glr1p+odr2p	58	33
0.0586196	eat4p+glr1p	odr2p+ser1p	79	20
0.0586183	flp7p+ins1p	glr1p+ser1p	31	37
0.0586183	eat4p+ser2p2p	lim4p+nep2sp	68	22
0.0586174	casy1p+flp12p	eat4p+ttx3p	47	60
0.0586158	ceh10p+glr1p	dyf11p+glr2p	29	67
0.0586139	eat4p+nep2sp	flp7p+lim4p	66	24
0.0586137	eat4p+tax4p	flp7p+glr1p	70	37
0.0586125	daf7p+eat4p	glr1p+sra6p	60	30
0.0586125	eat4p+sra6p	glr1p+sra6p	60	30
0.0586081	dyf11p+ser1p	gcy28dp+glr1p	63	32
0.0586081	dyf11p+ser1p	glr1p+ins1shortp	63	30
0.0586078	dat1p+glr1p	eat4p+gpa10p	31	64
0.0586047	daf7p+eat4p	glr1p+tdc1p	60	28
0.0586047	eat4p+sra6p	glr1p+tdc1p	60	28
0.0586044	daf28p+eat4p	glr1p+sra6p	62	30
0.0586044	eat4p+gpc1p	glr1p+sra6p	62	30
0.0586019	glr1p+ser2p2p	lim4p+tax4p	37	37
0.0586018	casy1p+tax4p	eat4p+glr1p	41	79
0.0585993	dyf11p+eat4p	glr1p+glr2p	80	32
0.0585983	daf28p+eat4p	glr1p+tdc1p	62	28
0.0585983	eat4p+gpc1p	glr1p+tdc1p	62	28
0.058597	eat4p+lim4p	ser1p+sra6p	71	17
0.058595	daf7p+eat4p	glr1p+ttx3p	60	28
0.058595	eat4p+sra6p	glr1p+ttx3p	60	28
0.0585944	casy1p+mbr1p	glr1p+ser1p	41	37
0.0585941	dat1p+eat4p	glr1p+glr2p	64	32
0.0585936	dyf11p+odr2p	eat4p+flp12p	59	70
0.0585923	eat4p+flp12p	flp7p+tax4p	70	36
0.0585874	casy1p+ins1p	eat4p+glr2p	43	68
0.0585861	daf28p+eat4p	glr1p+ttx3p	62	28
0.0585861	eat4p+gpc1p	glr1p+ttx3p	62	28
0.0585828	daf28p+eat4p	daf28p+glr1p	62	32
0.0585828	daf28p+glr1p	eat4p+gpc1p	32	62
0.058575	dyf11p+flp7p	dyf11p+glr1p	64	78
0.0585725	eat4p+glr1p	gpa13p+lim4p	79	21
0.0585725	daf7p+glr1p	dyf11p+ser2p2p	28	66
0.0585713	daf28p+glr1p	dyf11p+flp7p	32	64
0.058571	eat4p	glr1p+sra6p	58	30
0.058571	eat4p+flp6p	glr1p+sra6p	60	30
0.058571	eat4p+gcy22p	glr1p+sra6p	58	30
0.058571	eat4p+gcy7p	glr1p+sra6p	58	30
0.058571	eat4p+glr3p	glr1p+sra6p	58	30
0.058571	eat4p+npr9p	glr1p+sra6p	58	30
0.0585669	glr1p+ser2p2p	ins1p+ser1p	37	32
0.0585661	eat4p+glr2p	flp12p+glr2p	68	28
0.0585641	daf28p+eat4p	glr1p+gpc1p	62	40
0.0585641	eat4p+gpc1p	glr1p+gpc1p	62	40
0.0585626	daf28p+lim4p	eat4p+flp12p	20	70
0.0585607	eat4p	glr1p+gpc1p	58	40
0.0585607	eat4p+flp6p	glr1p+gpc1p	60	40
0.0585607	eat4p+gcy22p	glr1p+gpc1p	58	40
0.0585607	eat4p+gcy7p	glr1p+gpc1p	58	40
0.0585607	eat4p+glr3p	glr1p+gpc1p	58	40
0.0585607	eat4p+npr9p	glr1p+gpc1p	58	40
0.0585606	casy1p+lim4p	eat4p+odr2p	44	61
0.058559	casy1p+ser2p2p	eat4p+mbr1p	46	63
0.0585588	daf7p+eat4p	glr1p+gpc1p	60	40
0.0585588	eat4p+sra6p	glr1p+gpc1p	60	40
0.0585569	casy1p+flp12p	glr1p+odr2p	47	33
0.0585568	dyf11p+ser1p	flp7p+glr1p	63	37
0.0585555	casy1p+lim4p	ceh10p+glr1p	44	29
0.058553	glr1p+ins1p	gpa10p+lim4p	46	25
0.0585504	eat4p	casy1p+flp12p	58	47
0.0585504	casy1p+flp12p	eat4p+flp6p	47	60
0.0585504	casy1p+flp12p	eat4p+gcy22p	47	58
0.0585504	casy1p+flp12p	eat4p+gcy7p	47	58
0.0585504	casy1p+flp12p	eat4p+glr3p	47	58
0.0585504	casy1p+flp12p	eat4p+npr9p	47	58
0.0585489	casy1p+dyf11p	eat4p+ser1p	65	64
0.0585465	daf28p+glr1p	daf7p+eat4p	32	60
0.0585465	daf28p+glr1p	eat4p+sra6p	32	60
0.0585437	flp12p+glr1p	lim4p+ser1p	40	27
0.0585436	dyf11p+odr2p	glr1p+gpa10p	59	37
0.0585424	dyf11p+glr1p	glr1p+mbr1p	78	36
0.0585419	daf7p+glr1p	eat4p+ttx3p	28	60
0.058536	eat4p+ins1p	flp12p+tax4p	69	37
0.0585356	eat4p+nep2sp	flp12p+gpa2p	66	30
0.0585312	eat4p+gcy28dp	flp12p+lim4p	64	25
0.0585312	eat4p+ins1shortp	flp12p+lim4p	62	25
0.0585254	casy1p+lim4p	glr1p+sra6p	44	30
0.0585243	daf28p+ser1p	eat4p+lim4p	17	71
0.0585239	dyf11p+gcy28dp	glr1p+mbr1p	57	36
0.0585239	dyf11p+ins1shortp	glr1p+mbr1p	55	36
0.0585209	eat4p+glr1p	flp12p+flp7p	79	23
0.0585182	casy1p+flp7p	glr1p+ser1p	40	37
0.0585175	eat4p+flp12p	gpa13p+ser1p	70	21
0.0585146	dyf11p+gpa2p	glr1p+mbr1p	61	36
0.0585145	eat4p+flp7p	lim4p+mbr1p	70	24
0.0585106	flp12p+ins1p	glr1p+gpa2p	32	42
0.0585096	eat4p+lim4p	gpc1p+ser2p2p	71	27
0.0585076	eat4p+glr1p	glr1p+gpa10p	79	37
0.0585071	eat4p+flp7p	flp12p+ser1p	70	27
0.0585048	glr1p+mbr1p	lim4p+ser1p	36	27
0.0585038	casy1p+flp7p	eat4p+ins1p	40	69
[truncated: 394,907+ more rows]
