# Supplementary material for: Neuron ID dataset facilitates neuronal annotation for whole-brain activity imaging of C. elegans
Source: BMC Biol. 2020 Mar 19;18:30. doi: 10.1186/s12915-020-0745-2 (PMC7081613; doi:10.1186/s12915-020-0745-2)
Supplement: Supplementary file 17 — Additional file 17: Table S6. Summary statistics for Additional file 16: Figure S10. [file 12915_2020_745_MOESM17_ESM.xlsx]

## Sheet: Worms + Dead Eggs
																																													threshold	30	30	30
N2	Day 0						Day 1						Day 2						Day 3						Day 4						Day 5							N2
	Adult	L4	~L3	Male	Dead Eggs	Day to L4	Adult	L4	~L3	Male	Dead Eggs	Day to L4	Adult	L4	~L3	Male	Dead Eggs	Day to L4	Adult	L4	~L3	Male	Dead Eggs	Day to L4	Adult	L4	~L3	Male	Dead Eggs	Day to L4	Adult	L4	~L3	Male	Dead Eggs	Day to L4		Adult	L4	L1-L3	Male	Dead Egg	Brood size	Adult ratio	Male ratio	Brood size	Adult ratio	Male ratio
A	0	0	0	0	0																																	0	0	0	0	0	0	#DIV/0!	#DIV/0!
B	0	0	0	0	0																																	0	0	0	0	0	0	#DIV/0!	#DIV/0!
C	49	0	0	0	0	2	60	61	56	0	0	2	46	14	0	0	17	2	1	3	2	0	0	1	0	0	0	0	0									156	78	58	0	17	309	0.504854	0	309	0.504854	0
D	0	0	0	0	0																																	0	0	0	0	0	0	#DIV/0!	#DIV/0!
E	14	0	0	1	0	2	42	58	33	0	0	2	44	26	0	0	7	2	2	0	0	0	0	1	0	0	0	0	0		0	0	0	0	10			102	84	33	1	17	237	0.43038	0.00421941	237	0.43038	0.00421941
F	44	0	0	0	0	2	60	66	41	0	0	2	79	42	4	0	25	2	14	0	0	0	15	2	0	0	0	0	36		0	0	0	0	54			197	108	45	0	130	480	0.410417	0	480	0.410417	0
G	26	0	0	0	0	2	61	68	66	0	0	2	62	16	1	0	4	2	0	0	0	0	2		0	0	0	0	0		0	0	0	0	10			149	84	67	0	16	316	0.471519	0	316	0.471519	0
H	22	0	0	0	0	2	78	92	39	0	0	2	68	0	0	0	5	2	1	0	0	0	2	1	0	0	0	0	0		1	0	0	0	0	2		170	92	39	0	7	308	0.551948	0	308	0.551948	0
I	43	0	0	0	0	2	42	54	40	0	0	2	48	31	5	0	27	2	14	1	0	0	54	2	1	0	0	0	54	2	0	0	0	0	29			148	86	45	0	164	443	0.334086	0	443	0.334086	0
J	26	0	0	0	0	2	45	45	46	0	0	2	102	60	16	0	0	2	1	4	10	0	0	1	0	0	0	0	0									174	109	72	0	0	355	0.490141	0	355	0.490141	0
K	48	0	0	0	0	2	80	61	5	0	0	2	79	18	0	0	0	2	2	0	0	0	0	3	0	0	0	0	0									209	79	5	0	0	293	0.713311	0	293	0.713311	0

JN3038	Day 0						Day 1						Day 2						Day 3						Day 4						Day 5							JN3038
	Adult	L4	~L3	Male	Dead Eggs	Day to L4	Adult	L4	~L3	Male	Dead Eggs	Day to L4	Adult	L4	~L3	Male	Dead Eggs	Day to L4	Adult	L4	~L3	Male	Dead Eggs	Day to L4	Adult	L4	~L3	Male	Dead Eggs	Day to L4	Adult	L4	~L3	Male	Dead Eggs	Day to L4		Adult	L4	L1-L3	Male	Dead Egg	Brood size	Adult ratio	Male ratio	Brood size	Adult ratio	Male ratio
A	3	2	0	0	0	2	30	20	9	0	0	2	45	8	2	0	0	2	4	18	24	0	0	1	18	0	0	0	0	2	1	3	7	0	2	1		101	51	42	0	2	196	0.515306	0	196	0.515306	0
B	0	0	0	0	0																																	0	0	0	0	0	0	#DIV/0!	#DIV/0!
C	3	2	1	0	3	2	29	8	3	6	4	2	8	4	2	1	17	2	6	4	0	0	3	2	6	1	0	0	12	2	0	1	0	0	9	2		52	20	6	7	48	133	0.390977	0.0526316	133	0.390977	0.0526316
D	0	0	0	0	0																																	0	0	0	0	0	0	#DIV/0!	#DIV/0!
E	11	1	0	0	0	2	32	34	4	0	0	2	43	14	7	0	2	2	12	9	18	0	1	1	6	1	0	0	0	2	0	0	0	0	5			104	59	29	0	8	200	0.52	0	200	0.52	0
F	0	0	0	0	0																																	0	0	0	0	0	0	#DIV/0!	#DIV/0!
G	5	1	1	0	0	2																																5	1	1	0	0	7	0.714286	0
H	0	0	0	0	0																																	0	0	0	0	0	0	#DIV/0!	#DIV/0!
I	7	5	1	2	8	2	9	3	3	0	15	2	9	5	3	0	28	2	1	0	0	0	0	2	0	0	0	0	9		0	0	0	0	0			26	13	7	2	60	108	0.240741	0.0185185	108	0.240741	0.0185185
J	0	0	0	0	0																																	0	0	0	0	0	0	#DIV/0!	#DIV/0!
K	1	1	2	0	0	2	23	13	14	0	0	2	2	12	7	0	0	2	14	2	1	0	3	2	0	0	0	0	0		0	1	7	0	0	2		40	29	31	0	3	103	0.38835	0	103	0.38835	0
L	0	0	0	0	0		4	1	2	0	0	2	13	6	0	0	9	3	0	0	0	0	0		0	3	0	0	0	3	0	0	0	0	0			17	10	2	0	9	38	0.447368	0	38	0.447368	0
M	0	0	0	0	0		35	11	9	0	0	2	32	22	18	0	2	3	5	4	2	0	5	2	3	6	1	0	1	1	0	0	0	0	0			75	43	30	0	8	156	0.480769	0	156	0.480769	0
N	0	0	0	0	0		3	1	1	0	0	2	15	12	3	0	5	3	8	9	2	0	8	2	1	14	0	0	10	2	0	0	0	0	0			27	36	6	0	23	92	0.293478	0	92	0.293478	0
O	0	0	0	0	0		16	23	6	0	0	2	6	19	26	0	2	2	30	22	13	0	0	2	0	32	0	0	0	3	0	0	0	0	0			52	96	45	0	2	195	0.266667	0	195	0.266667	0
JN3039	Day 0						Day 1						Day 2						Day 3						Day 4						Day 5							JN3039
	Adult	L4	~L3	Male	Dead Eggs	Day to L4	Adult	L4	~L3	Male	Dead Eggs	Day to L4	Adult	L4	~L3	Male	Dead Eggs	Day to L4	Adult	L4	~L3	Male	Dead Eggs	Day to L4	Adult	L4	~L3	Male	Dead Eggs	Day to L4	Adult	L4	~L3	Male	Dead Eggs	Day to L4		Adult	L4	L1-L3	Male	Dead Egg	Brood size	Adult ratio	Male ratio	Brood size	Adult ratio	Male ratio
A	7	13	8	0	0	2	43	17	0	0	0	2	7	32	24	0	0	2	31	6	8	0	0	2	31	16	8	0	0	2	1	0	0	0	15	2		120	84	48	0	15	267	0.449438	0	267	0.449438	0
B	1	4	8	0	0	2	32	22	10	0	2	2	3	23	52	0	1	2	14	8	2	0	2	2	14	8	2	0	1	3	0	0	0	0	8			64	65	74	0	14	217	0.294931	0	217	0.294931	0
C	7	12	3	0	0	2	66	13	0	1	0	2	14	28	39	0	0	2	4	1	0	0	0	2	4	1	0	0	0	3	0	1	0	0	0	2		95	56	42	1	0	194	0.489691	0.00515464	194	0.489691	0.00515464
D	7	12	3	0	0	2	46	7	0	0	0	2	4	18	27	0	0	2	34	17	5	0	0	2	34	17	5	0	0	2	0	1	0	0	1	2		125	72	40	0	1	238	0.52521	0	238	0.52521	0
E	9	15	6	0	0	2	74	8	1	0	0	2	3	34	37	0	1	2	15	4	0	0	0	2	15	4	0	0	1	3	0	0	0	0	12			116	65	44	0	14	239	0.485356	0	239	0.485356	0
F	14	12	6	0	0	2	75	6	0	0	0	2	6	26	25	0	0	2	24	8	1	0	1	2	24	8	1	0	0	2	0	5	1	0	11	2		143	65	34	0	12	254	0.562992	0	254	0.562992	0
G	10	20	7	0	0	2	82	9	0	0	0	2	12	20	30	0	9	2	19	14	4	0	4	2	19	14	4	0	9	3	0	0	0	0	0			142	77	45	0	22	286	0.496503	0	286	0.496503	0
H	10	12	2	0	0	2	68	9	0	0	0	2	9	28	37	0	1	2	26	10	0	0	2	2	26	10	0	0	1	2	0	0	0	0	0			139	69	39	0	4	251	0.553785	0	251	0.553785	0
I	5	9	7	0	0	2	59	11	1	0	0	2	19	41	58	0	4	2	3	0	4	0	3	2	0	0	0	0	0									86	61	70	0	7	224	0.383929	0	224	0.383929	0
J	3	5	6	0	0	2	46	8	1	0	0	2	11	41	44	0	1	2	21	6	5	0	6	2	21	6	5	0	1	2	0	0	4	0	4	3		102	66	65	0	12	245	0.416327	0	245	0.416327	0
ZIM945	Day 0						Day 1						Day 2						Day 3						Day 4						Day 5							ZIM945
	Adult	L4	~L3	Male	Dead Eggs	Day to L4	Adult	L4	~L3	Male	Dead Eggs	Day to L4	Adult	L4	~L3	Male	Dead Eggs	Day to L4	Adult	L4	~L3	Male	Dead Eggs	Day to L4	Adult	L4	~L3	Male	Dead Eggs	Day to L4	Adult	L4	~L3	Male	Dead Eggs	Day to L4		Adult	L4	L1-L3	Male	Dead Egg	Brood size	Adult ratio	Male ratio	Brood size	Adult ratio	Male ratio
A	12	2	0	0	0	2	22	20	46	0	0	2	64	0	0	8	0	2	5	2	0	1	13	1	0	0	0	0	17		0	0	0	0	18			103	24	46	9	48	230	0.447826	0.0391304	230	0.447826	0.0391304
B	0	0	0	0	0		10	18	42	9	0	2	70	0	0	11	3	1	0	0	0	0	5															80	18	42	20	8	168	0.47619	0.119048	168	0.47619	0.119048
C	0	2	0	1	0	2	6	1	0	0	0	2	8	22	8	1	0	1	2	0	0	1	12	1	0	0	0	0	2		0	0	0	0	8			16	25	8	3	22	74	0.216216	0.0405405	74	0.216216	0.0405405
D	0	0	0	0	0																																	0	0	0	0	0	0	#DIV/0!	#DIV/0!
E	0	0	0	0	0																																	0	0	0	0	0	0	#DIV/0!	#DIV/0!
F	9	4	9	1	0	2	12	26	44	0	0	2	2	27	18	9	14	1	0	0	0	0	6		0	0	0	0	16		0	0	0	0	54			23	57	71	10	90	251	0.0916335	0.0398406	251	0.0916335	0.0398406
G	4	3	1	0	0	2	0	0	0	0	0																											4	3	1	0	0	8	0.5	0
H	2	0	0	0	0	2	26	36	44	1	0	1	32	36	5	2	0	1	0	0	0	0	1		0	0	0	0	0		0	0	0	0	6			60	72	49	3	7	191	0.314136	0.0157068	191	0.314136	0.0157068
I	5	0	0	0	0	2	5	20	71	0	4	1	13	26	1	0	12	1	1	0	0	0	31	1	0	0	0	0	11									24	46	72	0	58	200	0.12	0	200	0.12	0
J	17	6	2	0	0	2	0	0	0	0	0																											17	6	2	0	0	25	0.68	0
K	8	15	5	0	0	2	90	15	11	7	0	2	10	25	5	2	7	1	0	0	0	0	2		0	0	0	0	0		0	0	0	0	0			108	55	21	9	9	202	0.534653	0.0445545	202	0.534653	0.0445545
L	5	5	1	0	0	2	93	23	5	1	0	2	6	28	6	1	15	1	1	0	0	0	2	1	0	0	0	0	0		0	0	0	0	14			105	56	12	2	31	206	0.509709	0.00970874	206	0.509709	0.00970874
M	12	14	0	1	0	2	59	3	3	6	4	2	27	64	6	2	2	1	0	0	0	0	0		0	0	0	0	141		0	0	0	0	0			98	81	9	9	147	344	0.284884	0.0261628	344	0.284884	0.0261628
N	18	6	0	0	0	2	12	55	68	0	0	1	65	12	0	0	0	1	2	0	0	0	3	1	0	0	0	0	0									97	73	68	0	3	241	0.40249	0	241	0.40249	0
O	15	11	5	3	0	2	131	5	2	8	0	2	15	44	12	2	6	1	0	0	0	0	0		0	0	0	0	0		0	0	0	0	0			161	60	19	13	6	259	0.621622	0.0501931	259	0.621622	0.0501931
ZIM1048	Day 0						Day 1						Day 2						Day 3						Day 4						Day 5							ZIM1048
	Adult	L4	~L3	Male	Dead Eggs	Day to L4	Adult	L4	~L3	Male	Dead Eggs	Day to L4	Adult	L4	~L3	Male	Dead Eggs	Day to L4	Adult	L4	~L3	Male	Dead Eggs	Day to L4	Adult	L4	~L3	Male	Dead Eggs	Day to L4	Adult	L4	~L3	Male	Dead Eggs	Day to L4		Adult	L4	L1-L3	Male	Dead Egg	Brood size	Adult ratio	Male ratio	Brood size	Adult ratio	Male ratio
A	11	0	0	0	0	2	105	11	0	7	0	2	35	32	12	2	1	1	7	0	1	0	3	2	0	0	0	0	0		0	0	0	0	1			158	43	13	9	5	228	0.692982	0.0394737	228	0.692982	0.0394737
B	22	0	0	0	0	2	0	0	0	0	0																											22	0	0	0	0	22	1	0
C	1	0	0	0	0	3	0	0	0	0	0																											1	0	0	0	0	1	1	0
D	22	0	0	0	0	2	34	32	53	7	0	1	29	38	22	13	17	1	2	1	0	0	46	2	0	0	0	0	36		0	0	0	0	4			87	71	75	20	103	356	0.244382	0.0561798	356	0.244382	0.0561798
E	15	0	2	0	0	2	57	20	15	6	0	1	38	59	6	6	0	1	5	0	0	1	3	2	0	0	0	0	0		0	0	0	0	1			115	79	23	13	4	234	0.491453	0.0555556	234	0.491453	0.0555556
F	20	1	2	1	0	2	53	38	29	3	0	1	29	50	7	7	9	1	2	0	0	0	13	2	0	0	0	0	0		0	0	0	0	14			104	89	38	11	36	278	0.374101	0.0395683	278	0.374101	0.0395683
G	40	1	0	1	0	2	36	61	63	3	0	1	19	60	21	12	4	1	1	0	0	0	44	2	0	0	0	0	94		0	0	0	0	43			96	122	84	16	185	503	0.190855	0.0318091	503	0.190855	0.0318091
H	37	2	0	0	0	2	41	44	50	8	0	1	21	57	25	8	20	1	5	2	0	0	65	2	1	0	0	1	21	2	2	0	0	0	0	2		107	105	75	17	106	410	0.260976	0.0414634	410	0.260976	0.0414634
I	41	2	0	1	0	2	32	48	42	2	0	1	15	23	2	5	17	1	0	0	0	0	2		0	0	0	0	2		0	0	0	0	17			88	73	44	8	38	251	0.350598	0.0318725	251	0.350598	0.0318725
J	20	1	0	2	0	2	33	44	43	5	0	1	28	18	23	11	8	1	2	1	0	0	49	2	0	0	0	0	42		1	0	0	0	76	4		84	64	66	18	175	407	0.206388	0.044226	407	0.206388	0.044226
K	19	4	0	2	0	2	4	37	70	0	0	2	28	44	8	3	0	2	1	0	0	0	4	2	0	0	0	0	38		0	0	0	0	0			52	85	78	5	42	262	0.198473	0.019084	262	0.198473	0.019084
L	29	7	1	0	0	2	16	42	57	3	0	2	15	22	12	1	0	2	1	0	0	0	1	2	0	0	0	0	70		0	0	0	0	0			61	71	70	4	71	277	0.220217	0.0144404	277	0.220217	0.0144404
Single L4 worm was picked and put on a plate at day 0.
The worms was picked and moved to a new plate every day (every 24 hour).
All plates were obsereved every day in order to measure when L4 animals appear (=Day to L4).
Dead eggs in a plate were counted 48 hour after the parent worm was picked to the plate.
The age of worms (adult, L4, ~L3) and male adults were counted 96 hour after the parent worm was picked to the plate.
The empty cell means that there is no worms in the plate or that the experiment stopped because the parent worm died.
[truncated: 4 more columns]
